# Supplementary material for: iTRAQ-based quantitative proteomic analysis of the global response to 17β-estradiol in estrogen-degradation strain Pseudomonas putida SJTE-1
Source: Sci Rep. 2017 Feb 3;7:41682. doi: 10.1038/srep41682 (PMC5290480; doi:10.1038/srep41682)
Supplement: Supplementary Table s2 [file srep41682-s2.xls]

## Sheet: Sheet1
iTRAQ-based quantitative proteomic analysis of the global response to 17β-estradiol in estrogen-degradation strain Pseudomonas putida SJTE-1
Jing Xu1, Lei Zhang2, Jingli Hou3, Xiuli Wang1, Huan Liu1, Daning Zheng1, Rubing Liang1*
1 State Key Laboratory of Microbial Metabolism, School of Life Sciences and Biotechnology, Shanghai Jiaotong University, 800 Dongchuan Road, Shanghai 200240, China
2 School of Life Sciences, Fudan University, Shanghai 200433, China
3 Instrumental Analysis Center of Shanghai Jiaotong University, 800 Dong-Chuan Road, Shanghai 200240, China
* Corresponding author.
Rubing Liang
State Key Laboratory of Microbial Metabolism, School of Life Sciences and Biotechnology, Shanghai Jiaotong University, 800 Dongchuan Road, Shanghai 200240, China
Tel: 86-21-34204192;
E-mail: icelike@sjtu.edu.cn

## Sheet: Table S2
			Table S2 Identified peptides of Pseudomonas putide SJTE-1 in this study
Protein Name	Accession Numbers	Sequence	Prob	Modifications	Mascot Ion Score	Mascot Identity Score	Mascot Delta Ion Score	1-E2_1	1-E2_2	1-Glucose_1	1-Glucose_2	2-E2_1	2-E2_2	2-Glucose_1	2-Glucose_2	+1H	+2H	+3H	+4H	Other Proteins
RNA polymerase subunit beta	gi|148545732	aDkPLVGTGMER	1	iTRAQ8plex (+304), iTRAQ8plex (+304)	35.18	25	35.18	1.369	1.284	1.163	0.8699	1.194	1.134	1.144	0.8403	0	1	3	3
RNA polymerase subunit beta	gi|148545732	aDkPLVGTGmER	0.91	iTRAQ8plex (+304), iTRAQ8plex (+304), Oxidation (+16)	16.79	25	16.79	0.9348	1.165	1.479	1.103	1.539	1.12	0.8593	0.8721	0	0	0	2
RNA polymerase subunit beta	gi|148545732	aLMGSNMQR	1	iTRAQ8plex (+304)	47.9	25	46.87	1.187	1.164	1.212	1.062	1.057	1.075	0.8567	1.08	0	3	6	0
RNA polymerase subunit beta	gi|148545732	aLmGSNMQR	1	iTRAQ8plex (+304), Oxidation (+16)	37.88	25	28.33	1.25	0.8138	1.277	1.368	1.122	1.459	1.003	0.7869	0	0	3	0
RNA polymerase subunit beta	gi|148545732	aLMGSNmQR	0.98	iTRAQ8plex (+304), Oxidation (+16)	24.27	25	24.27	1.037	1.154	1.512	0.9814					0	0	1	0
RNA polymerase subunit beta	gi|148545732	aPEDVTLMDVSPk	1	iTRAQ8plex (+304), iTRAQ8plex (+304)	32.42	25	32.33	1.215	1.054	1.402	0.8932	1.129	1.241	1.006	0.8984	0	0	2	3
RNA polymerase subunit beta	gi|148545732	aPEDVTLmDVSPk	0.98	iTRAQ8plex (+304), Oxidation (+16), iTRAQ8plex (+304)	22.7	25	22.7					0.9892	1.079	1.343	0.9011	0	0	1	0
RNA polymerase subunit beta	gi|148545732	aQFGGQR	0.89	iTRAQ8plex (+304)	16.38	25	16.38	1.108	1.064	1.142	1.32					0	2	0	0
RNA polymerase subunit beta	gi|148545732	aSDVkDTSLR	0.91	iTRAQ8plex (+304), iTRAQ8plex (+304)	17.42	25	17.42	1.189	1.194	0.6786	1.846					0	0	0	1
RNA polymerase subunit beta	gi|148545732	aYSYTEk	0.9	iTRAQ8plex (+304), iTRAQ8plex (+304)	21.45	25	21.45	1.914	0.9672	0.5112	1.878	1.053	1.152	1.039	1.025	0	0	2	0
RNA polymerase subunit beta	gi|148545732	dLNEEFR	0.9	iTRAQ8plex (+304)	44.61	25	31.86	0.9793	1.058	0.8553	2.005	1.137	0.9795	0.8501	1.363	0	1	3	0
RNA polymerase subunit beta	gi|148545732	dTSLRVPTGTk	0.93	iTRAQ8plex (+304), iTRAQ8plex (+304)	20.18	25	20.18	1.444	1.296	0.6148	1.545	1.169	1.115	0.8965	1.106	0	0	0	2
RNA polymerase subunit beta	gi|148545732	dVHPTHYGR	0.91	iTRAQ8plex (+304)	17.49	25	17.49	2.314	1.803	0.4441	0.9588	1.448	1.719	0.7189	0.7221	0	0	2	0
RNA polymerase subunit beta	gi|148545732	eFFGSSQLSQFMDQNNPLSEITHk	1	iTRAQ8plex (+304), iTRAQ8plex (+304)	68.54	25	68.54	0.8352	0.8976	1.876	1.263	1.008	0.8958	1.087	1.316	0	0	0	2
RNA polymerase subunit beta	gi|148545732	eFFGSSQLSQFmDQNNPLSEITHk	0.99	iTRAQ8plex (+304), Oxidation (+16), iTRAQ8plex (+304)	28.73	25	28.73	1.323	No Values	1.892	0.6146					0	0	0	1
RNA polymerase subunit beta	gi|148545732	eFLQAGASk	0.97	iTRAQ8plex (+304), iTRAQ8plex (+304)	22.97	25	22.97	0.9259	0.8003	1.619	1.421	0.8166	0.6766	1.468	1.592	0	0	5	3
RNA polymerase subunit beta	gi|148545732	gETQLTPEEk	1	iTRAQ8plex (+304), iTRAQ8plex (+304)	38	25	37.02	1.197	1.12	1.22	1.119	0.9953	1.054	1.053	0.8958	0	1	7	7
RNA polymerase subunit beta	gi|148545732	gGVIDSVDASR	0.99	iTRAQ8plex (+304)	29.65	25	27.75	1.005	1.097	1.408	1.175	1.094	0.7994	1.232	1.115	0	2	4	0
RNA polymerase subunit beta	gi|148545732	gIVDDIDHLGNR	0.98	iTRAQ8plex (+304)	25.6	25	23.61	1.101	0.8052	1.546	1.328	1.038	1.054	0.7526	1.322	0	0	3	2
RNA polymerase subunit beta	gi|148545732	gIVDDIDHLGNRR	0.94	iTRAQ8plex (+304)	19.49	25	19.49	1.11	0.8746	1.277	1.433	1.163	1.037	0.8932	1.199	0	0	0	3
RNA polymerase subunit beta	gi|148545732	gSWLDFEFDPk	0.95	iTRAQ8plex (+304), iTRAQ8plex (+304)	22.82	25	22.82	1.147	1.03	1.234	0.9227	0.6535	0.9718	1.537	0.9989	0	0	15	3
RNA polymerase subunit beta	gi|148545732	gTVIDVQVFTR	1	iTRAQ8plex (+304)	50.98	25	50.47	0.5041	1.459	1.264	1.112	0.9441	1.29	1.128	1.034	0	0	6	0
RNA polymerase subunit beta	gi|148545732	gVTFAVPLR	1	iTRAQ8plex (+304)	44.32	25	44.32	0.8216	1.155	1.364	1.151	0.9569	0.9741	1.285	1.077	0	3	10	0
RNA polymerase subunit beta	gi|148545732	hINQLEk	0.9	iTRAQ8plex (+304), iTRAQ8plex (+304)	18.73	25	18.73	1.041	1.011	1.435	1.176	1.056	1.004	1.082	1.127	0	0	1	5
RNA polymerase subunit beta	gi|148545732	hLNEFTVk	0.99	iTRAQ8plex (+304), iTRAQ8plex (+304)	28.34	25	28.34	0.9677	1.25	1.24	1.185	1.142	0.8679	1.361	0.9577	0	0	0	4
RNA polymerase subunit beta	gi|148545732	iVEGATFER	0.98	iTRAQ8plex (+304)	25.02	25	24.59	1.085	1.108	1.218	1.198	1.27	0.8637	1.111	0.9848	0	2	6	0
RNA polymerase subunit beta	gi|148545732	kDLNEEFR	0.98	iTRAQ8plex (+304), iTRAQ8plex (+304)	25.47	25	21.14	1.118	1.237	1.009	1.316	0.992	1.037	0.9655	1.279	0	0	1	5
RNA polymerase subunit beta	gi|148545732	kLQQGDDLAPGVLk	1	iTRAQ8plex (+304), iTRAQ8plex (+304), iTRAQ8plex (+304)	42.46	25	42.46	0.9017	1.353	1.499	0.9463	0.9693	1.369	1.134	0.8178	0	0	0	3
RNA polymerase subunit beta	gi|148545732	lGEPAFDVk	0.98	iTRAQ8plex (+304), iTRAQ8plex (+304)	24.47	25	24.47	0.7008	1.013	1.392	1.155	1.109	0.9409	1.269	1.048	0	1	6	0
RNA polymerase subunit beta	gi|148545732	lGPEEITADIPNVGEAALNk	1	iTRAQ8plex (+304), iTRAQ8plex (+304)	34.53	25	34.13	0.2606	No Values	1.687	1.298	0.5102	0.841	2.109	1.427	0	0	1	3
RNA polymerase subunit beta	gi|148545732	lNHLVDDk	0.97	iTRAQ8plex (+304), iTRAQ8plex (+304)	21.59	25	21.59	1.127	0.7875	1.084	1.848	1.082	1.015	0.9894	1.168	0	0	1	2
RNA polymerase subunit beta	gi|148545732	lQQGDDLAPGVLk	1	iTRAQ8plex (+304), iTRAQ8plex (+304)	30.66	25	30.66					1.063	0.9934	1.15	1.047	0	0	1	1
RNA polymerase subunit beta	gi|148545732	mAEDALNEQLEk	1	iTRAQ8plex (+304), iTRAQ8plex (+304)	35.47	25	35.47	1.188	1.419	0.7375	1.034	1.169	1.009	1.4	0.8138	0	0	10	3
RNA polymerase subunit beta	gi|148545732	mAEDALNEQLEk	0.99	Oxidation (+16), iTRAQ8plex (+304), iTRAQ8plex (+304)	29.4	25	29.4	1.482	0.7469	1.735	0.6979	1.084	0.5404	1.481	0.8962	0	0	6	0
RNA polymerase subunit beta	gi|148545732	mQLDEIR	0.9	iTRAQ8plex (+304)	41.93	25	37.99	0.9782	0.9039	1.146	1.754	1.219	0.7116	0.9648	1.448	0	0	4	0
RNA polymerase subunit beta	gi|148545732	mQLDEIR	0.9	Oxidation (+16), iTRAQ8plex (+304)	19.11	25	19.11	0.7716	0.9995	1.201	1.919	Value Missing	1.019	No Values	1.115	0	0	2	0
RNA polymerase subunit beta	gi|148545732	mQLDEIRk	0.99	iTRAQ8plex (+304), iTRAQ8plex (+304)	27.49	25	27.49	1.137	1.18	0.9102	1.455	1.074	1.056	0.9872	1.154	0	0	0	2
RNA polymerase subunit beta	gi|148545732	nIVDGDHR	0.94	iTRAQ8plex (+304)	18.97	25	18.97					0.5754	0.7183	2.06	1.517	0	0	1	0
RNA polymerase subunit beta	gi|148545732	qAVPTLR	0.9	iTRAQ8plex (+304)	35.56	25	35.56	1.069	1.19	1.044	1.338	0.9895	1.147	0.873	1.304	0	0	2	0
RNA polymerase subunit beta	gi|148545732	rGGVIDSVDASR	1	iTRAQ8plex (+304)	36.49	25	36.49	0.9553	1.322	1.22	1.213	0.8776	1.151	1.15	1.192	0	1	2	2
RNA polymerase subunit beta	gi|148545732	rVSALGPGGLTR	1	iTRAQ8plex (+304)	41.35	25	34.44	1.3	1.113	0.9267	1.325	1.058	1.079	1.228	1.033	0	0	8	1
RNA polymerase subunit beta	gi|148545732	sPGVFFDHDR	0.98	iTRAQ8plex (+304)	23.24	25	23.24	1.095	1.334	0.9486	1.287	1.016	1.074	1.145	1.078	0	1	4	1
RNA polymerase subunit beta	gi|148545732	sPGVFFDHDRGk	0.99	iTRAQ8plex (+304), iTRAQ8plex (+304)	26.34	25	26.34	1.393	2.44	0.6332	0.8254					0	0	0	1
RNA polymerase subunit beta	gi|148545732	sTGSYSLVTQQPLGGk	1	iTRAQ8plex (+304), iTRAQ8plex (+304)	57.28	25	57.28	0.1804	1.138	1.172	1.155	1.105	1.22	1.178	0.7138	0	0	7	2
RNA polymerase subunit beta	gi|148545732	vADDEVETGEAGVDIYNLTk	1	iTRAQ8plex (+304), iTRAQ8plex (+304)	50.33	25	50.33	1.442	1.467	0.9525	0.7964	1.188	1.119	0.5073	1.024	0	0	0	8
RNA polymerase subunit beta	gi|148545732	vIVSQLHR	0.99	iTRAQ8plex (+304)	50.26	25	50.26	1.157	1.316	1.094	1.123	1.043	1.191	0.5504	1.083	0	1	9	0
RNA polymerase subunit beta	gi|148545732	vSALGPGGLTR	1	iTRAQ8plex (+304)	74.81	25	68.3	1.045	1.05	1.209	1.321	0.9698	0.9213	1.163	1.291	0	3	6	0
RNA polymerase subunit beta	gi|148545732	yDLSAVGR	0.99	iTRAQ8plex (+304)	62.36	25	43.29	1.043	1.051	1.328	1.23	0.9406	1.228	1.081	1.035	0	4	1	0
RNA polymerase subunit beta'	gi|148545733	aGEAALHAk	0.96	iTRAQ8plex (+304), iTRAQ8plex (+304)	25.2	25	22.31	0.7698	1.242	1.466	0.7275	0.9031	0.7589	1.565	0.9319	0	0	3	1
RNA polymerase subunit beta'	gi|148545733	aITGSNk	0.9	iTRAQ8plex (+304), iTRAQ8plex (+304)	29.23	25	20.01	0.9235	0.7516	1.519	0.9678	0.9417	0.9144	1.157	1.09	0	1	4	0
RNA polymerase subunit beta'	gi|148545733	aMMANLSk	0.99	iTRAQ8plex (+304), iTRAQ8plex (+304)	56.06	25	56.06	1.042	1.16	1.021	0.7683	1.112	0.9921	0.7387	1.178	0	1	4	3
RNA polymerase subunit beta'	gi|148545733	amMANLSk	0.95	iTRAQ8plex (+304), Oxidation (+16), iTRAQ8plex (+304)	24.41	25	14.71	1.301	0.9931	1.309	0.6029	1.058	0.8482	1.163	0.9956	0	0	5	0
RNA polymerase subunit beta'	gi|148545733	aMmANLSk	0.98	iTRAQ8plex (+304), Oxidation (+16), iTRAQ8plex (+304)	28.5	25	8.48	0.9158	0.8157	1.155	1.213	1.086	0.9888	1.127	0.4058	0	0	5	0
RNA polymerase subunit beta'	gi|148545733	ammANLSk	0.99	iTRAQ8plex (+304), Oxidation (+16), Oxidation (+16), iTRAQ8plex (+304)	31.94	25	30.42	0.842	0.8314	No Values	1.45	1.035	1.454	0.8455	0.7859	0	0	2	0
RNA polymerase subunit beta'	gi|148545733	aNDEVSk	0.9	iTRAQ8plex (+304), iTRAQ8plex (+304)	27.34	25	27.34	1.002	1.035	1	0.9547	0.9315	1.453	0.997	0.75	0	0	6	0
RNA polymerase subunit beta'	gi|148545733	aSLSTESFISAASFQETTR	1	iTRAQ8plex (+304)	48.61	25	48.61	0.7069	1.029	0.9552	1.007	0.6179	1.133	0.9974	0.818	0	0	11	1
RNA polymerase subunit beta'	gi|148545733	dITGGLPR	0.99	iTRAQ8plex (+304)	26.99	25	26.99	0.8575	1.155	1.137	0.8927	0.8822	1.064	1.008	1.073	0	2	3	0
RNA polymerase subunit beta'	gi|148545733	dLLNLLk	0.9	iTRAQ8plex (+304), iTRAQ8plex (+304)	30.87	25	30.87	0.5391	0.9322	1.296	1.566	0.795	0.7441	1.774	0.9526	0	0	2	0
RNA polymerase subunit beta'	gi|148545733	eHPVLLNR	0.99	iTRAQ8plex (+304)	31.5	25	31.5	0.8276	1.03	1.098	1.09	0.9735	0.9144	0.9152	1.19	0	0	4	0
RNA polymerase subunit beta'	gi|148545733	eLPEVWDVLAEVIR	1	iTRAQ8plex (+304)	60.19	25	60.19	0.9234	0.8813	1.101	1.209	0.9993	0.8568	No Values	1.168	0	0	4	0
RNA polymerase subunit beta'	gi|148545733	eNVVVGR	0.9	iTRAQ8plex (+304)	19.86	25	11.77					0.7202	1.165	1.351	1.022	0	0	2	0
RNA polymerase subunit beta'	gi|148545733	fATSDLNDLYR	1	iTRAQ8plex (+304)	39.37	25	39.37	0.6717	1.084	1.15	1.136	0.9868	0.8638	1.044	1.069	0	0	5	0
RNA polymerase subunit beta'	gi|148545733	fATSDLNDLYRR	0.91	iTRAQ8plex (+304)	17.19	25	17.19	1.569	1.1	0.6629	0.8916	1.349	1.442	0.6743	0.7617	0	0	2	0
RNA polymerase subunit beta'	gi|148545733	gHQVNIGEAVGVIAAQSIGEPGTQLTMR	0.98	iTRAQ8plex (+304)	102.18	25	102.18	0.3315	0.929	1.005	1.113	0.09066	1.088	0.919	1.073	0	0	0	5
RNA polymerase subunit beta'	gi|148545733	gHQVNIGEAVGVIAAQSIGEPGTQLTmR	1	iTRAQ8plex (+304), Oxidation (+16)	35.34	25	34.22	0.7345	1.523	1.214	No Values	0.9999	1.134	1.055	0.8191	0	0	1	4
RNA polymerase subunit beta'	gi|148545733	gLADTALk	0.93	iTRAQ8plex (+304), iTRAQ8plex (+304)	22.22	25	15.09	1.095	1.174	0.881	0.9005					0	0	1	0
RNA polymerase subunit beta'	gi|148545733	gLkENVVVGR	0.91	iTRAQ8plex (+304), iTRAQ8plex (+304)	17.07	25	17.07	1.109	1.07	1.011	0.8503	1.07	1.298	0.7948	0.9123	0	0	0	4
RNA polymerase subunit beta'	gi|148545733	gLMAkPDGSIIETPITANFR	1	iTRAQ8plex (+304), iTRAQ8plex (+304)	70.85	25	67.26	1.384	0.6319	1.293	0.9023	1.003	0.7805	1.079	1.184	0	0	1	2
RNA polymerase subunit beta'	gi|148545733	gLmAkPDGSIIETPITANFR	0.99	iTRAQ8plex (+304), Oxidation (+16), iTRAQ8plex (+304)	27.66	25	27.66					Value Missing	1.12	No Values	0.8926	0	0	0	1
RNA polymerase subunit beta'	gi|148545733	gSAAQIR	0.9	iTRAQ8plex (+304)	27.31	25	27.31	1.03	1.054	0.9354	No Values					0	1	0	0
RNA polymerase subunit beta'	gi|148545733	hLNVFEGEQVNR	1	iTRAQ8plex (+304)	38.54	25	38.54	0.9209	0.8029	1.206	1.133	0.8989	0.7604	1.38	1.06	0	0	3	5
RNA polymerase subunit beta'	gi|148545733	iGLASPEMIR	1	iTRAQ8plex (+304)	59.57	25	47.13	0.7212	0.9096	1.021	1.078	0.8931	0.8862	1.013	1.172	0	2	5	0
RNA polymerase subunit beta'	gi|148545733	iGLASPEmIR	0.99	iTRAQ8plex (+304), Oxidation (+16)	25.94	25	25.94	0.7726	1.007	1.286	1.031	0.909	0.767	1.126	1.273	0	0	4	0
RNA polymerase subunit beta'	gi|148545733	iNDkHIETILR	0.92	iTRAQ8plex (+304), iTRAQ8plex (+304)	20.57	25	20.57					1.148	0.8728	1.054	0.9464	0	0	1	1
RNA polymerase subunit beta'	gi|148545733	iPQETSk	0.9	iTRAQ8plex (+304), iTRAQ8plex (+304)	23.67	25	13.61	1.032	1.125	0.9759	0.9007	1.14	1.176	0.8092	0.9214	0	0	4	0
RNA polymerase subunit beta'	gi|148545733	kGLADTALk	0.91	iTRAQ8plex (+304), iTRAQ8plex (+304), iTRAQ8plex (+304)	23.98	25	12.67	1.087	1.099	1.108	0.8079	1.127	1.177	0.8747	0.8617	0	0	0	4
RNA polymerase subunit beta'	gi|148545733	kPETINYR	0.94	iTRAQ8plex (+304), iTRAQ8plex (+304)	19.87	25	19.87	1.118	0.982	0.9921	0.9368	1.073	0.9031	1.002	1.029	0	0	1	5
RNA polymerase subunit beta'	gi|148545733	lGIQAFEPVLIEGk	1	iTRAQ8plex (+304), iTRAQ8plex (+304)	46.76	25	46.76	0.6559	1.044	1.181	0.8232	0.7999	0.7233	0.3184	0.7791	0	0	6	7
RNA polymerase subunit beta'	gi|148545733	lIPAGTGLAYHSER	1	iTRAQ8plex (+304)	63.49	25	63.49	0.9912	0.7876	1.179	1.02	1.104	0.968	1.017	0.9817	0	0	12	5
RNA polymerase subunit beta'	gi|148545733	lIPAGTGLAyHSER	1	iTRAQ8plex (+304), iTRAQ8plex (+304)	49.47	25	47.9	1.022	1.314	1.098	0.692	0.9467	0.979	1.332	0.81	0	0	0	2
RNA polymerase subunit beta'	gi|148545733	lPYGAVISVk	0.99	iTRAQ8plex (+304), iTRAQ8plex (+304)	28.08	25	20.3	0.7004	0.6063	1.494	1.612	1.045	0.7914	1.303	0.9556	0	0	3	1
RNA polymerase subunit beta'	gi|148545733	lREEIPQTNSETk	0.92	iTRAQ8plex (+304), iTRAQ8plex (+304)	17.83	25	17.69	0.8307	1.216	1.211	0.8206					0	0	1	1
RNA polymerase subunit beta'	gi|148545733	mGAEAVR	0.89	iTRAQ8plex (+304)	16.14	25	16.14	0.9714	1.93	0.6718	0.8101					0	1	0	0
RNA polymerase subunit beta'	gi|148545733	sLADMIk	0.9	iTRAQ8plex (+304), iTRAQ8plex (+304)	22.69	25	19.34	0.851	1.339	1.684	0.5317	0.9849	1.336	1.118	0.6792	0	3	0	0
RNA polymerase subunit beta'	gi|148545733	sVITVGPTLR	1	iTRAQ8plex (+304)	58.7	25	45.77	1.158	0.9819	0.8989	1.003	1.054	0.938	0.9738	1.038	0	6	4	0
RNA polymerase subunit beta'	gi|148545733	sWSFGEVk	0.96	iTRAQ8plex (+304), iTRAQ8plex (+304)	24.22	25	23.55	0.9267	1.057	0.9558	1.09					0	0	1	0
RNA polymerase subunit beta'	gi|148545733	tANSGYLTR	1	iTRAQ8plex (+304)	45.76	25	45.76	1.218	0.6698	0.7964	1.569	0.6208	1.097	1.016	1.444	0	0	2	0
RNA polymerase subunit beta'	gi|148545733	tFHIGGAASR	0.94	iTRAQ8plex (+304)	19.37	25	19.37	0.9015	1.142	0.8747	1.133	1.123	1.184	0.5147	0.9595	0	1	8	0
RNA polymerase subunit beta'	gi|148545733	vADLFEAR	0.95	iTRAQ8plex (+304)	23.66	25	20.65	0.9654	1.04	1.057	0.9609	1.027	1.014	0.9871	0.9836	0	13	0	0
RNA polymerase subunit beta'	gi|148545733	vIDLWSk	0.9	iTRAQ8plex (+304), iTRAQ8plex (+304)	25.37	25	13.11	1.017	0.6303	1.274	1.248	0.9821	1.17	0.8881	0.98	0	1	2	0
RNA polymerase subunit beta'	gi|148545733	vLLGITk	0.9	iTRAQ8plex (+304), iTRAQ8plex (+304)	26.62	25	26.05	1.155	0.9798	1.121	0.8765	1.08	0.9497	1.008	0.9385	0	1	9	0
RNA polymerase subunit beta'	gi|148545733	vLTEAAVTGk	1	iTRAQ8plex (+304), iTRAQ8plex (+304)	36.46	25	36.46	0.9147	0.9277	1.169	1.046	0.9323	0.8095	1.29	0.9748	0	5	5	2
RNA polymerase subunit beta'	gi|148545733	vLTEAAVTGkR	0.95	iTRAQ8plex (+304), iTRAQ8plex (+304)	22.39	25	22.39	1.661	1.69	0.5678	0.64					0	0	1	0
RNA polymerase subunit beta'	gi|148545733	yIVNEIQDVYR	1	iTRAQ8plex (+304)	34.7	25	34.05	0.9986	0.9806	0.9462	0.9722	0.876	0.8123	1.011	0.9309	0	16	9	0
RNA polymerase subunit beta'	gi|148545733	ykLPYGAVISVk	0.95	iTRAQ8plex (+304), iTRAQ8plex (+304), iTRAQ8plex (+304)	20.43	25	20.43	1.219	1.196	0.93	0.7588	1.393	1.118	0.6836	0.939	0	0	1	1
synthase subunit beta	gi|148550495	dIASLGIYPAVDPLDSTSR	1	iTRAQ8plex (+304)	56.53	25	56.53	0.6226	1.169	0.8065	0.9755	0.6278	1.05	0.7844	1.019	0	3	16	3
synthase subunit beta	gi|148550495	dIASLGIyPAVDPLDSTSR	1	iTRAQ8plex (+304), iTRAQ8plex (+304)	45.85	25	45.85	1.283	1.137	0.8828	0.8098	1.044	1.037	1.008	0.6348	0	0	0	4
synthase subunit beta	gi|148550495	dIIAILGmDELSEADk	1	iTRAQ8plex (+304), Oxidation (+16), iTRAQ8plex (+304)	29.89	25	29.89	0.9041	0.7682	1.617	0.8745	0.877	0.5615	1.179	1.308	0	0	3	2
synthase subunit beta	gi|148550495	dSNVLDkVALVYGQMNEPPGNR	0.98	iTRAQ8plex (+304), iTRAQ8plex (+304)	27	25	27	1.126	0.9068	No Values	No Values					0	0	0	1
synthase subunit beta	gi|148550495	eGNDFYHEMk	0.99	iTRAQ8plex (+304), iTRAQ8plex (+304)	26.37	25	26.37	0.9823	0.9281	0.7752	1.477	0.6681	0.7419	1.035	1.48	0	0	2	2
synthase subunit beta	gi|148550495	iMDVLGNPIDEAGPIGEEER	0.99	iTRAQ8plex (+304)	91.99	25	91.99	0.6106	1.328	0.6771	0.9219	1.16	1.184	0.6831	0.8534	0	1	16	1
synthase subunit beta	gi|148550495	imDVLGNPIDEAGPIGEEER	1	iTRAQ8plex (+304), Oxidation (+16)	79.49	25	79.49	0.8875	0.8386	0.6951	0.9813	1.099	0.841	0.6056	0.6238	0	0	15	5
synthase subunit beta	gi|148550495	mPSAVGYQPTLAEEMGVLQER	1	iTRAQ8plex (+304)	59.16	25	59.16	0.8311	1.144	0.9324	0.9929	0.7116	1.059	0.7664	0.8235	0	1	12	3
synthase subunit beta	gi|148550495	mPSAVGYQPTLAEEMGVLQER	1	Oxidation (+16), iTRAQ8plex (+304)	66.95	25	66.95	0.2275	0.3117	0.7048	0.4465	0.3343	0.7799	0.6127	0.2834	0	0	13	5
synthase subunit beta	gi|148550495	mPSAVGyQPTLAEEMGVLQER	1	iTRAQ8plex (+304), iTRAQ8plex (+304)	45.27	25	45.27	0.7477	No Values	1.366	No Values	0.7748	0.3183	0.7827	0.9082	0	0	0	4
synthase subunit beta	gi|148550495	mPSAVGYQPTLAEEmGVLQER	1	iTRAQ8plex (+304), Oxidation (+16)	56.41	25	55.98	0.5438	1.324	1.092	0.7874	0.9601	0.7567	1.02	0.9078	0	2	7	0
synthase subunit beta	gi|148550495	mPSAVGYQPTLAEEmGVLQER	0.99	Oxidation (+16), iTRAQ8plex (+304), Oxidation (+16)	29.21	25	29.21	0.01105	1.011	No Values	0.01105	0.9336	0.0165	0.0165	No Values	0	0	2	0
synthase subunit beta	gi|148550495	tREGNDFYHEMk	0.94	iTRAQ8plex (+304), iTRAQ8plex (+304)	20.53	25	20.53	1.346	0.6783	0.9461	1.207					0	0	0	1
synthase subunit beta	gi|148550495	tVNMMELIR	0.92	iTRAQ8plex (+304)	19	25	19	0.9308	1.44	0.7492	0.7891	0.8013	0.9219	0.6421	0.7905	0	2	12	0
synthase subunit beta	gi|148550495	tVNmMELIR	0.99	iTRAQ8plex (+304), Oxidation (+16)	48.33	25	11.92	0.8255	1.277	0.8804	1.124	1.301	1.007	0.6825	0.8216	0	2	3	0
synthase subunit beta	gi|148550495	tVNMmELIR	0.99	iTRAQ8plex (+304), Oxidation (+16)	33.64	25	12.11	1.091	1.036	0.7685	1.204	1.105	0.9143	0.7976	0.9428	0	5	6	0
synthase subunit beta	gi|148550495	tVNmmELIR	1	iTRAQ8plex (+304), Oxidation (+16), Oxidation (+16)	39.2	25	35.56	1.136	1.029	0.8827	0.1499	1.262	1.002	0.6724	0.933	0	0	4	0
synthase subunit beta	gi|148550495	vALTGLTMAEk	0.99	iTRAQ8plex (+304), iTRAQ8plex (+304)	27.72	25	27.72	1.267	1.194	0.8124	0.7893	1.212	0.9823	0.7285	0.8759	0	0	19	4
synthase subunit beta	gi|148550495	vALTGLTmAEk	0.99	iTRAQ8plex (+304), Oxidation (+16), iTRAQ8plex (+304)	25.64	25	24.53	1.179	1.174	0.8791	0.8076	0.9668	0.9686	0.7298	0.9293	0	1	14	6
synthase subunit beta	gi|148550495	vALVYGQMNEPPGNR	1	iTRAQ8plex (+304)	47.06	25	47.06	0.7817	0.9327	1.038	0.9665	0.5304	0.6979	0.8007	0.9841	0	1	29	6
synthase subunit beta	gi|148550495	vALVYGQmNEPPGNR	0.95	iTRAQ8plex (+304), Oxidation (+16)	20.42	25	20.42	0.887	0.9764	0.8114	1.155	0.6832	1.057	0.9406	0.9307	0	2	26	0
synthase subunit beta	gi|148550495	vGLFGGAGVGk	1	iTRAQ8plex (+304), iTRAQ8plex (+304)	58.31	25	55.24	1.238	1.188	0.6666	0.9115	0.9601	1.17	0.6648	0.8084	0	1	24	4
synthase subunit beta	gi|148550495	yTLAGTEVSALLGR	1	iTRAQ8plex (+304)	52.63	25	52.63	1.209	1.074	0.8239	0.9591	1.204	0.7886	0.7145	0.9934	0	2	24	0
synthase subunit beta	gi|148550495	yTLAGTEVSALLGR	0.96	iTRAQ8plex (+304), iTRAQ8plex (+304)	21.74	25	21.74	0.01105	1.011	0.01105	No Values	0.9336	0.0165	0.0165	No Values	0	0	0	2
synthase subunit alpha	gi|148550497	dRGEDALIVYDDLSk	1	iTRAQ8plex (+304), iTRAQ8plex (+304)	51.07	25	51.07	0.973	0.9993	0.5442	0.6231	0.9657	0.9317	0.5332	0.6321	0	0	5	16
synthase subunit alpha	gi|148550497	eAYPGDVFYLHSR	1	iTRAQ8plex (+304)	55.01	25	55.01	0.9136	0.8428	0.5735	0.7179	0.9357	0.7846	0.6282	0.6576	0	1	25	5
synthase subunit alpha	gi|148550497	eAyPGDVFYLHSR	0.98	iTRAQ8plex (+304), iTRAQ8plex (+304)	30.27	25	14.76	0.6619	0.6642	0.7608	0.9864	0.9994	0.675	0.718	0.626	0	0	0	3
synthase subunit alpha	gi|148550497	eAYPGDVFyLHSR	0.99	iTRAQ8plex (+304), iTRAQ8plex (+304)	45.92	25	24.5	0.7455	0.8347	1.034	0.5124	0.7326	0.6649	0.8813	0.7063	0	0	0	2
synthase subunit alpha	gi|148550497	eLIIGDR	0.9	iTRAQ8plex (+304)	24.54	25	14.05	0.9083	0.9505	0.4708	0.751	0.8613	0.9425	0.5034	0.6848	0	6	5	0
synthase subunit alpha	gi|148550497	gDFNDEIDAGLk	1	iTRAQ8plex (+304), iTRAQ8plex (+304)	34.32	25	34.32	0.9638	0.7343	0.6359	0.7948	0.7438	0.6306	0.7637	0.655	0	1	7	4
synthase subunit alpha	gi|148550497	gEDALIVYDDLSk	1	iTRAQ8plex (+304), iTRAQ8plex (+304)	30.07	25	30.07	0.9472	1.036	0.3957	0.465	1.109	0.8096	0.6539	0.5814	0	1	7	3
synthase subunit alpha	gi|148550497	kQLEHGQR	0.94	iTRAQ8plex (+304), iTRAQ8plex (+304)	19.88	25	19.88	0.9546	0.9963	0.4541	0.6987	0.9047	1.01	0.4479	0.7412	0	0	1	10
synthase subunit alpha	gi|148550497	kSVDQPVQTGYk	1	iTRAQ8plex (+304), iTRAQ8plex (+304), iTRAQ8plex (+304)	34.4	25	34.4	1.037	1.199	0.464	0.5589	1.152	1.16	0.4501	0.5042	0	0	1	4
synthase subunit alpha	gi|148550497	mQQLNPSEISEIIk	1	iTRAQ8plex (+304), iTRAQ8plex (+304)	35.66	25	32.15	1.151	0.9732	0.4236	0.6939	0.8217	1.07	0.466	0.6012	0	0	3	6
synthase subunit alpha	gi|148550497	mQQLNPSEISEIIk	0.99	Oxidation (+16), iTRAQ8plex (+304), iTRAQ8plex (+304)	28.15	25	28.15	0.895	1.011	0.5518	0.6304	0.7571	0.9675	0.3878	0.5009	0	1	10	6
synthase subunit alpha	gi|148550497	rPPGREAYPGDVFYLHSR	0.98	iTRAQ8plex (+304)	24.42	25	24.42	0.8806	1.516	0.5432	0.4546	Value Missing	0.7421	No Values	No Values	0	0	0	2
synthase subunit alpha	gi|148550497	sVDAMIPVGR	0.98	iTRAQ8plex (+304)	26.31	25	25.7	0.9299	0.9625	0.4824	0.681	0.9081	1.079	0.4229	0.7487	0	24	2	0
synthase subunit alpha	gi|148550497	sVDAmIPVGR	1	iTRAQ8plex (+304), Oxidation (+16)	38.04	25	38.04	0.8345	0.8203	0.6929	0.6481	0.8621	0.8959	0.6145	0.639	0	3	4	0
synthase subunit alpha	gi|148550497	sVDQPVQTGYk	0.96	iTRAQ8plex (+304), iTRAQ8plex (+304)	20.6	25	20.6	1.109	0.951	0.4602	0.7019	1.012	1.069	0.48	0.6008	0	1	3	3
synthase subunit alpha	gi|148550497	tALAQYR	0.9	iTRAQ8plex (+304)	27.88	25	27.88	0.8331	0.7821	0.5675	0.8916	0.7981	0.8835	0.5634	0.7756	0	10	5	0
synthase subunit alpha	gi|148550497	tALAQyR	0.9	iTRAQ8plex (+304), iTRAQ8plex (+304)	19.45	25	19.45	0.7092	0.6172	0.8251	0.9129					0	0	1	0
synthase subunit alpha	gi|148550497	vAPGVIWR	0.99	iTRAQ8plex (+304)	42.61	25	36.97	0.687	0.8789	0.4714	0.8585	0.8539	0.8965	0.4378	0.7274	0	1	16	0
synthase subunit alpha	gi|148550497	vGGAAQTk	0.99	iTRAQ8plex (+304), iTRAQ8plex (+304)	36.81	25	31.96	0.9019	0.8707	0.5659	0.7419	0.9584	0.851	0.5215	0.7129	0	1	5	0
synthase subunit alpha	gi|148550497	vSEEYVEk	0.98	iTRAQ8plex (+304), iTRAQ8plex (+304)	23.01	25	23.01	0.9411	0.8955	0.5718	0.6302	0.9853	0.873	0.5534	0.6125	0	0	9	4
synthase subunit alpha	gi|148550497	vVDALGNPIDGk	1	iTRAQ8plex (+304), iTRAQ8plex (+304)	30.88	25	30.88	0.8336	0.6144	0.7866	0.858	0.8436	0.6839	0.6585	0.7961	0	1	6	4
factor G	gi|148545736	aEVPLGEMFGYATDVR	1	iTRAQ8plex (+304)	70.39	25	70.39	1.05	1.034	1.03	0.9531	0.6927	1.225	0.8392	0.8206	0	0	18	1
factor G	gi|148545736	aEVPLGEmFGYATDVR	1	iTRAQ8plex (+304), Oxidation (+16)	51.3	25	51.3	0.4946	1.138	1.255	1.075	0.0773	1.214	0.5216	0.6137	0	0	12	0
factor G	gi|148545736	aEVPLGEMFGyATDVR	0.93	iTRAQ8plex (+304), iTRAQ8plex (+304)	19.15	25	19.15	1.008	0.9678	1.386	0.9495	0.7972	0.7959	1.533	1.288	0	0	1	2
factor G	gi|148545736	aEVPLGEMFGYATDVRSMSQGR	1	iTRAQ8plex (+304)	39.08	25	39.08					1.053	0.904	1.451	0.907	0	0	0	1
factor G	gi|148545736	aGANFLR	0.9	iTRAQ8plex (+304)	20.94	25	18.22	1.166	1.144	0.8541	1.127	1.058	1.018	0.7076	1.644	0	1	1	0
factor G	gi|148545736	aGDIAALIGMk	1	iTRAQ8plex (+304), iTRAQ8plex (+304)	50.99	25	39.13	0.9734	0.8989	1.476	0.9998	0.9986	0.9407	1.261	1.018	0	1	16	2
factor G	gi|148545736	aGDIAALIGmk	0.99	iTRAQ8plex (+304), Oxidation (+16), iTRAQ8plex (+304)	39.48	25	20.91	0.7714	1.088	1.073	1.064	0.8952	1.164	1.106	0.9535	0	0	21	1
factor G	gi|148545736	aSYSMEFSk	0.92	iTRAQ8plex (+304), iTRAQ8plex (+304)	19.33	25	19.33	1.041	1.285	0.9206	1.072	1.046	1.292	1.02	0.9158	0	2	4	2
factor G	gi|148545736	aSYSmEFSk	0.95	iTRAQ8plex (+304), Oxidation (+16), iTRAQ8plex (+304)	20.93	25	20.93	1.18	1.174	0.9962	0.9759	1.178	1.05	1.145	0.8322	0	0	6	0
factor G	gi|148545736	iATDPFVGTLTFVR	1	iTRAQ8plex (+304)	43.71	25	43.71	1.003	0.8284	1.245	0.9651	1.005	1.028	1.06	0.9981	0	0	11	2
factor G	gi|148545736	mGEVHDGAATTDWMVQEQER	1	iTRAQ8plex (+304)	59.5	25	59.5	0.1215	1.289	1.164	1.22	0.1564	0.6565	0.04628	1.063	0	0	4	6
factor G	gi|148545736	mGEVHDGAATTDWMVQEQER	0.97	Oxidation (+16), iTRAQ8plex (+304)	22.47	25	21.48	0.2636	0.7532	1.206	1.322	Value Missing	1.248	1.073	0.8845	0	0	0	3
factor G	gi|148545736	mGEVHDGAATTDWmVQEQER	0.98	iTRAQ8plex (+304), Oxidation (+16)	26.54	25	25.26					Value Missing	No Values	0.9359	1.196	0	0	0	1
factor G	gi|148545736	qANkYGVPR	0.97	iTRAQ8plex (+304), iTRAQ8plex (+304)	22.39	25	22.39	1.459	2.325	0.4419	0.8562	2.015	2.601	0.2621	0.912	0	0	0	2
factor G	gi|148545736	vNVIDTPGHVDFTIEVER	0.97	iTRAQ8plex (+304)	21.52	25	21.52	1.138	0.8197	1.362	0.9862	0.7603	0.8223	1.034	1.167	0	1	1	7
factor G	gi|148545736	yAEAPSNIVEALVk	1	iTRAQ8plex (+304), iTRAQ8plex (+304)	45.89	25	45.13	1.019	1.158	1.039	0.9786	1.148	1.145	1.107	0.9283	0	0	20	8
factor G	gi|148545736	yAEAPSNIVEALVk	0.99	iTRAQ8plex (+304), iTRAQ8plex (+304), iTRAQ8plex (+304)	27.94	25	27.94	0.884	0.8252	1.669	0.992	0.8988	0.8879	2.165	0.7254	0	0	0	3
factor G	gi|148545736	yAEAPSNIVEALVkk	0.98	iTRAQ8plex (+304), iTRAQ8plex (+304), iTRAQ8plex (+304)	24	25	24	1.224	1.363	0.9958	0.6397	1.524	1.691	0.5611	0.653	0	0	0	4
kDa chaperonin	gi|148549568	aAVEEGVVPGGGVALVR	1	iTRAQ8plex (+304)	48.28	25	48.28	0.9857	1.209	1.25	1.142	0.9929	1.145	1.127	1.121	0	3	15	3
kDa chaperonin	gi|148549568	aGRPLLIVAEDVEGEALATLVVNNMR	0.99	iTRAQ8plex (+304)	90.14	25	90.14	1.162	No Values	No Values	No Values	1.077	No Values	No Values	No Values	0	0	0	2
kDa chaperonin	gi|148549568	aGRPLLIVAEDVEGEALATLVVNNmR	0.99	iTRAQ8plex (+304), Oxidation (+16)	94.9	25	94.9	1.005	1.216	1.194	1.11	0.2217	1.171	0.1111	1.305	0	0	0	5
kDa chaperonin	gi|148549568	aIAQVGTISANSDNSIGEIIAEAMEk	1	iTRAQ8plex (+304), iTRAQ8plex (+304)	32.74	25	29.35	1.135	1.06	1.421	1.069	1.095	1.17	1.133	0.9922	0	0	0	4
kDa chaperonin	gi|148549568	aIAQVGTISANSDNSIGEIIAEAmEk	1	iTRAQ8plex (+304), Oxidation (+16), iTRAQ8plex (+304)	46.35	25	46.35	1.192	1.107	1.296	1.068					0	0	0	1
kDa chaperonin	gi|148549568	aNDAAGDGTTTATVLAQAIVNEGLk	1	iTRAQ8plex (+304), iTRAQ8plex (+304)	66.35	25	66.35	1.192	1.32	1.223	0.9487	1.112	1.042	0.175	0.993	0	0	7	5
kDa chaperonin	gi|148549568	aPGFGDR	0.9	iTRAQ8plex (+304)	25.1	25	8.15					0.9333	1.233	1.082	1.079	0	1	0	0
kDa chaperonin	gi|148549568	aPGFGDRR	0.98	iTRAQ8plex (+304)	26.66	25	14.98	0.8945	1.643	0.8956	1.388					0	0	1	0
kDa chaperonin	gi|148549568	aVAAGMNPMDLk	1	iTRAQ8plex (+304), iTRAQ8plex (+304)	49.6	25	49.6	1.123	0.9423	1.492	1.117	1.014	0.8991	1.399	1.004	0	3	18	0
kDa chaperonin	gi|148549568	aVAAGmNPMDLk	1	iTRAQ8plex (+304), Oxidation (+16), iTRAQ8plex (+304)	46.9	25	29.32	1.045	1.268	1.238	1.114	1.013	1.09	1.236	0.9841	0	0	6	3
kDa chaperonin	gi|148549568	aVAAGMNPmDLk	0.96	iTRAQ8plex (+304), Oxidation (+16), iTRAQ8plex (+304)	30.29	25	5.95	1.059	0.9958	1.273	1.266	0.9974	0.937	1.219	1.112	0	0	8	1
kDa chaperonin	gi|148549568	aVAAGmNPmDLk	1	iTRAQ8plex (+304), Oxidation (+16), Oxidation (+16), iTRAQ8plex (+304)	51.05	25	51.05	0.9655	0.7819	1.577	1.534	0.7195	No Values	1.093	1.587	0	0	2	0
kDa chaperonin	gi|148549568	aVAAGMNPMDLkR	1	iTRAQ8plex (+304), iTRAQ8plex (+304)	29.44	25	29.44	1.41	1.423	1.017	0.9361	1.496	1.206	0.8368	0.8416	0	0	1	4
kDa chaperonin	gi|148549568	aVAAGMNPmDLkR	0.97	iTRAQ8plex (+304), Oxidation (+16), iTRAQ8plex (+304)	32.22	25	11.37	1.525	1.908	1.027	0.6163	1.256	1.419	0.8571	0.8655	0	0	1	4
kDa chaperonin	gi|148549568	aVAAGmNPmDLkR	0.99	iTRAQ8plex (+304), Oxidation (+16), Oxidation (+16), iTRAQ8plex (+304)	24.67	25	24.67	1.002	1.533	1.287	0.9238	1.286	1.193	0.9492	0.9228	0	0	0	2
kDa chaperonin	gi|148549568	aVESPLR	0.9	iTRAQ8plex (+304)	23.88	25	17.62	0.9271	1.051	1.093	1.73	0.8851	0.9776	1.071	1.477	0	2	10	0
kDa chaperonin	gi|148549568	dGVSVAk	0.9	iTRAQ8plex (+304), iTRAQ8plex (+304)	19.31	25	14.1	1.111	1.214	1.256	1.118	1.015	1.049	1.184	1.048	0	0	10	0
kDa chaperonin	gi|148549568	eGVITVEEGSGLENELSVVEGMQFDR	1	iTRAQ8plex (+304)	53.68	25	53.68	0.1078	No Values	1.162	No Values					0	0	1	1
kDa chaperonin	gi|148549568	eGVITVEEGSGLENELSVVEGmQFDR	1	iTRAQ8plex (+304), Oxidation (+16)	74.78	25	74.78	1.192	1.17	1.131	1.158	0.997	1.141	1.199	1.014	0	0	2	2
kDa chaperonin	gi|148549568	gDNEDQNVGIALLR	0.95	iTRAQ8plex (+304)	20.78	25	20.42	0.1899	1.04	1.685	1.162	0.9913	0.792	1.647	1.038	0	1	4	1
kDa chaperonin	gi|148549568	lAGGVAVIk	1	iTRAQ8plex (+304), iTRAQ8plex (+304)	38.52	25	32.05	1.022	1.214	1.225	1.113	0.9976	1.013	1.129	1.027	0	4	12	4
kDa chaperonin	gi|148549568	mLVGVNVLADAVk	1	iTRAQ8plex (+304), iTRAQ8plex (+304)	34	25	34	1.041	1.208	1.422	1.032	0.9315	0.9651	0.9363	1.005	0	0	17	16
kDa chaperonin	gi|148549568	mLVGVNVLADAVk	1	Oxidation (+16), iTRAQ8plex (+304), iTRAQ8plex (+304)	48.44	25	48.44	0.8855	1.492	1.189	0.972	0.991	1.174	1.151	0.9043	0	0	11	6
kDa chaperonin	gi|148549568	rAVESPLR	0.99	iTRAQ8plex (+304)	36.49	25	34.46	0.9772	1.124	1.205	1.38	1.155	1.003	0.9649	1.202	0	0	6	0
kDa chaperonin	gi|148549568	sFGAPTITk	1	iTRAQ8plex (+304), iTRAQ8plex (+304)	37.36	25	37.36	1.223	1.186	1.291	0.9752	1.073	1.033	1.253	0.9672	0	5	5	0
kDa chaperonin	gi|148549568	vEDALHATR	1	iTRAQ8plex (+304)	46.12	25	46.12	1.01	1.332	0.7504	1.95	0.9636	1.073	0.9062	1.377	0	0	8	0
factor Tu	gi|148545737	aIDQPFLMPIEDVFSISGR	0.99	iTRAQ8plex (+304)	82.66	25	81.91	0.8968	0.9909	0.7945	0.8166	0.9574	0.8954	0.8468	0.7732	0	0	17	1
factor Tu	gi|148545737	aIDQPFLmPIEDVFSISGR	1	iTRAQ8plex (+304), Oxidation (+16)	76.75	25	75.19	0.8046	0.952	0.8656	0.7826	0.9339	0.9515	0.7867	0.6516	0	0	35	2
factor Tu	gi|148545737	eHILLSR	0.9	iTRAQ8plex (+304)	24.23	25	24.23	0.9563	0.9599	0.729	0.9383	0.903	0.988	0.6622	0.9269	0	1	21	0
factor Tu	gi|148545737	gQVLVkPGSVkPHTk	0.92	iTRAQ8plex (+304), iTRAQ8plex (+304), iTRAQ8plex (+304), iTRAQ8plex (+304)	17.19	25	17.19					1.108	1.076	0.8449	0.5315	0	0	0	0
factor Tu	gi|148545737	gTVVTGR	0.9	iTRAQ8plex (+304)	20.84	25	19.07	1.214	0.8368	0.8231	0.7695	0.9782	0.999	0.7857	0.732	0	3	0	0
factor Tu	gi|148545737	kLLDEGR	0.9	iTRAQ8plex (+304), iTRAQ8plex (+304)	33.61	25	32.28	1.142	1.023	0.7736	0.6755	1.075	1.027	0.7615	0.6943	0	1	5	1
factor Tu	gi|148545737	kLVETLDSYIPEPVR	1	iTRAQ8plex (+304), iTRAQ8plex (+304)	37.45	25	37.45	0.9779	1.106	0.8813	0.6132	1.074	1.121	0.7811	0.6613	0	0	11	23
factor Tu	gi|148545737	kLVETLDSyIPEPVR	0.98	iTRAQ8plex (+304), iTRAQ8plex (+304), iTRAQ8plex (+304)	25.16	25	25.16	0.6838	No Values	1.566	0.6448					0	0	0	0
factor Tu	gi|148545737	lVETLDSYIPEPVR	1	iTRAQ8plex (+304)	49.05	25	48.48	0.7764	0.8111	0.7885	0.9429	0.7774	0.8659	0.7894	0.9179	0	0	23	1
factor Tu	gi|148545737	tVGAGVVAk	1	iTRAQ8plex (+304), iTRAQ8plex (+304)	45.84	25	37.19	0.9026	0.9423	0.8671	0.8275	0.934	0.9825	0.873	0.7048	0	3	15	4
ribosomal protein S7	gi|148545735	aLDAIAPLVEVk	0.98	iTRAQ8plex (+304), iTRAQ8plex (+304)	23.92	25	23.92	0.8823	1.073	0.8487	0.718	0.8794	0.9358	0.7682	0.6088	0	2	12	5
ribosomal protein S7	gi|148545735	fMNHVMESGk	1	iTRAQ8plex (+304), iTRAQ8plex (+304)	46.79	25	46.79	0.732	0.8659	0.9086	1.267	0.7411	0.7785	0.8306	1.003	0	0	2	2
ribosomal protein S7	gi|148545735	fMNHVmESGk	0.97	iTRAQ8plex (+304), Oxidation (+16), iTRAQ8plex (+304)	24.74	25	24.42	0.7434	1.215	1.037	0.7351	0.6082	0.7477	0.9723	1.087	0	1	2	0
ribosomal protein S7	gi|148545735	fmNHVmESGk	0.9	iTRAQ8plex (+304), Oxidation (+16), Oxidation (+16), iTRAQ8plex (+304)	16.39	25	16.39					1.066	0.8736	0.5608	0.9204	0	0	0	1
ribosomal protein S7	gi|148545735	kREDVHR	0.9	iTRAQ8plex (+304), iTRAQ8plex (+304)	22.88	25	22.88	1.109	1.159	0.6223	0.8615	1.1	1.084	0.5892	0.6843	0	0	0	3
ribosomal protein S7	gi|148545735	lAGELLDAAEGk	1	iTRAQ8plex (+304), iTRAQ8plex (+304)	40.86	25	40.86	1.064	1.065	0.8988	0.8094	1.05	0.9202	0.8363	0.6737	0	0	45	10
ribosomal protein S7	gi|148545735	rNALAMR	0.9	iTRAQ8plex (+304)	31.77	25	28.09	1.282	0.7456	0.9059	0.7953	0.9536	0.8258	0.6922	0.8815	0	0	3	0
ribosomal protein S7	gi|148545735	rVGGATYQVPVEVRPSR	0.99	iTRAQ8plex (+304)	26.68	25	26.68	0.961	0.8449	0.9097	0.9816	0.8137	0.7213	0.9833	0.8781	0	0	0	6
ribosomal protein S7	gi|148545735	vGGATYQVPVEVRPSR	1	iTRAQ8plex (+304)	37.5	25	37.5	0.8624	0.7436	1.004	1.102	0.9323	0.7175	0.7971	0.9231	0	0	8	5
ribosomal protein S7	gi|148545735	vGGATYQVPVEVRPSRR	1	iTRAQ8plex (+304)	36.98	25	36.98	1.023	1.643	0.8052	0.5088	0.9934	1.235	0.551	0.7368	0	0	0	5
ribosomal protein S7	gi|148545735	wLVDYAR	0.9	iTRAQ8plex (+304)	28.51	25	19.26	0.9351	0.8672	0.9598	0.8838	0.8239	0.9364	0.6769	0.8932	0	10	6	0
ribosomal protein S7	gi|148545735	yGSQILAk	0.94	iTRAQ8plex (+304), iTRAQ8plex (+304)	21.29	25	21.29	1.052	0.9699	0.8484	0.7956	0.972	0.8283	0.7935	0.7616	0	8	10	0
ribosomal protein S7	gi|148545735	yGSQILAk	0.92	iTRAQ8plex (+304), iTRAQ8plex (+304), iTRAQ8plex (+304)	16.54	25	16.54					0.7842	0.5952	1.387	0.7423	0	0	0	1
quinone	gi|148548299	gAAIYGDk	0.9	iTRAQ8plex (+304), iTRAQ8plex (+304)	20.06	25	18.69	0.7642	0.7962	0.4014	0.5102	0.9881	0.8161	0.3824	0.7309	0	1	7	4
quinone	gi|148548299	gSAYLGMGFR	0.97	iTRAQ8plex (+304)	25.33	25	25.33	0.7	0.7289	0.3718	0.5279	0.9406	0.6546	0.2278	0.482	0	3	55	0
quinone	gi|148548299	gSAYLGmGFR	1	iTRAQ8plex (+304), Oxidation (+16)	37.33	25	37.33	0.6351	0.8236	0.3388	0.5484	0.7565	0.719	0.2239	0.5947	0	7	26	0
quinone	gi|148548299	iPSWDNk	0.9	iTRAQ8plex (+304), iTRAQ8plex (+304)	29.58	25	22.58	0.9269	0.8623	0.2167	0.6359	1.026	0.9923	0.1333	0.7965	0	3	5	0
quinone	gi|148548299	lTPAWSYSFGDEk	1	iTRAQ8plex (+304), iTRAQ8plex (+304)	53.26	25	53.26	1.127	1.132	0.1963	0.502	1.065	1.129	0.1532	0.5214	0	1	13	9
quinone	gi|148548299	lTPAWSYSFGDEkQR	0.99	iTRAQ8plex (+304), iTRAQ8plex (+304)	27.75	25	27.75					1.008	0.6715	0.6081	No Values	0	0	1	0
quinone	gi|148548299	lWTYNHR	0.9	iTRAQ8plex (+304)	16.99	25	16.99	1.294	1.033	0.1565	0.9315	1.336	1.158	0.253	1.003	0	0	11	0
quinone	gi|148548299	wFYQHTPNDAWDFSGNNELVLFDYk	1	iTRAQ8plex (+304), iTRAQ8plex (+304)	39.11	25	39.11	1.06	0.6173	No Values	0.4192	1.246	0.9554	0.01	0.3459	0	0	0	2
dehydrogenase E1 component	gi|148545619	aHYLMTR	0.9	iTRAQ8plex (+304)	25.25	25	25.25	1.067	0.9995	1.888	1.62	0.9237	0.8825	1.552	1.355	0	0	8	0
dehydrogenase E1 component	gi|148545619	aHYLmTR	0.9	iTRAQ8plex (+304), Oxidation (+16)	35.72	25	35.72	1.215	1.264	1.551	1.354	1.151	0.868	1.396	1.319	0	0	8	0
dehydrogenase E1 component	gi|148545619	aILDGSGDR	0.97	iTRAQ8plex (+304)	25.26	25	25.26	1.051	1.408	1.102	2					0	0	1	0
dehydrogenase E1 component	gi|148545619	aILDGSGDREISTTMAFVR	0.97	iTRAQ8plex (+304)	21.92	25	21.92	0.9532	1.718	1.58	1.243	0.8508	1.066	1.65	1.228	0	0	2	3
dehydrogenase E1 component	gi|148545619	dGLAVER	0.9	iTRAQ8plex (+304)	29.18	25	13.18					1.228	0.6041	1.811	1.369	0	1	0	0
dehydrogenase E1 component	gi|148545619	eISTTMAFVR	0.99	iTRAQ8plex (+304)	28.96	25	28.96	1.033	1.202	1.378	1.905	0.2295	0.7069	1.485	1.324	0	1	2	0
dehydrogenase E1 component	gi|148545619	gFLIGGTAGR	1	iTRAQ8plex (+304)	37.11	25.8546	36.8	1.622	1.4	0.9775	1.469	1.304	1.478	1.214	0.7841	0	1	0	2
dehydrogenase E1 component	gi|148545619	gGHDPYk	0.9	iTRAQ8plex (+304), iTRAQ8plex (+304)	22.45	25	22.45	0.8855	0.8112	3.382	1.343					0	0	1	0
dehydrogenase E1 component	gi|148545619	iGDLAWAAGDSR	1	iTRAQ8plex (+304)	45.55	25	45.55	0.8662	1.003	2.179	1.69	0.9464	0.6947	1.822	0.8749	0	19	3	0
dehydrogenase E1 component	gi|148545619	iIQELEGVFR	1	iTRAQ8plex (+304)	48.47	25	47.1	0.4929	0.7257	2.701	1.746	0.3929	0.4411	2.353	1.564	0	2	7	0
dehydrogenase E1 component	gi|148545619	iVPIIPDEAR	1	iTRAQ8plex (+304)	41.71	25	34.17					1.003	0.9698	1.429	1.323	0	1	0	0
dehydrogenase E1 component	gi|148545619	kGPVIASTDYMk	0.97	iTRAQ8plex (+304), iTRAQ8plex (+304), iTRAQ8plex (+304)	21.21	25	21.21	1.199	1.456	1.542	1.212	1.153	0.7481	2.04	1.045	0	0	0	3
dehydrogenase E1 component	gi|148545619	mDEVIDGEYQNYk	1	iTRAQ8plex (+304), iTRAQ8plex (+304)	51.34	25	51.34	0.9067	1.207	2.159	1.381	0.4493	0.9258	1.867	1.017	0	0	4	4
dehydrogenase E1 component	gi|148545619	mDEVIDGEYQNYk	0.99	Oxidation (+16), iTRAQ8plex (+304), iTRAQ8plex (+304)	27.01	25	27.01	1.43	0.842	2.375	1.14					0	0	1	0
dehydrogenase E1 component	gi|148545619	mPGDLFMER	0.89	iTRAQ8plex (+304)	16.69	25	15.82	0.8708	1.321	1.991	1.424					0	1	0	0
dehydrogenase E1 component	gi|148545619	nTIPVTHEAR	0.99	iTRAQ8plex (+304)	28.25	25	28.25	Value Missing	No Values	1.626	1.111	1.15	1.309	1.188	1.029	0	0	3	0
dehydrogenase E1 component	gi|148545619	qLGIYSSVGQLYEPVDkDQVmFYR	0.96	iTRAQ8plex (+304), iTRAQ8plex (+304), Oxidation (+16)	23.79	25	23.79	Value Missing	No Values	No Values	1.344					0	0	0	1
dehydrogenase E1 component	gi|148545619	tFGMEGMFR	1	iTRAQ8plex (+304)	57.24	25	57.24	1.533	0.8689	1.775	1.459	1.332	0.6346	1.416	1.251	0	1	5	0
dehydrogenase E1 component	gi|148545619	tFGmEGMFR	0.98	iTRAQ8plex (+304), Oxidation (+16)	38.47	25	1.93	1.266	1.01	2.365	1.078	1.287	0.7402	1.56	1.237	0	0	2	0
dehydrogenase E1 component	gi|148545619	tFGMEGmFR	0.9	iTRAQ8plex (+304), Oxidation (+16)	19.22	25	16.28	1.316	0.6911	1.849	1.389					0	1	2	0
dehydrogenase E1 component	gi|148545619	tFGmEGmFR	0.99	iTRAQ8plex (+304), Oxidation (+16), Oxidation (+16)	28.17	25	28.17	1.046	1.415	1.374	1.605					0	0	1	0
dehydrogenase E1 component	gi|148545619	vYAAYHQAVNHk	0.98	iTRAQ8plex (+304), iTRAQ8plex (+304)	23.88	25	23.88	1.377	0.9966	2.216	0.8751	0.831	0.8439	1.97	1.331	0	0	1	5
synthetase	gi|148550122	eALEELDk	0.99	iTRAQ8plex (+304), iTRAQ8plex (+304)	24.81	25	24.81	0.8826	0.6962	0.9567	1.111	0.9103	0.4558	0.5908	0.9534	0	1	8	1
synthetase	gi|148550122	eALEELDkGR	0.92	iTRAQ8plex (+304), iTRAQ8plex (+304)	20.33	25	15.98	1.228	0.9549	0.6746	0.7903	1.19	0.866	0.6736	0.871	0	0	7	8
synthetase	gi|148550122	iHPGDAADk	0.99	iTRAQ8plex (+304), iTRAQ8plex (+304)	29.86	25	29.41	0.9697	0.8108	0.7039	1.132	0.7765	0.6661	1.006	1.24	0	0	2	2
synthetase	gi|148550122	iHPGDAADkNLYDLPPEEAk	0.96	iTRAQ8plex (+304), iTRAQ8plex (+304), iTRAQ8plex (+304)	23.71	25	23.71					0.9578	1.243	0.7526	0.6748	0	0	0	0
synthetase	gi|148550122	lVPGFEAPVMLAYSAR	0.99	iTRAQ8plex (+304)	28.14	25	28.14					0.6966	1.046	0.8394	0.989	0	0	1	0
synthetase	gi|148550122	lVPGFEAPVmLAYSAR	1	iTRAQ8plex (+304), Oxidation (+16)	33.78	25	29.8	0.2394	0.9874	0.9437	0.9339	0.8818	0.8254	0.8089	0.8269	0	0	15	0
synthetase	gi|148550122	mFDGSSIAGWk	1	iTRAQ8plex (+304), iTRAQ8plex (+304)	35.77	25	35.77	1.01	1.042	0.7451	0.8234	0.9525	1.015	0.7497	0.8068	0	2	17	7
synthetase	gi|148550122	mFDGSSIAGWk	1	Oxidation (+16), iTRAQ8plex (+304), iTRAQ8plex (+304)	32.47	25	32.47	1.195	1.132	0.555	0.8173	1.022	1.026	0.6702	0.8608	0	0	12	3
synthetase	gi|148550122	nLYDLPPEEAk	1	iTRAQ8plex (+304), iTRAQ8plex (+304)	40.56	25	40.56	0.768	0.6807	1.142	1.109	0.7512	0.5871	1.138	1.171	0	1	4	2
synthetase	gi|148550122	rAEEYLk	0.9	iTRAQ8plex (+304), iTRAQ8plex (+304)	25.65	25	15.8	1.039	1.431	0.5319	0.7917	1.221	1.222	0.5666	0.7111	0	0	1	2
synthetase	gi|148550122	sEEEIkVR	0.99	iTRAQ8plex (+304), iTRAQ8plex (+304)	27.41	25	27.41	1.259	1.06	0.4095	0.9652	1.058	1.229	0.3847	1.21	0	2	0	4
ribosomal protein S1	gi|148549148	dTTHLEGk	0.99	iTRAQ8plex (+304), iTRAQ8plex (+304)	39.19	25	39.19	0.6699	0.5776	0.9541	2.013	0.9538	0.693	0.8082	0.7951	0	1	1	2
ribosomal protein S1	gi|148549148	dTTHLEGkELEFk	0.91	iTRAQ8plex (+304), iTRAQ8plex (+304), iTRAQ8plex (+304)	16.56	25	16.56	1.306	1.566	0.5496	0.6586	1.241	1.387	0.572	0.4314	0	0	0	3
ribosomal protein S1	gi|148549148	fkkGDELETVILSVDPER	1	iTRAQ8plex (+304), iTRAQ8plex (+304), iTRAQ8plex (+304)	32.24	25	28.18					0.8266	1.249	0.7544	0.5453	0	0	0	1
ribosomal protein S1	gi|148549148	gDELETVILSVDPER	1	iTRAQ8plex (+304)	78.95	25	78.95	0.2672	0.6239	1.191	1.137	0.08195	No Values	0.8851	No Values	0	0	5	0
ribosomal protein S1	gi|148549148	gDELETVILSVDPERER	1	iTRAQ8plex (+304)	33.13	25	33.13	1.01	0.8687	0.9455	0.8531	0.8216	0.7948	0.8755	0.7815	0	0	6	3
ribosomal protein S1	gi|148549148	gIVkEVDAk	0.97	iTRAQ8plex (+304), iTRAQ8plex (+304), iTRAQ8plex (+304)	21.83	25	21.83	1.651	1.894	0.4196	0.5643	1.682	1.965	0.2945	0.4363	0	0	0	4
ribosomal protein S1	gi|148549148	kGDELETVILSVDPER	1	iTRAQ8plex (+304), iTRAQ8plex (+304)	66.39	25	66.39	0.8131	0.7794	1.26	0.9113	0.721	0.5274	1.131	0.8712	0	0	0	8
ribosomal protein S1	gi|148549148	kGDELETVILSVDPERER	1	iTRAQ8plex (+304), iTRAQ8plex (+304)	38.86	25	38.86	1.236	1.113	0.8886	0.6058	0.297	0.9662	0.8239	0.5336	0	0	0	3
ribosomal protein S1	gi|148549148	nNVVVSR	0.9	iTRAQ8plex (+304)	34.84	25	30.24	0.7126	0.799	0.9639	1.258					0	1	1	0
ribosomal protein S1	gi|148549148	nRVSLGLk	0.98	iTRAQ8plex (+304), iTRAQ8plex (+304)	23.67	25	23.67	1.37	2.247	0.4166	0.5776					0	0	0	1
ribosomal protein S1	gi|148549148	rNNVVVSR	0.98	iTRAQ8plex (+304)	28.44	25	15.81	1.032	0.9459	0.9207	0.8242	0.8652	0.6119	0.9405	0.853	0	0	5	0
ribosomal protein S1	gi|148549148	rSVLEAENSAER	0.92	iTRAQ8plex (+304)	18.57	25	18.57	0.6363	0.8973	0.8769	1.086	0.8669	0.8134	0.6842	0.8934	0	1	8	9
ribosomal protein S1	gi|148549148	sESFAELFEESLk	1	iTRAQ8plex (+304), iTRAQ8plex (+304)	44.76	25	44.76	1.087	0.955	0.6238	0.7892	1.088	1.033	0.671	0.6531	0	0	20	9
ribosomal protein S1	gi|148549148	sVLEAENSAER	0.98	iTRAQ8plex (+304)	29.64	25	22.39	0.9236	0.9332	0.9073	1.042	0.7038	0.9137	0.7296	0.8913	0	3	4	0
ribosomal protein S1	gi|148549148	vGDEVHVALDAVEDGFGETk	0.91	iTRAQ8plex (+304), iTRAQ8plex (+304)	17.07	25	17.07	0.9487	0.8092	1.179	0.7363	0.889	0.76	0.8315	0.6968	0	0	0	12
ribosomal protein S1	gi|148549148	vISLSIk	0.9	iTRAQ8plex (+304), iTRAQ8plex (+304)	19.37	25	19.37	1.073	0.9427	0.7465	0.9808	1.054	0.8356	0.7638	0.6314	0	4	6	0
gi|148545445-DECOY	gi|148545445-DECOY	lPAGPLFPER	0.91	iTRAQ8plex (+304)	24.42	25	16.22	1	1.007	2.191	1.9	1	1.399	1.118	1.01	0	0	2	0
E	gi|148549015	aIRDYLR	0.9	iTRAQ8plex (+304)	26.35	25	20.71	1.144	1.3	1.089	1.394	0.989	0.873	0.8206	1.425	0	0	2	0
E	gi|148549015	dIGGLIVIDFIDMTPAk	1	iTRAQ8plex (+304), iTRAQ8plex (+304)	71.14	25	71.14	1.046	1.187	1.34	1.356					0	0	0	1
E	gi|148549015	dIGGLIVIDFIDmTPAk	1	iTRAQ8plex (+304), Oxidation (+16), iTRAQ8plex (+304)	48.65	25	46.97	1.142	0.8791	1.608	1.398					0	0	0	1
E	gi|148549015	dVESLSLAILR	0.95	iTRAQ8plex (+304)	22.19	25	18.45	0.4834	1.25	1.226	1.621	0.5131	0.8548	1.037	0.5594	0	0	5	1
E	gi|148549015	eERAPREER	0.94	iTRAQ8plex (+304)	23.63	25	18.43					1.146	1.643	0.6029	0.8886	0	1	0	0
E	gi|148549015	fGLLEMSR	0.99	iTRAQ8plex (+304)	28.81	25	28.81	1.082	1.163	1.363	1.407	0.944	0.9276	1.132	0.974	0	5	8	0
E	gi|148549015	fGLLEmSR	0.99	iTRAQ8plex (+304), Oxidation (+16)	32.47	25	28.75	0.3529	1.677	1.226	1.196	0.978	1.068	0.7903	1.222	0	1	4	0
E	gi|148549015	fQIESQIETAFQR	0.99	iTRAQ8plex (+304)	88.42	25	88.42	1.02	1.314	1.21	1.392	0.5276	0.6075	0.7648	1.162	0	0	13	0
E	gi|148549015	hGFLPLk	0.9	iTRAQ8plex (+304), iTRAQ8plex (+304)	22.15	25	21.68					0.8981	0.7248	1.577	0.997	0	0	3	1
E	gi|148549015	hGFLPLkEISR	0.98	iTRAQ8plex (+304), iTRAQ8plex (+304)	23.2	25	23.2	1.468	1.134	1.176	1.152	1.111	1.502	0.8763	0.6898	0	0	0	2
E	gi|148549015	lIEEEALk	0.9	iTRAQ8plex (+304), iTRAQ8plex (+304)	21.03	25	12.16	Value Missing	No Values	No Values	1.226	0.7916	1.161	1.529	0.7182	0	0	2	0
E	gi|148549015	lIEEEALkDR	0.92	iTRAQ8plex (+304), iTRAQ8plex (+304)	17.87	25	17.87	1.44	1.189	1.23	1.072	1.35	1.166	0.9861	0.6814	0	0	2	3
E	gi|148549015	mLINATQPEELR	0.98	iTRAQ8plex (+304)	26.83	25	26.83	1.266	0.9446	1.324	1.452	1.155	0.999	0.9734	0.8959	0	4	6	0
E	gi|148549015	mLINATQPEELR	0.99	Oxidation (+16), iTRAQ8plex (+304)	28.35	25	28.35	1.289	1.471	0.942	1.264	1.063	0.7935	1.049	1.141	0	0	3	0
E	gi|148549015	qVMPQYASk	0.96	iTRAQ8plex (+304), iTRAQ8plex (+304)	21.32	25	21.32	1.486	0.6809	2.067	1.079	1.057	1.124	0.9856	0.8623	0	0	2	0
E	gi|148549015	qVmPQYASk	0.96	iTRAQ8plex (+304), Oxidation (+16), iTRAQ8plex (+304)	20.8	25	20.8	0.9695	1.011	1.497	1.539					0	0	1	0
E	gi|148549015	vALVDGQR	0.89	iTRAQ8plex (+304)	24.14	25	15.39	1.05	1.113	1.132	1.484	0.8591	0.9832	1.068	1.153	0	5	9	0
E	gi|148549015	yLVLmPNNPR	0.99	iTRAQ8plex (+304), Oxidation (+16)	26.11	25	26.11	1.417	0.9365	1.491	1.141	0.5813	1.503	1.153	No Values	0	0	2	0
synthase	gi|148548864	aSAIVTNR	0.97	iTRAQ8plex (+304)	29.17	25	15.97	1.264	1.848	1.817	1.648	1.118	1.513	1.821	1.567	0	4	2	0
synthase	gi|148548864	dFLEQSGLNDR	1	iTRAQ8plex (+304)	33.78	25	33.78	1.726	0.8421	2.707	1.935	0.1044	1.811	1.455	1.587	0	2	2	0
synthase	gi|148548864	eVFASLFNDR	1	iTRAQ8plex (+304)	40.49	25	28.19	1.007	No Values	2.407	1.774	1.459	0.9221	1.51	2.615	0	1	4	0
synthase	gi|148548864	iMMNVGNPDR	1	iTRAQ8plex (+304)	56.55	25	56.55	1.364	1.496	2.251	1.44	0.6483	1.575	2.308	1.393	0	1	5	0
synthase	gi|148548864	imMNVGNPDR	0.99	iTRAQ8plex (+304), Oxidation (+16)	40.24	25	10.95	1.571	1.097	2.498	1.343	1.528	1.808	1.568	1.485	0	1	2	0
synthase	gi|148548864	immNVGNPDR	0.95	iTRAQ8plex (+304), Oxidation (+16), Oxidation (+16)	20.36	25	19.79					1.422	1.198	2.433	1.552	0	0	2	0
synthase	gi|148548864	lEFIINR	0.9	iTRAQ8plex (+304)	25.26	25	23.18	1.512	1.406	1.84	1.926	1.154	1.286	1.925	1.971	0	11	2	0
synthase	gi|148548864	lYEPEEENPMLGFR	0.9	iTRAQ8plex (+304)	17.87	25	17.87	1.532	1.739	1.909	1.647	1.438	1.411	1.845	1.664	0	0	7	0
synthase	gi|148548864	lYEPEEENPmLGFR	1	iTRAQ8plex (+304), Oxidation (+16)	57.66	25	57.66	1.641	1.416	1.785	1.548	1.673	0.1859	0.5622	1.485	0	0	5	0
synthase	gi|148548864	lYIVQARPETVk	0.97	iTRAQ8plex (+304), iTRAQ8plex (+304)	21.58	25	21.58					1.374	0.9886	2.291	2.066	0	0	0	1
synthase	gi|148548864	mVEYVVSLDk	0.99	iTRAQ8plex (+304), iTRAQ8plex (+304)	28.65	25	28.65	1.87	1.431	1.025	2.551	1.613	1.602	1.519	1.625	0	0	5	0
synthase	gi|148548864	mVEYVVSLDk	0.91	Oxidation (+16), iTRAQ8plex (+304), iTRAQ8plex (+304)	17.07	25	17.07					1.436	2.526	0.9923	1.787	0	0	1	0
synthase	gi|148548864	nEMGLTNVEIMVPFVR	1	iTRAQ8plex (+304)	72.81	25	67.16	0.03928	1.201	1.931	1.854	1.316	0.9304	1.762	1.974	0	1	6	1
synthase	gi|148548864	nEmGLTNVEIMVPFVR	1	iTRAQ8plex (+304), Oxidation (+16)	50.5	25	45.37					1.592	0.1945	0.2936	1.633	0	0	2	0
synthase	gi|148548864	nEMGLTNVEImVPFVR	1	iTRAQ8plex (+304), Oxidation (+16)	61.59	25	57.41	0.08082	No Values	1.453	1.82					0	0	2	0
synthase	gi|148548864	qNSVDAMPELPFk	0.97	iTRAQ8plex (+304), iTRAQ8plex (+304)	21.49	25	21.49	0.2242	0.1992	1.435	0.3571	Value Missing	0.02037	0.02037	1.592	0	0	1	2
synthase	gi|148548864	rASAIVTNR	1	iTRAQ8plex (+304)	43.84	25	36.01	1.763	1.804	1.492	1.474	1.544	1.248	1.513	2.206	0	0	5	0
synthase	gi|148548864	sETGTAGVMFTLDTESGFR	1	iTRAQ8plex (+304)	58.41	25	58	Value Missing	No Values	No Values	1.626	0.02037	1.592	No Values	No Values	0	0	2	0
synthase	gi|148548864	sNEYANLIGGk	1	iTRAQ8plex (+304), iTRAQ8plex (+304)	34.93	25	27.92	1.191	1.869	1.576	1.428	1.543	1.681	1.361	1.812	0	1	6	2
synthase	gi|148548864	sSATAEDLPDASFAGQQETFLNIR	1	iTRAQ8plex (+304)	61.56	25	61.56	Value Missing	No Values	No Values	1.626					0	0	1	0
synthase	gi|148548864	vEYVVSLDk	0.97	iTRAQ8plex (+304), iTRAQ8plex (+304)	21.64	25	21.64	0.9017	1.53	2.65	1.42	1.895	1.345	1.883	1.432	0	0	7	0
synthase	gi|148548864	vHQGFDHk	0.99	iTRAQ8plex (+304), iTRAQ8plex (+304)	33.15	25	33.15	1.38	1.206	2.225	1.888	1.294	1.157	2.095	2.05	0	0	0	2
synthase	gi|148548864	vHQGFDHkLVALSAGVQR	0.99	iTRAQ8plex (+304), iTRAQ8plex (+304)	28.2	25	28.2	1.743	1.518	0.01287	0.01287					0	0	0	0
synthase	gi|148548864	vQPGDVLVSDMTDPDWEPVMk	1	iTRAQ8plex (+304), iTRAQ8plex (+304)	51.79	25	51.79	1.171	No Values	2.446	1.502					0	0	0	1
synthase	gi|148548864	yISESFR	0.9	iTRAQ8plex (+304)	30.95	25	30.95	1.36	1.118	2.237	1.982	1.185	1.179	1.98	2.404	0	2	2	0
protein DnaK	gi|148549795	dAEANAEEDRkFEELAAAR	1	iTRAQ8plex (+304), iTRAQ8plex (+304)	38.03	25	38.03	1.356	1.758	0.7652	0.9519	1.211	1.279	0.9982	0.9175	0	0	0	1
protein DnaK	gi|148549795	fDLADIPPAPR	0.99	iTRAQ8plex (+304)	29.44	25	28.24	0.2535	0.9837	1.824	1.148	0.1361	1.236	1.119	1.228	0	5	20	0
protein DnaK	gi|148549795	fEEDVVQk	0.96	iTRAQ8plex (+304), iTRAQ8plex (+304)	20.87	25	20.87					0.9907	1.262	0.9304	1.22	0	0	1	1
protein DnaK	gi|148549795	fEEDVVQkDIk	0.9	iTRAQ8plex (+304), iTRAQ8plex (+304), iTRAQ8plex (+304)	16.49	25	16.49	1.72	1.26	0.7355	1.089					0	0	0	1
protein DnaK	gi|148549795	fEELAAAR	0.99	iTRAQ8plex (+304)	38.33	25	31.24	0.1022	No Values	1.015	1.664	0.8742	1.527	1.214	1.065	0	0	4	0
protein DnaK	gi|148549795	iAGLDVk	0.9	iTRAQ8plex (+304), iTRAQ8plex (+304)	23.04	25	23.04	1.083	1.009	1.201	1.31	0.993	0.8987	1.394	1.109	0	0	4	0
protein DnaK	gi|148549795	kDVNPDEAVAMGAAIQGAVLAGDVk	1	iTRAQ8plex (+304), iTRAQ8plex (+304), iTRAQ8plex (+304)	35.39	25	35.39					1.054	No Values	1.01	1.221	0	0	0	0
protein DnaK	gi|148549795	kFEELAAAR	1	iTRAQ8plex (+304), iTRAQ8plex (+304)	35.53	25	35.53	0.8599	1.126	1.263	1.392	0.8282	0.9407	1.193	1.533	0	0	1	6
protein DnaK	gi|148549795	kQAAQNk	0.9	iTRAQ8plex (+304), iTRAQ8plex (+304), iTRAQ8plex (+304)	29.19	25	26.36	1.201	1.245	1.092	1.064	1.135	1.288	0.9809	1.031	0	0	0	3
protein DnaK	gi|148549795	lIDYLVDEFk	1	iTRAQ8plex (+304), iTRAQ8plex (+304)	37.68	25	37.68	1.153	1.173	1.203	1.068	1.158	1.082	1.226	1.023	0	0	7	0
protein DnaK	gi|148549795	lIDYLVDEFkk	1	iTRAQ8plex (+304), iTRAQ8plex (+304), iTRAQ8plex (+304)	39.86	25	38.88	1.295	1.215	1.3	0.8499	1.22	1.107	1.18	0.8907	0	0	0	14
protein DnaK	gi|148549795	lkEAAEk	0.9	iTRAQ8plex (+304), iTRAQ8plex (+304), iTRAQ8plex (+304)	20.39	25	17.29					1.194	1.179	1.055	0.9566	0	0	1	0
protein DnaK	gi|148549795	rFEEDVVQk	0.92	iTRAQ8plex (+304), iTRAQ8plex (+304)	18.4	25	18.4	1.091	1.206	1.292	1.067	1.17	0.9948	1.172	1.041	0	0	4	4
protein DnaK	gi|148549795	rFEEDVVQkDIk	0.91	iTRAQ8plex (+304), iTRAQ8plex (+304), iTRAQ8plex (+304)	17.1	25	17.1	2.135	2.152	0.4688	0.8064	1.397	2.64	0.49	0.7856	0	0	0	1
protein DnaK	gi|148549795	sLGkFDLADIPPAPR	0.91	iTRAQ8plex (+304), iTRAQ8plex (+304)	19.1	25	19.1	1.439	1.098	1.349	0.7656	0.9008	1.519	0.9237	1.109	0	0	1	4
protein DnaK	gi|148549795	tAEDYLGEPVTEAVITVPAYFNDSQR	1	iTRAQ8plex (+304)	44.36	25	44.36	1.174	1.062	1.281	1.365	1.011	0.9143	No Values	1.407	0	0	2	2
protein DnaK	gi|148549795	vIENAEGAR	0.9	iTRAQ8plex (+304)	19.64	25	19.64	0.8689	1.188	1.161	1.262	1.103	1.185	0.9623	1.14	0	9	9	0
RNA polymerase subunit alpha	gi|148545764	aENIYYIGDLIQR	1	iTRAQ8plex (+304)	47.24	25	39.5	0.9845	0.7971	0.8065	0.9464	0.859	1.093	0.9154	0.9507	0	0	17	0
RNA polymerase subunit alpha	gi|148545764	aENIyYIGDLIQR	0.98	iTRAQ8plex (+304), iTRAQ8plex (+304)	30.97	25	9.81	0.8015	0.5788	1.406	0.9185	0.8215	1.047	0.728	1.312	0	0	0	2
RNA polymerase subunit alpha	gi|148545764	aENIYyIGDLIQR	0.92	iTRAQ8plex (+304), iTRAQ8plex (+304)	22.98	25	0.85					0.7468	0.9414	1.139	1.027	0	0	0	1
RNA polymerase subunit alpha	gi|148545764	akITLEPLER	1	iTRAQ8plex (+304), iTRAQ8plex (+304)	29.32	25	29.32	1.852	1.849	0.1797	0.9736	1.376	1.127	0.5044	1.05	0	0	1	1
RNA polymerase subunit alpha	gi|148545764	gFGHTLGNALR	1	iTRAQ8plex (+304)	33.92	25	33.92	0.732	0.8879	0.9623	1.057	0.8563	0.8646	0.9786	1.143	0	1	11	3
RNA polymerase subunit alpha	gi|148545764	gLSLGMR	0.9	iTRAQ8plex (+304)	30.64	25	16.98	1.019	0.8861	0.813	0.8157	0.9854	1.26	0.8351	0.7925	0	2	0	0
RNA polymerase subunit alpha	gi|148545764	gLSLGmR	0.89	iTRAQ8plex (+304), Oxidation (+16)	16.25	25	16.25	0.7872	0.7955	0.8158	1.172	0.9232	1.326	0.8084	0.8305	0	2	0	0
RNA polymerase subunit alpha	gi|148545764	iTLEPLER	0.99	iTRAQ8plex (+304)	44.78	25	38.41	0.7697	0.7592	1.036	0.9073	0.8647	0.8412	1.104	1.001	0	6	9	0
RNA polymerase subunit alpha	gi|148545764	lDNWPPASLk	1	iTRAQ8plex (+304), iTRAQ8plex (+304)	33.79	25	33.79	0.7941	0.9023	0.8528	0.98	1.011	0.9109	0.9777	0.9209	0	0	12	15
RNA polymerase subunit alpha	gi|148545764	lQLDASFSPVR	1	iTRAQ8plex (+304)	48.96	25	48.96	0.8254	0.6475	0.9856	1.137	0.7584	0.8404	0.8109	1.091	0	1	10	1
RNA polymerase subunit alpha	gi|148545764	lQLDASFSPVRR	1	iTRAQ8plex (+304)	29.78	25	29.78	0.957	1.234	0.5764	0.8574	1.371	1.366	0.4979	0.9313	0	0	5	3
RNA polymerase subunit alpha	gi|148545764	sLTEIkDVLASR	0.99	iTRAQ8plex (+304), iTRAQ8plex (+304)	28.41	25	28.41	0.9537	1.034	0.7434	0.7475	1.119	1.156	0.6428	0.8074	0	0	2	8
RNA polymerase subunit alpha	gi|148545764	tEVELLk	0.89	iTRAQ8plex (+304), iTRAQ8plex (+304)	18.8	25	18.8	0.9414	0.7841	0.8801	0.8221	1.094	0.8516	1.217	0.7622	0	2	7	0
RNA polymerase subunit alpha	gi|148545764	tPNLGkk	0.9	iTRAQ8plex (+304), iTRAQ8plex (+304), iTRAQ8plex (+304)	29.51	25	29.51					1.238	1.19	0.7235	0.7715	0	0	0	1
dehydrogenase	gi|148545834	aLDAAHAAADAWGR	1	iTRAQ8plex (+304)	56.74	25	56.74	0.9516	1.024	0.8137	0.9829	0.8526	0.8681	0.9021	0.9166	0	4	17	5
dehydrogenase	gi|148545834	aLVQESIYPQFMEVVMk	0.96	iTRAQ8plex (+304), iTRAQ8plex (+304)	22.43	25	22.43	1.184	1.302	0.9316	0.6231	0.9482	0.3987	0.02917	0.6698	0	0	1	10
dehydrogenase	gi|148545834	aLVQESIYPQFmEVVMk	0.97	iTRAQ8plex (+304), Oxidation (+16), iTRAQ8plex (+304)	37.51	25	7.91	1.505	No Values	0.63	No Values	Value Missing	0.01295	0.01295	0.9166	0	0	0	2
dehydrogenase	gi|148545834	aLVQESIYPQFMEVVmk	0.99	iTRAQ8plex (+304), Oxidation (+16), iTRAQ8plex (+304)	60.69	25	16.92	0.9605	1.075	0.8945	No Values	0.9402	0.9472	0.7248	0.9597	0	0	1	6
dehydrogenase	gi|148545834	lEGSLATGYYIQPTLLk	1	iTRAQ8plex (+304), iTRAQ8plex (+304)	55.16	25	55.16	0.9813	1.133	0.7816	0.8375	1.038	0.9326	1.166	0.6767	0	0	5	8
dehydrogenase	gi|148545834	lEGSLATGYyIQPTLLk	0.97	iTRAQ8plex (+304), iTRAQ8plex (+304), iTRAQ8plex (+304)	28.83	25	0	0.7477	0.8361	1.478	No Values					0	0	0	1
ribosomal protein S3	gi|148545745	aVQNAMR	0.9	iTRAQ8plex (+304)	25.3	25	16.61	0.7819	1.142	1.096	1.231	0.9636	0.9134	0.6573	1.345	0	1	3	0
ribosomal protein S3	gi|148545745	eGRVPLHTLR	0.99	iTRAQ8plex (+304)	25.68	25	25.68	1.081	1.271	0.5935	1.363	1.109	1.174	0.5895	1.03	0	0	2	4
ribosomal protein S3	gi|148545745	gEVIGGR	0.9	iTRAQ8plex (+304)	29.96	25	24.19	0.6704	0.9802	1.252	1.463					0	1	0	0
ribosomal protein S3	gi|148545745	iDIHRPAQTAR	1	iTRAQ8plex (+304)	43.03	25	35.49	1.066	1.006	0.765	1.468	0.9359	0.8283	0.7614	1.35	0	0	0	10
ribosomal protein S3	gi|148545745	iTIHTARPGIVIGk	0.97	iTRAQ8plex (+304), iTRAQ8plex (+304)	21.77	25	21.77	1.224	1.478	0.982	0.6776	1.331	1.149	0.8346	0.6196	0	0	0	5
ribosomal protein S3	gi|148545745	kGEDVEk	0.89	iTRAQ8plex (+304), iTRAQ8plex (+304), iTRAQ8plex (+304)	16.13	25	16.13					1.137	0.9559	0.9213	0.7899	0	0	0	2
ribosomal protein S3	gi|148545745	kPELDAmLVAQSVAQQLER	1	iTRAQ8plex (+304), iTRAQ8plex (+304), Oxidation (+16)	63.78	25	63.78	1.153	0.7933	1.268	1.132	0.7247	0.8535	0.8686	1.042	0	0	3	7
ribosomal protein S3	gi|148545745	lGGAEIAR	0.99	iTRAQ8plex (+304)	51.45	25	31.71	0.9747	1.129	0.9188	1.168	0.9003	0.812	1.027	1.123	0	5	5	0
ribosomal protein S3	gi|148545745	lRQDLTk	0.9	iTRAQ8plex (+304), iTRAQ8plex (+304)	21.92	25	21.92					1.027	1.123	0.6671	1.028	0	0	0	2
ribosomal protein S3	gi|148545745	qMGVPVHINIEEIR	0.97	iTRAQ8plex (+304)	28.18	25	19.22	1.01	0.912	1.239	1.051	1.04	0.8997	0.9489	0.9112	0	0	26	4
ribosomal protein S3	gi|148545745	qmGVPVHINIEEIR	1	iTRAQ8plex (+304), Oxidation (+16)	32.71	25	32.71	1.144	0.8022	1.14	1.052	0.8123	0.7973	0.9929	1.095	0	0	7	4
ribosomal protein S3	gi|148545745	qMGVPVHINIEEIRkPELDAmLVAQSVAQQLER	0.99	iTRAQ8plex (+304), iTRAQ8plex (+304), Oxidation (+16)	41.14	25	19.94					1.129	1.226	0.659	0.8669	0	0	0	0
ribosomal protein S3	gi|148545745	rAVQNAMR	0.99	iTRAQ8plex (+304)	28.59	25	28.59	0.8901	0.9344	0.9952	1.439	0.9602	0.8905	0.5112	1.013	0	0	9	0
ribosomal protein S3	gi|148545745	rAVQNAmR	0.97	iTRAQ8plex (+304), Oxidation (+16)	21.15	25	21.15	0.727	1.278	No Values	1.237					0	0	1	0
ribosomal protein S3	gi|148545745	vPLHTLR	0.9	iTRAQ8plex (+304)	20.96	25	16.55	0.8663	0.766	1.22	1.531	0.8316	0.6749	1.057	1.302	0	0	12	0
synthase large chain	gi|148549791	aLEEAGVPIIGTSPDAIDR	1	iTRAQ8plex (+304)	57.87	25	53.84	0.3128	0.8242	1.145	1.379	0.05367	0.986	1.357	1.442	0	0	10	0
synthase large chain	gi|148549791	aTGFPIAk	0.99	iTRAQ8plex (+304), iTRAQ8plex (+304)	27.28	25	27.28					Value Missing	1.91	1.409	0.7671	0	1	0	0
synthase large chain	gi|148549791	dkIMILGGGPNR	0.92	iTRAQ8plex (+304), iTRAQ8plex (+304)	22.08	25	14.32	0.9675	1.665	1.427	0.6181	0.7225	1.466	1.438	1.726	0	0	0	2
synthase large chain	gi|148549791	eAVFPFAk	0.98	iTRAQ8plex (+304), iTRAQ8plex (+304)	23.42	25	23.2	1.179	1.177	1.121	0.8901	0.1383	1.627	1.154	1.099	0	0	3	1
synthase large chain	gi|148549791	eLTVPGAER	0.99	iTRAQ8plex (+304)	36.25	25	23.47	1.41	1.299	1.151	0.6743	1.115	1.14	1.276	1.617	0	1	3	0
synthase large chain	gi|148549791	eYEMEVVR	0.99	iTRAQ8plex (+304)	53.5	25	53.5	0.9174	0.9833	1.528	1.031	0.1074	1.151	1.938	1.281	0	1	2	0
synthase large chain	gi|148549791	fGVEMIGANADTIDkAEDR	0.89	iTRAQ8plex (+304), iTRAQ8plex (+304)	16.23	25	16.23	1.054	1.244	1.058	No Values	1.298	1.126	1.452	1.101	0	0	0	6
synthase large chain	gi|148549791	fPGVDPILGPEMk	0.99	iTRAQ8plex (+304), iTRAQ8plex (+304)	26.66	25	26.66					1.429	1.118	1.442	1.139	0	0	3	0
synthase large chain	gi|148549791	fQQMVQR	0.9	iTRAQ8plex (+304)	22.07	25	22.07	1.093	1.064	0.716	1.707	1.345	0.875	1.467	1.589	0	1	2	0
synthase large chain	gi|148549791	mVVIEMNPR	1	iTRAQ8plex (+304)	47.49	25	47.49	1.053	1.112	1.136	1.069	1.286	1.262	1.182	1.388	0	2	2	0
synthase large chain	gi|148549791	mVVIEMNPR	0.92	Oxidation (+16), iTRAQ8plex (+304)	24.58	25	11.69	1.038	1.482	1.029	0.8979					0	0	1	0
synthase large chain	gi|148549791	nASLAVLR	0.99	iTRAQ8plex (+304)	27.63	25	27.63	1.15	1.065	1.064	1.091	1.045	1.16	1.824	1.189	0	2	0	0
synthase large chain	gi|148549791	qSIADSYSIR	1	iTRAQ8plex (+304)	44.77	25	40.67	0.836	0.961	1.176	1.514	1.244	1.827	0.7496	1.543	0	0	3	0
synthase large chain	gi|148549791	rELTVPGAER	0.98	iTRAQ8plex (+304)	24.65	25	24.65					0.836	1.356	1.049	2.211	0	0	1	0
synthase large chain	gi|148549791	sSALASk	0.9	iTRAQ8plex (+304), iTRAQ8plex (+304)	30.88	25	30.88	0.8625	1.222	1.262	1.01	1.193	1.094	1.61	1.25	0	0	4	0
synthase large chain	gi|148549791	sTGEVMGVGDSFGEAFAk	1	iTRAQ8plex (+304), iTRAQ8plex (+304)	46.54	25	46.54	1.202	1.411	1.089	0.8336	1.634	1.007	0.7697	1.136	0	0	5	3
synthase large chain	gi|148549791	sVGEVMAIGR	0.97	iTRAQ8plex (+304)	26.23	25	20.56	0.8987	1.353	1.478	0.7909	1.131	1.412	1.181	1.386	0	6	0	0
synthase large chain	gi|148549791	sVGEVmAIGR	0.99	iTRAQ8plex (+304), Oxidation (+16)	28.17	25	28.17	0.5691	No Values	1.578	1.45	1.427	1.581	0.8682	1.341	0	0	2	0
synthase large chain	gi|148549791	tVPFVSk	0.9	iTRAQ8plex (+304), iTRAQ8plex (+304)	18.8	25	14.34	1.479	0.9143	1.171	0.9013	1.363	1.099	1.373	1.285	0	0	4	0
initiation factor IF-2	gi|148549779	aLTGMLGSDVR	0.97	iTRAQ8plex (+304)	21.76	25	21.76	0.8945	1.264	1.094	1.269	0.8071	1.648	1.175	1.105	0	2	13	0
initiation factor IF-2	gi|148549779	aLTGmLGSDVR	1	iTRAQ8plex (+304), Oxidation (+16)	34.42	25	26.54	0.8679	0.7672	1.997	1.227	0.03649	1.017	1.664	1.257	0	1	3	0
initiation factor IF-2	gi|148549779	aPVVTVMGHVDHGk	1	iTRAQ8plex (+304), iTRAQ8plex (+304)	35.2	25	33.84	1.619	1.533	0.7997	0.8219					0	0	0	1
initiation factor IF-2	gi|148549779	aPVVTVmGHVDHGk	0.97	iTRAQ8plex (+304), Oxidation (+16), iTRAQ8plex (+304)	25.33	25	25.33	0.9968	1.119	1.174	1.249	1.077	1.799	1.583	0.6766	0	0	0	4
initiation factor IF-2	gi|148549779	dDVVIFEGELESLR	1	iTRAQ8plex (+304)	60.79	25	59.29	0.8762	No Values	1.382	1.192	0.09513	0.1361	1.527	1.11	0	0	4	0
initiation factor IF-2	gi|148549779	dDVVIFEGELESLRR	1	iTRAQ8plex (+304)	31.9	25	30.83	0.6603	1.437	1.129	1.726	1.366	1.253	1.176	1.187	0	0	4	1
initiation factor IF-2	gi|148549779	gVVVESR	0.9	iTRAQ8plex (+304)	29.77	25	19.97	1.114	1.406	0.8636	1.195	1.264	1.499	0.01611	0.9127	0	2	4	0
initiation factor IF-2	gi|148549779	kALTGMLGSDVR	1	iTRAQ8plex (+304), iTRAQ8plex (+304)	35.37	25	35.37	1.388	0.9823	1.041	1.13	1.001	1.082	1.627	1.088	0	0	1	3
initiation factor IF-2	gi|148549779	kTLNIVLk	0.99	iTRAQ8plex (+304), iTRAQ8plex (+304), iTRAQ8plex (+304)	24.53	25	24.53	1.387	0.969	1.078	1.126	1.365	1.511	0.9409	1.108	0	0	1	3
initiation factor IF-2	gi|148549779	lENIFETmGQEEk	0.99	iTRAQ8plex (+304), Oxidation (+16), iTRAQ8plex (+304)	25.34	25	25.34	0.7536	1.573	0.01	1.218					0	0	1	0
initiation factor IF-2	gi|148549779	rAAENAAR	0.96	iTRAQ8plex (+304)	28.16	25	14.71					0.6993	0.8171	2.733	1.329	0	0	1	0
initiation factor IF-2	gi|148549779	tLNIVLk	0.89	iTRAQ8plex (+304), iTRAQ8plex (+304)	20.96	25	9.12	1.378	1.02	0.9617	1.316	1.008	1.367	1.312	1.148	0	0	5	0
initiation factor IF-2	gi|148549779	tSLLDYIR	0.99	iTRAQ8plex (+304)	42.98	25	42.98	0.9807	1.158	0.9976	1.236	1.2	1.212	1.172	1.101	0	11	8	0
initiation factor IF-2	gi|148549779	vAAGEAGGITQHIGAYHVETDR	1	iTRAQ8plex (+304)	37.75	25	36.43	0.965	1.222	1.163	1.177	1.434	1.06	1.159	1.178	0	0	0	4
initiation factor IF-2	gi|148549779	vGDkIEVFEk	0.99	iTRAQ8plex (+304), iTRAQ8plex (+304), iTRAQ8plex (+304)	27.39	25	27.39	1.264	1.618	1.141	0.7059	1.407	1.179	1.12	1.117	0	0	0	3
initiation factor IF-2	gi|148549779	vLRDDVVIFEGELESLR	1	iTRAQ8plex (+304)	49.81	25	43.89	0.9262	1.031	1.532	1.078	1.2	No Values	No Values	No Values	0	0	2	3
initiation factor IF-2	gi|148549779	vLRDDVVIFEGELESLRR	1	iTRAQ8plex (+304)	35.48	25	28.19	1.325	1.315	0.959	0.923	1.439	1.285	0.6209	1.081	0	0	0	10
initiation factor IF-2	gi|148549779	yYNVIYDIIEDVkk	0.99	iTRAQ8plex (+304), iTRAQ8plex (+304), iTRAQ8plex (+304)	29.82	25	29.82	Value Missing	1.368	1.065	0.9913	1.452	1.372	1.182	0.8816	0	0	0	3
dehydrogenase (NAD)	gi|148548866	aELSVLISYSk	1	iTRAQ8plex (+304), iTRAQ8plex (+304)	30.78	25	30.78	0.8778	1.68	1.845	1.439	1.29	1.249	1.314	1.649	0	0	3	2
dehydrogenase (NAD)	gi|148548866	aFFTAASk	0.95	iTRAQ8plex (+304), iTRAQ8plex (+304)	20.03	25	20.03	1.878	1.024	1.597	1.214	1.148	1.077	1.878	1.414	0	1	5	1
dehydrogenase (NAD)	gi|148548866	eLAQVLEVLPR	1	iTRAQ8plex (+304)	59.5	25	59.5	0.5252	1.156	1.994	1.516	0.2173	0.3298	0.7573	1.616	0	0	13	0
dehydrogenase (NAD)	gi|148548866	lDELLEGPTR	0.9	iTRAQ8plex (+304)	16.87	25	16.87	Value Missing	No Values	1.325	1.471					0	0	1	0
dehydrogenase (NAD)	gi|148548866	sLVPDDDYLTR	1	iTRAQ8plex (+304)	35.76	25	34.25	0.7891	1.339	1.684	1.582	1.08	1.442	1.407	1.496	0	1	6	0
dehydrogenase (NAD)	gi|148548866	tEVLGLVk	0.99	iTRAQ8plex (+304), iTRAQ8plex (+304)	25.83	25	25.83	1.182	1.033	2.049	1.501	1.131	1.238	1.81	1.294	0	0	5	0
dehydrogenase (NAD)	gi|148548866	vEGVHLR	0.9	iTRAQ8plex (+304)	32.89	25	20.42					0.7321	1.265	1.508	2.48	0	0	2	0
dehydrogenase (NAD)	gi|148548866	vHRPAYPDYVSIR	1	iTRAQ8plex (+304)	36.41	25	36.41	1.146	1.665	1.246	1.598	1.002	1.394	1.776	1.39	0	0	0	4
dehydrogenase (NAD)	gi|148548866	vLGEFPYR	0.94	iTRAQ8plex (+304)	23.65	25	16.49	1.226	0.9779	1.87	1.695	0.8101	1.208	2.353	1.424	0	0	3	0
ribosomal protein L14	gi|148545749	fDGNAAVLLNNk	0.99	iTRAQ8plex (+304), iTRAQ8plex (+304)	35.31	25	27.96	1.003	0.8685	1.343	1.022	0.6066	0.8233	1.205	1.144	0	1	6	0
ribosomal protein L14	gi|148545749	fDGNAAVLLNNkQEPIGTR	0.97	iTRAQ8plex (+304), iTRAQ8plex (+304)	21.03	25	21.03					0.8611	1.298	0.727	1.159	0	0	0	1
ribosomal protein L14	gi|148545749	gQVMTAVVVR	1	iTRAQ8plex (+304)	30.14	25	30.14	1.083	0.9903	0.9903	1.063	1.013	1.05	0.9422	0.9681	0	2	7	0
ribosomal protein L14	gi|148545749	gQVmTAVVVR	1	iTRAQ8plex (+304), Oxidation (+16)	51.54	25	51.54	1.313	0.9758	1.128	0.8317	1.027	1.103	0.7695	1.081	0	0	3	0
ribosomal protein L14	gi|148545749	iFGPVTR	0.89	iTRAQ8plex (+304)	17.93	25	14.67	1.076	0.7737	1.213	1.133	0.7927	0.8376	0.912	1.245	0	3	5	0
ribosomal protein L14	gi|148545749	kGQVMTAVVVR	0.99	iTRAQ8plex (+304), iTRAQ8plex (+304)	26.05	25	26.05	1.088	1.13	1.059	0.9121	1.024	1.014	0.9689	0.8985	0	0	3	14
ribosomal protein L14	gi|148545749	kGQVmTAVVVR	0.99	iTRAQ8plex (+304), iTRAQ8plex (+304), Oxidation (+16)	27.85	25	27.85	1.24	1.093	0.9596	0.9114	0.9999	0.9429	0.9398	0.9709	0	0	5	11
ribosomal protein L14	gi|148545749	mIQTQSMLDVADNSGAR	1	iTRAQ8plex (+304)	58.94	25	58.94	0.6381	1.199	0.9159	1.162	0.6487	0.4978	0.5049	0.8696	0	2	13	2
ribosomal protein L14	gi|148545749	mIQTQSMLDVADNSGAR	1	Oxidation (+16), iTRAQ8plex (+304)	76.67	25	47.64	0.03731	0.9128	1.248	1.001	0.1312	1.116	1.116	0.6871	0	0	7	0
ribosomal protein L14	gi|148545749	mIQTQSmLDVADNSGAR	1	iTRAQ8plex (+304), Oxidation (+16)	55.48	25	34.78	0.06452	1.034	1.034	1.072	0.631	0.7881	No Values	0.9084	0	0	8	0
ribosomal protein L14	gi|148545749	mIQTQSmLDVADNSGAR	1	Oxidation (+16), iTRAQ8plex (+304), Oxidation (+16)	32.96	25	32.96					Value Missing	No Values	0.9851	No Values	0	0	1	0
ribosomal protein L14	gi|148545749	qEPIGTR	0.9	iTRAQ8plex (+304)	21.32	25	21.32	0.826	No Values	0.7111	1.883	0.7976	0.677	1.348	1.109	0	1	2	0
ribosomal protein L14	gi|148545749	rYAGIGDIIk	0.99	iTRAQ8plex (+304), iTRAQ8plex (+304)	31.42	25	27.57	0.8294	1.272	1.173	0.976	1.003	1.014	0.7618	1.215	0	0	2	2
ribosomal protein L14	gi|148545749	yAGIGDIIk	0.89	iTRAQ8plex (+304), iTRAQ8plex (+304)	18.2	25	18.2	0.9206	1.173	0.9995	0.7763	1.102	1.14	0.9646	0.8994	0	4	13	2
ribosomal protein L14	gi|148545749	yAGIGDIIk	0.9	iTRAQ8plex (+304), iTRAQ8plex (+304), iTRAQ8plex (+304)	18.45	25	18.39					1.783	0.7292	1.157	0.626	0	0	0	1
ligase [ADP-forming] subunit alpha	gi|148546907	dSILEAAFGGIk	1	iTRAQ8plex (+304), iTRAQ8plex (+304)	33.61	25	24.89	1.003	0.9043	1.495	1.067	0.9047	1.025	1.859	1.226	0	0	17	3
ligase [ADP-forming] subunit alpha	gi|148546907	fAALQDAGVk	1	iTRAQ8plex (+304), iTRAQ8plex (+304)	54.43	25	53.97	1.017	0.8269	1.581	1.129	1.073	1.05	1.503	1.289	0	3	11	3
ligase [ADP-forming] subunit alpha	gi|148546907	gTADEkFAALQDAGVk	0.99	iTRAQ8plex (+304), iTRAQ8plex (+304), iTRAQ8plex (+304)	25.63	25	25.63					2	2.412	0.7044	0.6445	0	0	0	1
ligase [ADP-forming] subunit alpha	gi|148546907	iGIMPGHIHLPGk	1	iTRAQ8plex (+304), iTRAQ8plex (+304)	40.67	25	40.67	0.9174	1.04	1.342	1.218	1.046	1.09	1.564	1.277	0	0	1	8
ligase [ADP-forming] subunit alpha	gi|148546907	iGImPGHIHLPGk	1	iTRAQ8plex (+304), Oxidation (+16), iTRAQ8plex (+304)	40.56	25	40.56	0.9273	1.063	1.695	0.8625	0.8935	1.501	1.572	1.105	0	0	0	5
ligase [ADP-forming] subunit alpha	gi|148546907	lFQEDPk	0.9	iTRAQ8plex (+304), iTRAQ8plex (+304)	26.87	25	26.22	0.8665	0.5468	2.111	1.501	0.799	0.912	2.074	1.375	0	0	5	0
ligase [ADP-forming] subunit alpha	gi|148546907	mGHAGAIISGGk	0.91	iTRAQ8plex (+304), iTRAQ8plex (+304)	17.3	25	17.3	0.8891	1.094	1.412	1.111	0.9798	0.8514	1.652	1.445	0	0	5	11
ligase [ADP-forming] subunit alpha	gi|148546907	mGHAGAIISGGk	1	Oxidation (+16), iTRAQ8plex (+304), iTRAQ8plex (+304)	31.66	25	31.66	1.126	1.013	1.391	0.9463	1.161	1.2	1.33	1.279	0	0	2	10
ligase [ADP-forming] subunit alpha	gi|148546907	mVGGVTPGk	0.94	iTRAQ8plex (+304), iTRAQ8plex (+304)	20.5	25	20.5	0.8912	0.8472	1.643	1.349	0.9636	0.9667	1.701	1.393	0	3	6	1
ligase [ADP-forming] subunit alpha	gi|148546907	mVGGVTPGk	0.99	Oxidation (+16), iTRAQ8plex (+304), iTRAQ8plex (+304)	24.5	25	24.5	1.082	0.8281	1.376	1.231	0.9345	0.8067	2.178	1.326	0	0	2	4
ligase [ADP-forming] subunit alpha	gi|148546907	sGTLTYEAVk	1	iTRAQ8plex (+304), iTRAQ8plex (+304)	37.21	25	37.21	1.057	1.018	1.308	1.119	0.9672	1.136	1.676	1.19	0	2	4	6
ligase [ADP-forming] subunit alpha	gi|148546907	sGTLTyEAVk	0.89	iTRAQ8plex (+304), iTRAQ8plex (+304), iTRAQ8plex (+304)	17.54	25	17.54	0.8029	0.8607	1.761	1.179					0	0	0	2
ligase [ADP-forming] subunit alpha	gi|148546907	sLADIGk	0.9	iTRAQ8plex (+304), iTRAQ8plex (+304)	17.41	25	17.41	0.9833	1.028	1.4	1.071	1.078	1.024	1.503	1.303	0	5	8	0
nucleotidyltransferase	gi|148549775	aPVAGIAMGLVk	0.97	iTRAQ8plex (+304), iTRAQ8plex (+304)	21.61	25	21.61	0.7747	1.089	1.435	1.124	0.8431	0.9592	1.073	0.9379	0	0	15	7
nucleotidyltransferase	gi|148549775	aPVAGIAmGLVk	1	iTRAQ8plex (+304), Oxidation (+16), iTRAQ8plex (+304)	30.59	25	30.59	0.9819	0.9009	1.182	1.524	0.9257	0.9594	1.143	0.7611	0	0	9	1
nucleotidyltransferase	gi|148549775	eGRPSEkETLTSR	0.97	iTRAQ8plex (+304), iTRAQ8plex (+304)	23.34	25	23.34					1.056	1.088	0.9794	0.7236	0	0	0	1
nucleotidyltransferase	gi|148549775	gETQALVVATLGTAR	1	iTRAQ8plex (+304)	73.2	25	72.27	0.9419	1.22	1.115	1.163	0.9382	0.8296	0.9206	0.9924	0	4	10	1
nucleotidyltransferase	gi|148549775	gVTALQMDIk	1	iTRAQ8plex (+304), iTRAQ8plex (+304)	37.73	25	37.73	1.052	1.273	1.261	1.052	1.05	0.8972	0.9674	0.8937	0	1	4	2
nucleotidyltransferase	gi|148549775	gVTALQmDIk	1	iTRAQ8plex (+304), Oxidation (+16), iTRAQ8plex (+304)	30.66	25	30.66	0.9485	1.398	1.13	1.263	0.7685	1.068	0.9981	0.9943	0	0	4	1
nucleotidyltransferase	gi|148549775	iPGGFFk	0.9	iTRAQ8plex (+304), iTRAQ8plex (+304)	18.21	25	18.21	1.116	1.047	1.358	1.136	0.9488	0.8829	1.04	0.9594	0	0	8	0
nucleotidyltransferase	gi|148549775	tHGSALFTR	1	iTRAQ8plex (+304)	35.9	25	35.9	1.246	1.258	0.9906	1.228	1.095	1.22	0.7046	0.8652	0	0	7	0
protease	gi|148548675	eYYLNEQMk	1	iTRAQ8plex (+304), iTRAQ8plex (+304)	38.81	25	38.81	1.269	1.104	1.523	1.378					0	0	1	0
protease	gi|148548675	gQVLAIGGLk	0.97	iTRAQ8plex (+304), iTRAQ8plex (+304)	21.16	25	21.16	1.298	1.231	1.734	1.007	1.119	0.9674	1.487	1.049	0	0	4	2
protease	gi|148548675	gQVLAIGGLkEk	0.91	iTRAQ8plex (+304), iTRAQ8plex (+304), iTRAQ8plex (+304)	17.5	25	17.5					0.8374	1.715	1.131	1.032	0	0	0	1
protease	gi|148548675	iEAAGLPk	0.95	iTRAQ8plex (+304), iTRAQ8plex (+304)	20.43	25	19.68					1.117	1.347	1.153	0.9652	0	0	1	0
protease	gi|148548675	iLEYLAVQk	1	iTRAQ8plex (+304), iTRAQ8plex (+304)	40.72	25	40.1	0.5529	0.7344	1.231	1.662	0.4483	0.6798	1.654	0.8687	0	0	12	1
protease	gi|148548675	lVDTMAAHMALk	0.93	iTRAQ8plex (+304), iTRAQ8plex (+304)	18.85	25	18.85	Value Missing	1.036	2.268	0.829	1.138	No Values	No Values	No Values	0	0	1	2
protease	gi|148548675	mALGGVRDEAEIR	1	iTRAQ8plex (+304)	33.73	25	33.73	1.039	1.487	1.683	1.145	0.9443	1.093	1.443	1.131	0	0	6	1
protease	gi|148548675	nPLFLLDEIDk	1	iTRAQ8plex (+304), iTRAQ8plex (+304)	48.74	25	48.74	1.244	1.014	1.859	1.391	1.014	0.7809	1.86	1.079	0	0	5	1
protease	gi|148548675	qILLLAQk	0.96	iTRAQ8plex (+304), iTRAQ8plex (+304)	20.9	25	20.9	1.169	2.204	1.093	1.296	0.8831	1.085	2.111	0.8291	0	0	3	0
protease	gi|148548675	qMSPMSAEATVVR	0.99	iTRAQ8plex (+304)	29.38	25	29.08	0.9499	1.753	No Values	1.379	0.8743	1.298	1.04	1.377	0	0	5	0
protease	gi|148548675	qMSPmSAEATVVR	0.99	iTRAQ8plex (+304), Oxidation (+16)	40.97	25	25.28					1.424	No Values	0.9093	No Values	0	0	1	0
protease	gi|148548675	rTYIGSMPGR	1	iTRAQ8plex (+304)	34.15	25	34.15	1.075	0.8582	1.71	1.645	0.1173	1.342	0.1153	1.238	0	0	5	0
protease	gi|148548675	sIEALEAAmTGEk	1	iTRAQ8plex (+304), Oxidation (+16), iTRAQ8plex (+304)	55.35	25	53.76	1.199	1.166	2.208	0.952	1.191	1.396	0.8154	1.264	0	0	3	0
protease	gi|148548675	tVIIPEENVR	1	iTRAQ8plex (+304)	47.77	25	47.77	1.06	1.09	1.763	1.454	0.9412	1.387	1.117	1.408	0	0	5	0
protease	gi|148548675	tYIGSMPGR	0.9	iTRAQ8plex (+304)	20.15	25	20.15	1.111	1.013	1.78	1.33	0.9191	1.229	1.278	1.161	0	3	0	0
protease	gi|148548675	vLVEGEQR	0.99	iTRAQ8plex (+304)	38.41	25	35.64	1.117	1.015	1.314	2.077	0.8202	1.326	0.9677	1.593	0	2	2	0
reductase	gi|148546453	aFLAVEGGTAAASSR	0.97	iTRAQ8plex (+304)	24.47	25	24.47	1.316	0.9456	1.064	0.887	1.123	1.072	1.424	1.033	0	2	9	0
reductase	gi|148546453	aLAATSTEk	1	iTRAQ8plex (+304), iTRAQ8plex (+304)	41.37	25	40.16	0.9201	1.72	1.714	0.7232	1.323	0.9785	1.228	1.315	0	0	3	0
reductase	gi|148546453	aLGSYIk	0.9	iTRAQ8plex (+304), iTRAQ8plex (+304)	27.93	25	23.85	1.043	1.524	1.015	1.216	1.266	1.531	1.065	1.014	0	0	3	0
reductase	gi|148546453	dLYATAFEVETk	1	iTRAQ8plex (+304), iTRAQ8plex (+304)	55.02	25	55.02	0.3374	0.7664	1.828	1.736	0.1837	0.8837	1.203	1.57	0	0	4	1
reductase	gi|148546453	dQQFTYLGLQTLYDR	0.97	iTRAQ8plex (+304)	24.72	25	24.72	0.4762	0.3916	0.537	1.183	0.03399	1.133	1.668	0.2795	0	1	6	0
reductase	gi|148546453	dVNTALVMTAR	1	iTRAQ8plex (+304)	54.29	25	54.29	1.03	1.371	1.41	0.9855	0.9822	1.378	1.285	1.169	0	0	3	0
reductase	gi|148546453	dVNTALVmTAR	0.98	iTRAQ8plex (+304), Oxidation (+16)	27.48	25	19.57					1.459	0.6866	1.156	1.806	0	0	1	0
reductase	gi|148546453	fAGGLGNDWTPVR	1	iTRAQ8plex (+304)	64.79	25	56.59	1.008	1.061	1.417	1.295	1.359	1.275	1.152	1.047	0	0	3	0
reductase	gi|148546453	iTVAITk	0.9	iTRAQ8plex (+304), iTRAQ8plex (+304)	20.81	25	11.82	1.204	0.9333	1.484	1.177					0	0	1	0
reductase	gi|148546453	kLDVTYR	0.9	iTRAQ8plex (+304), iTRAQ8plex (+304)	22.47	25	22.47	0.6766	1.097	1.536	1.721	1.134	0.6392	1.497	1.927	0	0	0	2
reductase	gi|148546453	lLMDTLR	0.9	iTRAQ8plex (+304)	25.67	25	24.98	1.14	1.176	1.153	1.209	1.026	1.253	1.148	1.418	0	4	0	0
reductase	gi|148546453	lTEQVTATFkR	0.97	iTRAQ8plex (+304), iTRAQ8plex (+304)	21.13	25	21.13					1.739	1.958	0.4983	1.233	0	0	0	1
reductase	gi|148546453	sNLSGEFTVINPYLVR	0.99	iTRAQ8plex (+304)	30.35	25	30.35	1.097	1.245	1.214	1.168	0.5853	1.053	1.231	1.639	0	1	6	0
reductase	gi|148546453	sQGVVPFLk	0.94	iTRAQ8plex (+304), iTRAQ8plex (+304)	19.93	25	19.93	0.9616	1.045	1.649	1.126	1.075	1.143	1.461	1.223	0	0	6	2
reductase	gi|148546453	tHDMNTANWIPDLFMk	0.98	iTRAQ8plex (+304), iTRAQ8plex (+304)	23.16	25	23.16	1.209	1.12	1.108	1.308	0.8514	1.507	1.475	1.117	0	0	0	3
reductase	gi|148546453	vVNDTAVAVNQGGk	1	iTRAQ8plex (+304), iTRAQ8plex (+304)	51.31	25	51.31	0.9123	No Values	1.651	1.101	1.297	1.404	1.063	1.08	0	0	2	0
reductase	gi|148546453	wIVDAASR	0.98	iTRAQ8plex (+304)	28.16	25	22.04	0.8219	1.353	1.412	1.311	0.956	0.9386	1.732	1.296	0	3	3	0
reductase	gi|148546453	yYDGSVQQIER	1	iTRAQ8plex (+304)	38.61	25	38.61	1.162	0.9195	1.048	1.724	0.8969	1.437	1.126	1.349	0	4	4	0
ribosomal protein S2	gi|148549392	aGVHFGHQTR	0.97	iTRAQ8plex (+304)	21.84	25	21.84	0.8005	0.8911	0.69	1.436	0.9801	1.386	0.6699	1.584	0	0	2	10
ribosomal protein S2	gi|148549392	dMGGLPDALFVIDVDHER	1	iTRAQ8plex (+304)	33.17	25	33.17	0.8487	0.8258	1.075	1.039	1.031	1.065	1.202	0.9356	0	1	13	10
ribosomal protein S2	gi|148549392	dmGGLPDALFVIDVDHER	1	iTRAQ8plex (+304), Oxidation (+16)	58.66	25	58.66	0.4145	0.9733	0.9578	0.9342	0.3969	1.016	1.17	1.062	0	0	16	9
ribosomal protein S2	gi|148549392	iAITEANk	0.99	iTRAQ8plex (+304), iTRAQ8plex (+304)	31.58	25	23.98	1.032	1.044	0.8902	0.8722	1.1	1.104	1.086	0.9878	0	2	10	4
ribosomal protein S2	gi|148549392	iLFVGTk	0.9	iTRAQ8plex (+304), iTRAQ8plex (+304)	32.27	25	22.89	1.002	0.7536	1.121	0.9253	1.044	0.944	1.226	1.129	0	1	8	0
ribosomal protein S2	gi|148549392	sLGGIkDmGGLPDALFVIDVDHER	1	iTRAQ8plex (+304), iTRAQ8plex (+304), Oxidation (+16)	31.03	25	31.03	1.361	1.711	0.3747	0.9179					0	0	0	0
ribosomal protein S2	gi|148549392	wLGGmLTNYk	0.93	iTRAQ8plex (+304), Oxidation (+16), iTRAQ8plex (+304)	19.14	25	19.14	1.078	1.155	0.9848	0.6526	1.154	1.085	1.218	0.8827	0	0	6	1
ribosomal protein S8	gi|148545753	gGLGVSIVSTNk	1	iTRAQ8plex (+304), iTRAQ8plex (+304)	42.46	25	42.46	1.1	1.054	0.8044	0.8135	1.116	1.07	0.8495	0.8562	0	5	16	6
ribosomal protein S8	gi|148545753	nAQMAEk	0.9	iTRAQ8plex (+304), iTRAQ8plex (+304)	18.36	25	18.36	0.7935	0.9121	0.8788	1.195	0.9732	1.128	1.055	0.8029	0	0	3	1
ribosomal protein S8	gi|148545753	nAQmAEk	0.9	iTRAQ8plex (+304), Oxidation (+16), iTRAQ8plex (+304)	20.48	25	20.48	0.8578	1.139	1.04	0.7715	1.078	0.9822	1.013	0.4569	0	0	7	0
ribosomal protein S8	gi|148545753	sMQDPLADMLTR	1	iTRAQ8plex (+304)	38.62	25	38.62	0.9144	1.022	0.661	0.8886	0.7909	1.016	0.7636	0.9737	0	7	13	0
ribosomal protein S8	gi|148545753	smQDPLADMLTR	0.97	iTRAQ8plex (+304), Oxidation (+16)	25.76	25	25.76	0.7222	1.018	0.8003	0.8309	0.8906	1.302	0.9708	0.8698	0	1	6	0
ribosomal protein S8	gi|148545753	sMQDPLADmLTR	1	iTRAQ8plex (+304), Oxidation (+16)	37.2	25	37.17	0.9447	0.951	1.096	0.7703	0.7715	1.374	0.9073	0.94	0	4	10	0
quinone	gi|148548294	aIENGISGGEAGk	0.91	iTRAQ8plex (+304), iTRAQ8plex (+304)	20.75	25	20.75	0.9572	0.9317	0.5502	0.5454	0.9897	0.8887	0.619	0.6195	0	0	4	0
quinone	gi|148548294	gFPFVDk	0.9	iTRAQ8plex (+304), iTRAQ8plex (+304)	22.83	25	20.79	0.9042	0.823	0.4234	0.6518	0.9055	0.6778	0.6484	0.7511	0	1	3	0
quinone	gi|148548294	kLWQYDAR	0.97	iTRAQ8plex (+304), iTRAQ8plex (+304)	21.95	25	21.95	0.8964	1.147	0.273	0.5216	1.112	1.43	0.2795	0.8848	0	0	0	5
quinone	gi|148548294	lALNPDDGTIk	0.9	iTRAQ8plex (+304), iTRAQ8plex (+304)	17.08	25	16.5	1.156	1.044	0.2692	0.4721	1.234	1.126	0.2832	0.4698	0	0	4	0
quinone	gi|148548294	lITGVAGGEFGVVGk	0.91	iTRAQ8plex (+304), iTRAQ8plex (+304)	17	25	16.71	0.6011	0.8148	0.3229	0.6834	0.6069	0.8584	0.4241	0.6713	0	0	14	12
quinone	gi|148548294	lVALNkDTGk	0.99	iTRAQ8plex (+304), iTRAQ8plex (+304), iTRAQ8plex (+304)	26.64	25	26.64	1.877	1.524	0.189	0.4952	1.388	1.253	0.2873	0.6596	0	0	0	2
quinone	gi|148548294	lWQYDAR	0.9	iTRAQ8plex (+304)	26.67	25	22.18	0.8154	0.7919	0.5101	0.623	0.6878	0.7283	No Values	0.8683	0	0	3	0
quinone	gi|148548294	tWPGDLWk	0.96	iTRAQ8plex (+304), iTRAQ8plex (+304)	21.76	25	21.76	0.967	0.9856	0.3406	0.617	1.016	1.101	0.3258	0.7192	0	0	13	3
quinone	gi|148548294	vFAVDAR	0.9	iTRAQ8plex (+304)	28.12	25	12.56	0.8227	0.9421	0.4557	0.6072	0.9161	1.08	0.3545	0.6786	0	12	1	0
serine protein kinase, PrkA	gi|148545683	aNQGLMEFVEMFk	1	iTRAQ8plex (+304), iTRAQ8plex (+304)	50.54	25	50.54	1.426	0.9783	0.8263	1.013	1.283	1.246	0.9538	0.9349	0	0	4	3
serine protein kinase, PrkA	gi|148545683	aNQGLmEFVEMFk	0.98	iTRAQ8plex (+304), Oxidation (+16), iTRAQ8plex (+304)	31.44	25	21.72	1.194	0.9523	0.01398	0.9598	0.2973	0.09782	0.07672	0.9906	0	0	1	3
serine protein kinase, PrkA	gi|148545683	aNQGLMEFVEmFk	0.95	iTRAQ8plex (+304), Oxidation (+16), iTRAQ8plex (+304)	32.29	25.1851	27.95	1.221	0.4116	0.4012	0.8682	0.6971	1.337	0.9743	1.15	0	1	3	4
serine protein kinase, PrkA	gi|148545683	eIQTAYLESYSEYGQNIFDR	1	iTRAQ8plex (+304)	58.23	25	57.37	0.08626	0.845	No Values	1.337	1.025	1.196	1.037	1.306	0	0	4	0
serine protein kinase, PrkA	gi|148545683	hAAQGLEEk	1	iTRAQ8plex (+304), iTRAQ8plex (+304)	39.68	25	39.68	0.692	1.159	1.451	0.945	1.137	0.9997	1.117	1.248	0	0	1	2
serine protein kinase, PrkA	gi|148545683	iEkPAGISNPk	0.92	iTRAQ8plex (+304), iTRAQ8plex (+304), iTRAQ8plex (+304)	16.9	25	16.9					0.9455	1.034	1.407	1.153	0	0	0	1
serine protein kinase, PrkA	gi|148545683	mFSNTEDLLPVISFNAk	1	iTRAQ8plex (+304), iTRAQ8plex (+304)	70.11	25	70.11	1.449	0.9064	1.03	0.8304	1.291	1.142	0.9952	1.08	0	0	0	2
serine protein kinase, PrkA	gi|148545683	mFSNTEDLLPVISFNAk	0.99	Oxidation (+16), iTRAQ8plex (+304), iTRAQ8plex (+304)	28.46	25	28.46	1.044	1.024	0.8948	1.174					0	0	0	1
serine protein kinase, PrkA	gi|148545683	nEIVNFVLR	1	iTRAQ8plex (+304)	46.23	25	37.83	0.9303	0.8632	1.13	1.217	1.122	0.8676	0.995	1.398	0	0	10	0
serine protein kinase, PrkA	gi|148545683	nNEAFIDR	0.99	iTRAQ8plex (+304)	30.35	25	30.35					0.4362	0.9474	1.517	1.476	0	1	2	0
serine protein kinase, PrkA	gi|148545683	nNkNNEAFIDR	0.97	iTRAQ8plex (+304), iTRAQ8plex (+304)	21.3	25	21.3	0.9518	1.03	1.041	1.102					0	0	0	3
serine protein kinase, PrkA	gi|148545683	tEPGDENNQDISALVGk	1	iTRAQ8plex (+304), iTRAQ8plex (+304)	41.07	25	41.07	1.243	0.8594	1.272	0.8987	1.405	1.19	0.9469	0.9102	0	0	3	3
serine protein kinase, PrkA	gi|148545683	vPFYAIk	0.9	iTRAQ8plex (+304), iTRAQ8plex (+304)	17.9	25	17.28	0.6296	1.345	0.9596	1.513	1.045	1.055	0.8538	1.685	0	0	3	0
serine protein kinase, PrkA	gi|148545683	vYDGENLkDTDPk	1	iTRAQ8plex (+304), iTRAQ8plex (+304), iTRAQ8plex (+304)	39.02	25	39.02					1.521	1.379	0.8165	0.9246	0	0	0	2
dehydrogenase, type I	gi|148548799	aAPLNmVITETGAATAAAk	1	iTRAQ8plex (+304), Oxidation (+16), iTRAQ8plex (+304)	44.81	25	44.81	1.144	1.459	1.052	1.22	1.24	0.8878	1.397	1.095	0	0	3	3
dehydrogenase, type I	gi|148548799	eALAEAmIPLIGQLYR	1	iTRAQ8plex (+304), Oxidation (+16)	33.95	25	33.95	1.057	1.17	1.455	1.254	1.08	0.8139	0.1067	1.492	0	0	5	0
dehydrogenase, type I	gi|148548799	gAENDLVk	0.99	iTRAQ8plex (+304), iTRAQ8plex (+304)	31.81	25	22.47					0.06787	0.8832	1.631	1.131	0	0	2	0
dehydrogenase, type I	gi|148548799	gkLTGNAIR	0.99	iTRAQ8plex (+304), iTRAQ8plex (+304)	28.3	25	28.3	1.304	1.401	1.26	0.9309					0	0	1	0
dehydrogenase, type I	gi|148548799	lGAASVDLGk	1	iTRAQ8plex (+304), iTRAQ8plex (+304)	33.5	25	33.5	1.241	1.016	1.389	1.223	1.018	1.097	1.098	1.265	0	1	5	0
dehydrogenase, type I	gi|148548799	lTGNAIR	0.89	iTRAQ8plex (+304)	22.61	25	10.77	0.7883	0.979	1.871	1.483	1.01	0.6606	1.755	1.781	0	2	1	0
dehydrogenase, type I	gi|148548799	nIVHGINHGDITADDk	1	iTRAQ8plex (+304), iTRAQ8plex (+304)	45.18	25	45.18	0.9229	0.9795	1.858	1.275	0.9048	1.002	1.672	1.023	0	0	0	2
dehydrogenase, type I	gi|148548799	qIDYVASQEVVSTDFVGSR	1	iTRAQ8plex (+304)	68.01	25	68.01	0.07838	1.707	1.048	0.99	0.9907	1.031	1.188	1.206	0	1	5	0
dehydrogenase, type I	gi|148548799	vILTAPGk	0.99	iTRAQ8plex (+304), iTRAQ8plex (+304)	28.3	25	28.3	0.9384	1.052	1.215	1.371	0.9422	0.8998	1.326	1.282	0	0	10	3
ligase [ADP-forming] subunit beta	gi|148546906	aQVHAGGR	0.99	iTRAQ8plex (+304)	25.31	25	25.31	1.241	0.01	0.7811	1.809	1.079	0.9596	1.201	1.263	0	0	4	0
ligase [ADP-forming] subunit beta	gi|148546906	aTIDPLVGAQPFQGR	1	iTRAQ8plex (+304)	31.39	25	31.39	0.8692	1.165	1.648	1.364	0.8878	0.9585	1.633	1.142	0	0	11	2
ligase [ADP-forming] subunit beta	gi|148546906	eLYLGAVVDR	0.96	iTRAQ8plex (+304)	22.67	25	22.67	0.8762	1.131	2.186	1.224	Value Missing	No Values	1.119	No Values	0	1	4	0
ligase [ADP-forming] subunit beta	gi|148546906	eVGVkVPVVVR	0.96	iTRAQ8plex (+304), iTRAQ8plex (+304)	23.32	25	23.32	1.227	1.497	1.111	1.037	1.135	1.227	1.209	0.9489	0	0	9	0
ligase [ADP-forming] subunit beta	gi|148546906	gkAGGVk	0.89	iTRAQ8plex (+304), iTRAQ8plex (+304), iTRAQ8plex (+304)	19.44	25	18.83	1.16	1.412	1.307	0.9881					0	0	0	1
ligase [ADP-forming] subunit beta	gi|148546906	iVFMASTEGGVDIEk	1	iTRAQ8plex (+304), iTRAQ8plex (+304)	31.63	25	31.46	1.015	1.282	1.451	1.121					0	0	2	0
ligase [ADP-forming] subunit beta	gi|148546906	lEGNNAELGAk	1	iTRAQ8plex (+304), iTRAQ8plex (+304)	35.63	25	25.04	0.9599	1.108	1.657	1.203	0.9875	1.239	1.264	0.9527	0	1	7	2
ligase [ADP-forming] subunit beta	gi|148546906	mNLHEYQGk	0.99	iTRAQ8plex (+304), iTRAQ8plex (+304)	27.49	25	27.49	1.069	0.9377	1.553	1.432	0.9506	0.9153	1.415	1.279	0	0	5	6
ligase [ADP-forming] subunit beta	gi|148546906	mNLHEYQGk	0.97	Oxidation (+16), iTRAQ8plex (+304), iTRAQ8plex (+304)	21.13	25	21.13	1.191	0.9407	1.519	1.294					0	0	2	0
ligase [ADP-forming] subunit beta	gi|148546906	qLFAEYGLPVSk	1	iTRAQ8plex (+304), iTRAQ8plex (+304)	49.43	25	49.43	1.196	0.9691	1.714	1.065	0.9458	1.12	1.337	1.046	0	0	6	2
ligase [ADP-forming] subunit beta	gi|148546906	vLAESGLNIIAATSLTDAAQQVVk	1	iTRAQ8plex (+304), iTRAQ8plex (+304)	52.41	25	49.99	1.091	1.19	1.548	0.9414	0.9256	1.135	1.42	1.013	0	0	0	7
ribosomal protein L5	gi|148545751	eGWPIGVk	0.99	iTRAQ8plex (+304), iTRAQ8plex (+304)	26.25	25	26.25	0.9977	1.036	1.557	1.127	1.031	0.9301	1.522	1.09	0	1	3	0
ribosomal protein L5	gi|148545751	eQIIFPEIDYDk	0.98	iTRAQ8plex (+304), iTRAQ8plex (+304)	23.42	25	23.42	0.4312	1.082	1.687	0.9041	0.9995	0.9921	1.358	1.232	0	0	5	8
ribosomal protein L5	gi|148545751	eQIIFPEIDYDkIDALR	1	iTRAQ8plex (+304), iTRAQ8plex (+304)	55.95	25	55.95	1.484	1.141	1.076	0.9868	1.377	1.344	0.9131	0.9603	0	0	6	8
ribosomal protein L5	gi|148545751	gNYSMGVk	0.99	iTRAQ8plex (+304), iTRAQ8plex (+304)	32.03	25	32.03	1.695	1.458	0.6494	1.129	1.219	1.366	0.9152	1.082	0	1	3	1
ribosomal protein L5	gi|148545751	gNYSmGVk	0.99	iTRAQ8plex (+304), Oxidation (+16), iTRAQ8plex (+304)	36.9	25	34.08	1.247	1.275	1.126	1.003	1.149	1.168	0.7431	1.088	0	0	9	0
ribosomal protein L5	gi|148545751	kSIAGFk	0.9	iTRAQ8plex (+304), iTRAQ8plex (+304), iTRAQ8plex (+304)	30.46	25	30.46	1.209	1.243	1.298	0.929	1.074	1.186	1.206	1.045	0	0	0	5
ribosomal protein L5	gi|148545751	mYEFLDR	0.9	iTRAQ8plex (+304)	29.13	25	29.13	0.7188	0.9608	1.658	1.556	0.8361	0.7286	1.513	1.746	0	2	5	0
ribosomal protein L5	gi|148545751	mYEFLDR	0.9	Oxidation (+16), iTRAQ8plex (+304)	20.72	25	20.72					0.6827	1.209	1.256	1.597	0	0	1	0
gi|148548833|Aconitase	gi|148548833	aVLAESFER	1	iTRAQ8plex (+304)	66.79	25	55.26	1.136	1.002	1.887	1.555	0.8192	1.062	1.654	1.031	0	3	5	0
gi|148548833|Aconitase	gi|148548833	gTFANIR	0.9	iTRAQ8plex (+304)	27.2	25	27.2	1.17	1.451	1.601	1.192	0.9559	1.07	1.337	1.062	0	4	0	0
gi|148548833|Aconitase	gi|148548833	gTNLLGVk	0.99	iTRAQ8plex (+304), iTRAQ8plex (+304)	33.8	25	33.8	1.204	1.109	1.749	1.388	0.9515	1.156	0.855	1.028	0	1	3	0
gi|148548833|Aconitase	gi|148548833	iDTLNEVEYFk	1	iTRAQ8plex (+304), iTRAQ8plex (+304)	37.22	25	37.22	0.7834	0.5807	1.722	1.316	0.9402	0.9559	1.487	0.4375	0	0	8	3
gi|148548833|Aconitase	gi|148548833	iNPLSPVDLVIDHSVMVDR	0.99	iTRAQ8plex (+304)	29.41	25	27.2	0.5777	0.807	1.722	2.139	0.7716	0.8997	1.733	1.224	0	0	3	4
gi|148548833|Aconitase	gi|148548833	qLGDLQR	0.9	iTRAQ8plex (+304)	25.46	25	10.11	1.279	0.9437	0.7771	3.46	0.6893	1.488	0.8708	1.648	0	0	2	0
gi|148548833|Aconitase	gi|148548833	rGNHEVMMR	1	iTRAQ8plex (+304)	37.43	25	37.43	1.126	1.206	1.387	1.746					0	0	1	1
gi|148548833|Aconitase	gi|148548833	rSDREIQYRPAR	0.93	iTRAQ8plex (+304)	17.64	25	17.64					1.164	1.467	0.8075	1.068	0	0	0	0
gi|148548833|Aconitase	gi|148548833	vDTAMFHk	0.99	iTRAQ8plex (+304), iTRAQ8plex (+304)	28.53	25	23.02	0.608	1.08	1.917	2.576	1.027	0.8879	1.161	1.39	0	0	2	2
gi|148549371|Enolase	gi|148549371	aAGYTAVISHR	0.94	iTRAQ8plex (+304)	21.61	25	21.61	0.4423	1.238	1.051	1.084	1.086	1.509	1.058	0.9635	0	2	7	2
gi|148549371|Enolase	gi|148549371	aAGyTAVISHR	0.98	iTRAQ8plex (+304), iTRAQ8plex (+304)	25.43	25	18.32	1.089	0.807	1.282	1.231	1.075	1.086	1.532	1.334	0	0	0	4
gi|148549371|Enolase	gi|148549371	fNQIGSLTETLEAIQMAk	1	iTRAQ8plex (+304), iTRAQ8plex (+304)	50.39	25	49.7	1.086	0.3243	1.194	1.006	1.138	1.183	1.817	0.976	0	0	0	5
gi|148549371|Enolase	gi|148549371	fNQIGSLTETLEAIQmAk	1	iTRAQ8plex (+304), Oxidation (+16), iTRAQ8plex (+304)	31.48	25	31.48	1.077	0.9587	1.568	0.881	1.125	1.119	1.59	1.164	0	0	0	5
gi|148549371|Enolase	gi|148549371	gIGNSILIk	0.97	iTRAQ8plex (+304), iTRAQ8plex (+304)	24.05	25	18.85	1.041	1.261	1.663	0.5704	0.372	1.514	1.41	1.052	0	1	4	3
gi|148549371|Enolase	gi|148549371	gREVLDSR	0.98	iTRAQ8plex (+304)	28.46	25	14.55					1.129	1.141	1.294	1.432	0	0	1	0
gi|148549371|Enolase	gi|148549371	iEEQLGAk	0.97	iTRAQ8plex (+304), iTRAQ8plex (+304)	23.12	25	18.43	1.038	0.8978	1.391	1.099	1.017	1.227	1.482	1.29	0	0	8	2
gi|148549371|Enolase	gi|148549371	sGETEDSTIADLAVGTAAGQIk	1	iTRAQ8plex (+304), iTRAQ8plex (+304)	58.87	25	58.87	1.111	0.992	1.066	1.214	1.322	1.206	1.376	1.088	0	0	1	3
gi|148549371|Enolase	gi|148549371	vSkYNQLLR	0.96	iTRAQ8plex (+304), iTRAQ8plex (+304)	20.82	25	20.82	2.321	2.605	0.5075	0.4647					0	0	0	1
synthase (NADPH) large subunit	gi|148550151	aYADLITISGYDGGTGASPLTSIk	1	iTRAQ8plex (+304), iTRAQ8plex (+304)	61.77	25	61.77	0.9363	1.193	1.014	0.923	0.2388	1.024	1.403	0.7485	0	0	1	2
synthase (NADPH) large subunit	gi|148550151	fGVTPEYLVNAEVLQIk	1	iTRAQ8plex (+304), iTRAQ8plex (+304)	50.35	25	50.35	1.093	0.9132	1.1	0.9527	1.028	0.9284	1.071	1.076	0	0	0	4
synthase (NADPH) large subunit	gi|148550151	gGINADGk	0.98	iTRAQ8plex (+304), iTRAQ8plex (+304)	22.9	25	22.9	0.9939	1.1	0.8204	1.103	0.8925	1.253	1.061	0.9264	0	0	4	0
synthase (NADPH) large subunit	gi|148550151	lFAAGTAGER	1	iTRAQ8plex (+304)	41.75	25	41.75	0.9911	0.9815	0.9808	1.154	1.187	1.144	0.8752	0.9247	0	4	6	0
synthase (NADPH) large subunit	gi|148550151	mFQVTFEER	1	iTRAQ8plex (+304)	55.02	25	55.02	0.7466	0.7243	1.224	1.37	0.7616	0.969	1.237	1.247	0	0	5	0
synthase (NADPH) large subunit	gi|148550151	mFQVTFEER	0.96	Oxidation (+16), iTRAQ8plex (+304)	20.38	25	20.38					Value Missing	1.084	No Values	0.9676	0	0	1	0
synthase (NADPH) large subunit	gi|148550151	nIADQAEEAVR	1	iTRAQ8plex (+304)	36.06	25	36.06	0.9669	0.7585	1.31	1.073	0.3689	0.1529	1.156	0.2082	0	2	4	0
synthase (NADPH) large subunit	gi|148550151	qVNPQALVSVk	1	iTRAQ8plex (+304), iTRAQ8plex (+304)	56.75	25	56.75	1.014	1.029	0.8739	1.146	1.068	1.22	0.9404	0.9003	0	0	5	0
synthase (NADPH) large subunit	gi|148550151	sLMNLER	0.89	iTRAQ8plex (+304)	18.31	25	14.29	0.9001	0.8218	1.364	1.036					0	0	1	0
synthase (NADPH) large subunit	gi|148550151	vQTDGGLk	0.89	iTRAQ8plex (+304), iTRAQ8plex (+304)	18.33	25	18.33	0.9893	1.215	0.6759	1.346	1.427	1.198	0.6808	0.9416	0	0	6	0
ribosomal protein S4	gi|148545763	eGTDLFLk	0.98	iTRAQ8plex (+304), iTRAQ8plex (+304)	23.86	25	23.86	0.8934	0.8593	0.9309	0.8155	0.8361	0.9784	0.9072	0.8123	0	0	11	2
ribosomal protein S4	gi|148545763	iYGVLER	0.9	iTRAQ8plex (+304)	22.99	25	22.99	0.7344	0.7849	0.9119	1.043	0.6952	0.8902	0.8854	1.102	0	4	5	0
ribosomal protein S4	gi|148545763	lDNVVYR	0.9	iTRAQ8plex (+304)	42.28	25	33.03	0.9042	0.8468	0.8534	0.9778	1.02	0.7944	0.9523	1.005	0	5	3	0
ribosomal protein S4	gi|148545763	rEGTDLFLk	0.97	iTRAQ8plex (+304), iTRAQ8plex (+304)	22.33	25	22.33	1.042	0.9716	0.7463	0.8454	0.9756	0.8696	1.113	0.8193	0	0	1	1
ribosomal protein S4	gi|148545763	rIYGVLER	0.99	iTRAQ8plex (+304)	45.57	25	41.28	1.045	0.8622	0.8125	0.8678	0.962	0.8771	0.9847	1.007	0	1	12	0
ribosomal protein S5	gi|148545756	aVLEVAGVQNVLAk	1	iTRAQ8plex (+304), iTRAQ8plex (+304)	36.97	25	36.97	0.812	1.186	1.05	0.7384	0.9928	1.361	1.017	0.8791	0	0	10	8
ribosomal protein S5	gi|148545756	dEGYIEk	0.9	iTRAQ8plex (+304), iTRAQ8plex (+304)	20.65	25	20.65	1.252	0.7997	1.372	0.9467	1.024	1.242	1.198	0.959	0	0	5	0
ribosomal protein S5	gi|148545756	eVPAAIQk	0.99	iTRAQ8plex (+304), iTRAQ8plex (+304)	39.66	25	39.66	1.078	1.15	0.963	1.01	1.248	1.287	0.9173	0.9826	0	4	8	2
ribosomal protein S5	gi|148545756	rDEGYIEk	0.91	iTRAQ8plex (+304), iTRAQ8plex (+304)	17.52	25	17.52	0.9655	0.9898	1.146	1.097	0.4771	0.8529	1.519	1.002	0	0	2	2
ribosomal protein S5	gi|148545756	vYMQPASEGTGIIAGGAMR	1	iTRAQ8plex (+304)	45.87	25	45.87	1.177	1.223	0.8281	1.015	0.9932	1.341	0.9933	0.9119	0	0	13	3
ribosomal protein S5	gi|148545756	vyMQPASEGTGIIAGGAMR	1	iTRAQ8plex (+304), iTRAQ8plex (+304)	45.79	25	45.79	1.038	0.9233	1.239	0.9634	0.8647	1.284	1.229	1.09	0	1	0	3
ribosomal protein S5	gi|148545756	vYmQPASEGTGIIAGGAMR	1	iTRAQ8plex (+304), Oxidation (+16)	60.16	25	60.16	0.7188	1.148	0.9833	0.9807	0.9723	1.095	1.355	1.085	0	1	9	1
ribosomal protein S5	gi|148545756	vYMQPASEGTGIIAGGAmR	0.89	iTRAQ8plex (+304), Oxidation (+16)	18.58	25	18.58	0.9788	1.153	1.087	1.017	1.017	0.7923	0.9876	1.043	0	1	9	2
ribosomal protein S5	gi|148545756	vYmQPASEGTGIIAGGAmR	0.99	iTRAQ8plex (+304), Oxidation (+16), Oxidation (+16)	28.8	25	28.8	0.3427	1.508	0.701	0.8933	0.7753	1.001	1.284	0.7161	0	2	7	0
partition protein Smc	gi|148546830	dITDIFLGTGLGPR	0.98	iTRAQ8plex (+304)	26.39	25	26.39	0.6864	0.7391	0.5764	2.778					0	0	1	0
partition protein Smc	gi|148546830	lEELLER	0.9	iTRAQ8plex (+304)	41.74	25	33.94	0.8986	1.015	0.7282	1.223	0.901	0.6071	0.7726	1.595	0	0	2	0
partition protein Smc	gi|148546830	nFIEEAAGISk	1	iTRAQ8plex (+304), iTRAQ8plex (+304)	39.09	25	39.09	1.327	0.7618	0.6981	1.152					0	0	1	0
partition protein Smc	gi|148546830	sYSIIEQGMISk	1	iTRAQ8plex (+304), iTRAQ8plex (+304)	30.72	25	30.72	1.187	0.6955	1.037	No Values	0.996	0.8109	0.9211	0.02347	0	0	2	0
synthase	gi|148546898	iFILHADHEQNASTSTVR	1	iTRAQ8plex (+304)	37.41	25	37.41	0.8692	1.543	1.294	0.7703	1.282	1.501	0.9324	1.054	0	0	2	9
synthase	gi|148546898	iTYIDGDk	0.99	iTRAQ8plex (+304), iTRAQ8plex (+304)	32.06	25	32.06	1.337	0.6819	1.569	1.083	1.045	1.019	1.404	1.274	0	1	3	0
synthase	gi|148546898	lMGFGHR	0.9	iTRAQ8plex (+304)	23.94	25	18.32					0.1659	1.181	0.4304	0.9427	0	0	4	0
synthase	gi|148546898	lmGFGHR	0.9	iTRAQ8plex (+304), Oxidation (+16)	24.08	25	24.08	0.7764	1.151	1.136	1.603	0.3923	0.04666	1.212	1.312	0	0	5	0
synthase	gi|148546898	mPTLAAMVYk	1	iTRAQ8plex (+304), iTRAQ8plex (+304)	30.41	25	30.41	1.072	0.963	1.174	1.104	1.216	1.022	1.475	1.012	0	0	11	4
synthase	gi|148546898	mPTLAAMVYk	1	Oxidation (+16), iTRAQ8plex (+304), iTRAQ8plex (+304)	32.79	25	28.28	1.134	1.244	1.292	0.9088	0.8043	1.256	2.3	0.837	0	0	4	0
synthase	gi|148546898	mPTLAAmVYk	0.91	iTRAQ8plex (+304), Oxidation (+16), iTRAQ8plex (+304)	17.44	25	17.44	0.8466	1.123	1.225	1.339	1.487	0.7556	1.591	1.088	0	0	5	0
synthase	gi|148546898	mPTLAAmVYk	0.92	Oxidation (+16), iTRAQ8plex (+304), Oxidation (+16), iTRAQ8plex (+304)	18.24	25	18.24	1.116	No Values	No Values	No Values					0	0	1	0
synthase	gi|148546898	nHTMVHEQLk	1	iTRAQ8plex (+304), iTRAQ8plex (+304)	30.91	25	30.91	1.241	1.173	1.245	0.8547					0	0	0	1
synthase	gi|148546898	nHTmVHEQLk	0.93	iTRAQ8plex (+304), Oxidation (+16), iTRAQ8plex (+304)	18.02	25	18.02					1.317	0.9404	1.408	1.115	0	0	0	1
synthase	gi|148546898	ySMGQPMMYPR	1	iTRAQ8plex (+304)	43.65	25	43.65	0.9393	1.249	1.138	1.161	1.419	0.7457	1.136	1.694	0	0	5	0
synthase	gi|148546898	ySmGQPMMYPR	0.94	iTRAQ8plex (+304), Oxidation (+16)	24.72	25	11.62	0.5468	1.318	No Values	1.927					0	0	1	0
synthase	gi|148546898	ySMGQPmMYPR	0.97	iTRAQ8plex (+304), Oxidation (+16)	42.34	25	6.65	1.265	1.513	1.038	0.7856	1.246	1.307	1.099	1.086	0	1	3	0
synthase	gi|148546898	ySMGQPMmYPR	0.9	iTRAQ8plex (+304), Oxidation (+16)	27.2	25	5.55	1.034	No Values	1.215	1.105	1.234	1.14	1.171	1.115	0	0	3	0
termination/antitermination protein NusA	gi|148549780	aIATEEk	0.9	iTRAQ8plex (+304), iTRAQ8plex (+304)	32.5	25	20.79	1.165	1.063	1.001	0.7475	1.101	0.9438	0.7292	0.6988	0	0	2	0
termination/antitermination protein NusA	gi|148549780	aQVVDAYR	0.99	iTRAQ8plex (+304)	35.63	25	31.42	0.8385	0.8818	1.037	1.139	0.765	0.84	0.7863	1.048	0	5	3	1
termination/antitermination protein NusA	gi|148549780	dNVIVDLGNNAEALLAR	0.99	iTRAQ8plex (+304)	84.35	25	83.59	1.09	1.174	0.9504	0.8046	0.751	0.9753	0.8668	0.8338	0	0	4	1
termination/antitermination protein NusA	gi|148549780	eVLLVVESVSNEk	1	iTRAQ8plex (+304), iTRAQ8plex (+304)	40.73	25	40.73	0.8748	No Values	1.1	No Values	0.9068	0.5945	0.9891	0.9401	0	0	3	0
termination/antitermination protein NusA	gi|148549780	fEDEVDLR	0.99	iTRAQ8plex (+304)	34.97	25	34.94	1.075	0.5398	1.157	1.306	0.8345	0.7668	0.7602	1.08	0	0	8	0
termination/antitermination protein NusA	gi|148549780	iAAQTAk	0.9	iTRAQ8plex (+304), iTRAQ8plex (+304)	23.3	25	21.23	0.9999	1.162	1.121	0.7112	0.741	0.9108	0.8679	0.9038	0	1	2	0
termination/antitermination protein NusA	gi|148549780	iESIEFGR	0.98	iTRAQ8plex (+304)	37.33	25	14.57	0.8892	0.9542	0.9312	1.188	0.9232	0.8807	0.6208	1.049	0	1	3	0
termination/antitermination protein NusA	gi|148549780	rFEDEVDLR	0.92	iTRAQ8plex (+304)	19.13	25	18.04	0.627	1.546	No Values	0.9738	0.8352	0.8831	0.8415	No Values	0	0	2	0
termination/antitermination protein NusA	gi|148549780	skEVLLVVESVSNEk	1	iTRAQ8plex (+304), iTRAQ8plex (+304), iTRAQ8plex (+304)	31.31	25	29.7	1.206	1.166	1.03	0.6389	1.263	1.215	0.6377	0.5517	0	0	0	5
termination/antitermination protein NusA	gi|148549780	vGEIISGTVk	1	iTRAQ8plex (+304), iTRAQ8plex (+304)	54.95	25	39.52	1.135	0.6867	1.178	1.008	0.9843	0.9562	0.8718	0.6246	0	2	3	0
termination/antitermination protein NusA	gi|148549780	vQAVSGELGGER	1	iTRAQ8plex (+304)	61.66	25	53.2	1.084	0.9332	0.8388	1.038	0.6127	0.5184	0.7571	0.8651	0	1	6	0
ligase	gi|148546485	akGVEGLQSPIVk	0.98	iTRAQ8plex (+304), iTRAQ8plex (+304), iTRAQ8plex (+304)	24.17	25	24.17	1.893	1.316	0.4408	1.377	1.128	1.497	0.7914	0.8947	0	0	0	2
ligase	gi|148546485	aYDMVLNGTELGGGSIR	0.95	iTRAQ8plex (+304)	21.97	25	21.97	0.923	0.01	1.316	1.123					0	0	1	0
ligase	gi|148546485	dHGGVIFLDIR	0.9	iTRAQ8plex (+304)	20.87	25	15.34	0.9914	1.112	1.452	1.129	1.325	0.95	0.7004	1.319	0	0	2	2
ligase	gi|148546485	dYLVPSR	0.9	iTRAQ8plex (+304)	27.91	25	27.81	1.193	1.148	0.9682	1.058	1.242	1.039	0.9913	0.9347	0	2	3	0
ligase	gi|148546485	eVIAFPk	0.9	iTRAQ8plex (+304), iTRAQ8plex (+304)	25.92	25	21.73	1.279	0.9186	1.127	1.096	1.03	0.8921	1.18	1.104	0	2	2	0
ligase	gi|148546485	fVGIYGAk	0.93	iTRAQ8plex (+304), iTRAQ8plex (+304)	19.87	25	18.22	0.9877	1.146	1.205	1.188	0.9023	0.8981	1.307	0.9287	0	0	7	1
ligase	gi|148546485	gVEGLQSPIVk	1	iTRAQ8plex (+304), iTRAQ8plex (+304)	50.73	25	45.78	0.798	1.375	1.215	1.207	0.9817	0.9597	1.021	1.176	0	0	4	3
ligase	gi|148546485	iPLELVDVADQLk	1	iTRAQ8plex (+304), iTRAQ8plex (+304)	42.47	25	42.47	0.4374	0.835	1.354	1.139	1.068	0.8236	1.306	1.075	0	0	7	1
ligase	gi|148546485	qLLMVAGFDR	1	iTRAQ8plex (+304)	50.65	25	40.41	0.9642	0.8983	2.049	0.9556	0.2908	1.206	1.264	1.046	0	1	4	0
ligase	gi|148546485	rDHGGVIFLDIR	0.99	iTRAQ8plex (+304)	28.7	25	28.7	1.136	1.018	No Values	1.18	0.8943	No Values	1.991	0.6424	0	0	0	2
ligase	gi|148546485	vGAVDGDIVFFGADk	1	iTRAQ8plex (+304), iTRAQ8plex (+304)	62.57	25	62.57	1.324	1.374	1.056	0.7918	1.114	1.104	1.091	0.9302	0	0	4	4
ligase	gi|148546485	yGSDkPDLR	0.91	iTRAQ8plex (+304), iTRAQ8plex (+304)	17.42	25	17.42	1.172	1.109	0.8072	1.443	1.13	1.162	0.9081	1.003	0	0	0	2
ribosomal protein S10	gi|148545738	gPIPLPTR	0.99	iTRAQ8plex (+304)	39.52	25	39.52	0.9131	0.7735	0.7345	0.8445	0.9289	0.9992	0.7894	0.7993	0	2	4	0
ribosomal protein S10	gi|148545738	gPIPLPTRk	0.99	iTRAQ8plex (+304), iTRAQ8plex (+304)	28.75	25	28.75	0.9442	1.227	0.5151	0.7341	1.153	1.25	0.7046	0.5715	0	0	0	4
ribosomal protein S10	gi|148545738	lIDQSTQEIVETAk	1	iTRAQ8plex (+304), iTRAQ8plex (+304)	41.28	25	41.28	0.7288	0.7344	0.9581	0.6857	0.7916	0.5982	0.7703	0.777	0	0	8	9
ribosomal protein S10	gi|148545738	lIDQSTQEIVETAkR	1	iTRAQ8plex (+304), iTRAQ8plex (+304)	50.32	25	50.32	1.139	1.408	0.5802	0.4834	1.293	1.377	0.6579	0.5162	0	0	5	8
ribosomal protein S10	gi|148545738	lkAFDHR	0.9	iTRAQ8plex (+304), iTRAQ8plex (+304)	23.11	25	1.14	1.616	1.128	0.4499	0.5397	1.463	1.391	0.4401	0.654	0	0	0	4
ribosomal protein S10	gi|148545738	mQNQQIR	0.9	iTRAQ8plex (+304)	39.29	25	35.69	0.9074	0.6591	0.655	1.118	0.8349	0.8296	0.7421	1.139	0	0	4	0
ribosomal protein S10	gi|148545738	tVDALMk	0.9	iTRAQ8plex (+304), iTRAQ8plex (+304)	25.29	25	15.55	0.8882	0.823	0.8603	0.6967	0.9053	0.8901	0.9535	0.7622	0	1	3	0
ribosomal protein S10	gi|148545738	tVDALmk	0.9	iTRAQ8plex (+304), Oxidation (+16), iTRAQ8plex (+304)	19.47	25	16.1					0.8046	0.829	0.8572	1.024	0	0	1	0
ribosomal protein S10	gi|148545738	vLDIVQPTDk	0.98	iTRAQ8plex (+304), iTRAQ8plex (+304)	25.82	25	24.13	0.9458	0.7466	0.9053	0.7154	0.9873	0.7339	0.9046	0.9221	0	2	10	6
carboxylase carboxyltransferase subunit alpha	gi|148545847	fYFIEMNTR	0.99	iTRAQ8plex (+304)	26.48	25	21.93	0.2281	No Values	1.252	1.59	1.222	1.233	1.06	0.8764	0	1	6	0
carboxylase carboxyltransferase subunit alpha	gi|148545847	hVEVQVLSDGQGNAIHLGDR	1	iTRAQ8plex (+304)	33.96	25	33.17					1.488	0.9675	1.26	0.7835	0	1	0	0
carboxylase carboxyltransferase subunit alpha	gi|148545847	qEDVVIR	0.9	iTRAQ8plex (+304)	36.19	25	30.95	0.6339	1.403	1.131	2.366	0.7748	1.138	0.4962	1.215	0	1	7	0
carboxylase carboxyltransferase subunit alpha	gi|148545847	vDSHLYSGYSVPPNYDSLIGk	0.97	iTRAQ8plex (+304), iTRAQ8plex (+304)	24.43	25	24.43					1.109	1.286	1.095	0.8604	0	0	0	2
carboxylase carboxyltransferase subunit alpha	gi|148545847	vLEEAPAPGIDEk	1	iTRAQ8plex (+304), iTRAQ8plex (+304)	45.28	25	45.28	1.752	1.413	1.988	1.231	1.051	1.234	1.176	0.8252	0	0	6	4
carboxylase carboxyltransferase subunit alpha	gi|148545847	vQVEHPVSEMVTGIDIVk	1	iTRAQ8plex (+304), iTRAQ8plex (+304)	57.66	25	56.88	0.7795	1.546	1.051	2.702	1.052	1.568	1.379	0.6257	0	0	0	3
carboxylase carboxyltransferase subunit alpha	gi|148545847	vQVEHPVSEmVTGIDIVk	0.95	iTRAQ8plex (+304), Oxidation (+16), iTRAQ8plex (+304)	20.57	25	19.18					1.036	No Values	0.7807	1.609	0	0	0	1
gi|148546682|Aspartokinase	gi|148546682	eSINIQMISTSEIk	0.98	iTRAQ8plex (+304), iTRAQ8plex (+304)	24.18	25	22.68	1.385	1.029	0.9996	0.7772	0.1995	0.9297	0.1702	0.9897	0	0	1	2
gi|148546682|Aspartokinase	gi|148546682	eSINIQmISTSEIk	0.99	iTRAQ8plex (+304), Oxidation (+16), iTRAQ8plex (+304)	27.27	25	26.38	0.7475	No Values	1.408	No Values					0	0	0	1
gi|148546682|Aspartokinase	gi|148546682	fGGTSVGSIER	1	iTRAQ8plex (+304)	34.9	25	34.9	0.9056	0.9469	1.553	0.8317	1.064	0.8702	1.13	0.7876	0	0	4	0
gi|148546682|Aspartokinase	gi|148546682	gGSDTTGVALAAALk	0.97	iTRAQ8plex (+304), iTRAQ8plex (+304)	21.66	25	21.66	0.968	0.8183	1.235	1.141	1.051	0.9988	1.054	0.7713	0	0	4	2
gi|148546682|Aspartokinase	gi|148546682	gVPAVSYTGNQVR	1	iTRAQ8plex (+304)	48.57	25	44.51	1.06	1.253	1.037	0.8042	1.041	0.9549	1.049	0.8119	0	0	3	0
gi|148546682|Aspartokinase	gi|148546682	gVPDTPGVAFk	0.93	iTRAQ8plex (+304), iTRAQ8plex (+304)	18.67	25	18.67	1.102	1.07	1.081	0.9108	0.9483	1.062	0.8934	0.8766	0	0	7	7
gi|148546682|Aspartokinase	gi|148546682	iEQVAEk	0.9	iTRAQ8plex (+304), iTRAQ8plex (+304)	20.68	25	20.44	1.038	1.318	1.52	0.5665	1.066	1.125	1.214	0.5814	0	1	2	0
gi|148546682|Aspartokinase	gi|148546682	iTFEEMLEMASLGSk	1	iTRAQ8plex (+304), iTRAQ8plex (+304)	44.47	25	39.59	0.9458	0.7069	1.379	1.202	0.9219	0.6997	1.029	1.275	0	0	1	1
gi|148546682|Aspartokinase	gi|148546682	rGVPAVSYTGNQVR	1	iTRAQ8plex (+304)	50.06	25	50.06	0.09503	1.121	1.066	1.026	0.917	0.847	1.246	0.8973	0	0	4	0
gi|148546682|Aspartokinase	gi|148546682	sVEFAGk	0.9	iTRAQ8plex (+304), iTRAQ8plex (+304)	26.3	25	14.31					1.05	0.8399	1.082	0.8868	0	0	1	0
gi|148546682|Aspartokinase	gi|148546682	vSIVGVGMR	1	iTRAQ8plex (+304)	45.71	25	31.63	0.7993	0.9171	0.9747	1.102	1.247	0.7403	0.8959	1.029	0	1	9	0
gi|148546682|Aspartokinase	gi|148546682	vSIVGVGmR	0.99	iTRAQ8plex (+304), Oxidation (+16)	26.09	25	26.09	0.915	1.12	0.9479	1.106	0.9107	1.062	0.8448	1.044	0	0	4	0
gi|148546682|Aspartokinase	gi|148546682	vSVVLEEk	0.99	iTRAQ8plex (+304), iTRAQ8plex (+304)	34.55	25	34.08	0.909	1.026	0.974	1.157	0.7952	0.9262	0.9819	1.13	0	0	5	0
gi|148546682|Aspartokinase	gi|148546682	vVVVAGFQGVDEHGSITTLGR	0.98	iTRAQ8plex (+304)	24.73	25	22.46					0.6958	1.144	0.9621	1.106	0	0	0	1
gi|148546682|Aspartokinase	gi|148546682	yLELAVR	0.9	iTRAQ8plex (+304)	41.78	25	41.78	0.7475	0.7839	1.17	1.616	0.7823	0.8259	1.217	1.077	0	1	2	0
transfer flavoprotein, alpha/beta-subunit-like protein	gi|148546889	aDNSGVDLANVk	1	iTRAQ8plex (+304), iTRAQ8plex (+304)	36.02	25	36.02	0.8994	1.016	1.036	1.026	1.018	0.9568	1.299	0.9964	0	1	6	4
transfer flavoprotein, alpha/beta-subunit-like protein	gi|148546889	aVVDkEQPQLVILGk	1	iTRAQ8plex (+304), iTRAQ8plex (+304), iTRAQ8plex (+304)	45.98	25	45.98					1.344	0.9079	1.021	1.012	0	0	0	1
transfer flavoprotein, alpha/beta-subunit-like protein	gi|148546889	eIDGGLQTVALNLPAIVTTDLR	0.99	iTRAQ8plex (+304)	91	25	89.82	1.12	1.023	0.9745	0.8997	0.8364	1.225	0.7116	1.017	0	0	12	2
transfer flavoprotein, alpha/beta-subunit-like protein	gi|148546889	eQPQLVILGk	0.97	iTRAQ8plex (+304), iTRAQ8plex (+304)	25.67	25	25.67	0.9782	1.055	0.8911	0.9872	1.295	1.152	1.044	0.8098	0	0	3	0
transfer flavoprotein, alpha/beta-subunit-like protein	gi|148546889	qAIDSDNNQTGQmLAALTGFAQGTFASk	1	iTRAQ8plex (+304), Oxidation (+16), iTRAQ8plex (+304)	61.45	25	61.45	0.886	0.7288	1.44	No Values					0	0	0	1
transfer flavoprotein, alpha/beta-subunit-like protein	gi|148546889	rVVDYNVk	0.99	iTRAQ8plex (+304), iTRAQ8plex (+304)	29.65	25	29.65					1.078	1.118	0.9907	1.056	0	0	0	1
transfer flavoprotein, alpha/beta-subunit-like protein	gi|148546889	sVAELVEk	0.99	iTRAQ8plex (+304), iTRAQ8plex (+304)	33.3	25	33.3	1.179	1.006	1.007	0.8204	1.242	1.271	1.024	0.8211	0	3	7	0
transfer flavoprotein, alpha/beta-subunit-like protein	gi|148546889	tALALGADR	0.97	iTRAQ8plex (+304)	25.73	25	18.4	0.9187	0.9855	1.053	0.9524	1.017	0.9425	1.153	1.156	0	5	9	0
transfer flavoprotein, alpha/beta-subunit-like protein	gi|148546889	vEAPAAR	0.9	iTRAQ8plex (+304)	42.26	25	35.38	0.8037	0.8204	1.298	1.067	0.8882	0.9268	1.005	1.524	0	3	0	0
transfer flavoprotein, alpha/beta-subunit-like protein	gi|148546889	vEVAGDk	0.9	iTRAQ8plex (+304), iTRAQ8plex (+304)	22.11	25	14.82	0.6315	0.8905	1.929	0.8367	1.074	0.7566	0.8835	1.756	0	0	2	0
transfer flavoprotein, alpha/beta-subunit-like protein	gi|148546889	vkADNSGVDLANVk	1	iTRAQ8plex (+304), iTRAQ8plex (+304), iTRAQ8plex (+304)	54.92	25	54.92	1.089	1.315	0.6276	1.037	1.027	1.101	1.098	1.008	0	0	0	3
transfer flavoprotein, alpha/beta-subunit-like protein	gi|148546889	vVDYNVk	0.9	iTRAQ8plex (+304), iTRAQ8plex (+304)	34.08	25	34.08	1.189	1.003	0.9504	0.801	1.08	1.259	1.057	0.9196	0	3	6	0
A carboxylase carboxyl transferase subunit alpha	gi|148549376	lMEMAER	0.9	iTRAQ8plex (+304)	23.81	25	23.81	0.8486	1.127	0.896	0.8555	0.7676	1.033	0.7036	0.8447	0	4	1	0
A carboxylase carboxyl transferase subunit alpha	gi|148549376	lMSYGLA	0.9	iTRAQ8plex (+304)	28.19	25	28.19	0.9943	0.7674	0.8189	1.162	0.8997	1.238	0.8888	0.9835	0	6	0	0
A carboxylase carboxyl transferase subunit alpha	gi|148549376	lmSYGLA	0.9	iTRAQ8plex (+304), Oxidation (+16)	24.89	25	24.89	0.8334	1.215	0.8425	0.8088	0.6093	1.02	0.7914	0.976	0	6	0	0
A carboxylase carboxyl transferase subunit alpha	gi|148549376	lVGNDNSLNISDEIAR	0.99	iTRAQ8plex (+304)	26.85	25	26.85	0.9996	0.9658	No Values	0.7757	0.902	1.507	No Values	0.715	0	0	3	0
A carboxylase carboxyl transferase subunit alpha	gi|148549376	mPILTFIDTPGAYPGIDAEER	1	iTRAQ8plex (+304)	74.16	25	72.35	0.7361	0.886	1.149	1.189	0.9437	0.7697	1.209	1.186	0	0	4	0
A carboxylase carboxyl transferase subunit alpha	gi|148549376	mPILTFIDTPGAYPGIDAEER	1	Oxidation (+16), iTRAQ8plex (+304)	50.98	25	50.98					Value Missing	0.9906	No Values	No Values	0	0	1	0
A carboxylase carboxyl transferase subunit alpha	gi|148549376	nFGMPRPEGYR	0.98	iTRAQ8plex (+304)	23.88	25	23.88	0.954	0.6814	0.8643	1.363	1.131	0.7039	0.8963	1.266	0	0	0	4
A carboxylase carboxyl transferase subunit alpha	gi|148549376	rNFGMPRPEGYR	0.98	iTRAQ8plex (+304)	24.08	25	24.08	1.176	0.7411	0.8639	0.9571	1.376	0.9151	0.6414	1.192	0	0	0	7
A carboxylase carboxyl transferase subunit alpha	gi|148549376	rNFGmPRPEGYR	0.98	iTRAQ8plex (+304), Oxidation (+16)	22.29	25	22.29					1.055	0.9301	0.1458	0.8906	0	0	0	2
A carboxylase carboxyl transferase subunit alpha	gi|148549376	rPYTLDYLEHIFTEFEELHGDR	1	iTRAQ8plex (+304)	44.53	25	44.53	0.8951	0.6435	1.06	1.255					0	0	0	1
ribosomal protein L16	gi|148545746	eAFALAAAk	1	iTRAQ8plex (+304), iTRAQ8plex (+304)	32.03	25	32.03	1.107	1.163	1.055	0.9622	1.028	1.086	0.9433	0.9856	0	0	6	2
ribosomal protein L16	gi|148545746	kQMTGHNR	0.99	iTRAQ8plex (+304), iTRAQ8plex (+304)	28.59	25	28.59	1.082	1.464	0.7543	1.203	1.06	1.248	0.6851	1.141	0	0	0	6
ribosomal protein L16	gi|148545746	lPLATSFVk	0.91	iTRAQ8plex (+304), iTRAQ8plex (+304)	17.47	25	16.39	1.09	1.049	1.15	1.038	0.9679	1.143	1.047	0.9613	0	0	15	1
ribosomal protein L16	gi|148545746	vFPDkPISk	0.91	iTRAQ8plex (+304), iTRAQ8plex (+304), iTRAQ8plex (+304)	18.07	25	18.07	Value Missing	1.944	0.9193	0.6842					0	0	1	0
ribosomal protein L16	gi|148545746	vLYEIEGVSEELAR	1	iTRAQ8plex (+304)	64.92	25	63.21	0.8139	0.9785	0.8181	0.9656	0.9563	0.9843	0.8051	0.7173	0	2	44	1
ribosomal protein L16	gi|148545746	vLyEIEGVSEELAR	1	iTRAQ8plex (+304), iTRAQ8plex (+304)	47.58	25	47.58	1.047	1.027	1.401	0.8443	1.084	0.7865	1.284	1.066	0	0	0	5
ribosomal protein L16	gi|148545746	vSFGEFALk	0.98	iTRAQ8plex (+304), iTRAQ8plex (+304)	23.87	25	23.74	0.9523	1.035	1.166	1.007	0.9109	1.188	0.9427	0.973	0	0	9	4
carbamoyltransferase	gi|148546280	eSMkDTAR	0.99	iTRAQ8plex (+304), iTRAQ8plex (+304)	29.72	25	29.72					0.7636	0.6553	0.68	1.212	0	0	0	1
carbamoyltransferase	gi|148546280	gNNIALIFEk	1	iTRAQ8plex (+304), iTRAQ8plex (+304)	43.93	25	43.49	1.197	0.9709	0.7246	1.222	0.8339	0.8514	0.7209	0.8774	0	2	3	2
carbamoyltransferase	gi|148546280	iTLTEDPk	0.99	iTRAQ8plex (+304), iTRAQ8plex (+304)	38.72	25	29.29	1.116	0.7908	1.094	1.053	0.92	0.4495	1.16	0.8596	0	0	2	0
carbamoyltransferase	gi|148546280	mYDAIEYR	0.95	iTRAQ8plex (+304)	20.52	25	20.52	0.5626	0.6558	0.6292	1.46	0.8014	0.5661	0.4802	0.7425	0	8	4	0
carbamoyltransferase	gi|148546280	mYDAIEYR	0.98	Oxidation (+16), iTRAQ8plex (+304)	23.25	25	23.25	0.1288	0.9752	1.151	No Values	0.6625	0.7783	0.8466	1.04	0	2	2	0
carbamoyltransferase	gi|148546280	nNMGNSLLLIGAk	0.99	iTRAQ8plex (+304), iTRAQ8plex (+304)	29.93	25	28.14	1.332	1.224	0.6748	1.016	1.026	0.7898	0.745	0.6278	0	0	5	3
carbamoyltransferase	gi|148546280	nNmGNSLLLIGAk	1	iTRAQ8plex (+304), Oxidation (+16), iTRAQ8plex (+304)	38.07	25	38.07	1.004	No Values	No Values	No Values	1.08	0.5624	0.9094	0.747	0	0	2	0
carbamoyltransferase	gi|148546280	yLLDLSR	0.9	iTRAQ8plex (+304)	24.97	25	24.97	1.075	0.9913	0.9028	1.057	0.9056	0.7321	0.7506	0.8289	0	9	1	0
carbamoyltransferase	gi|148546280	yTGTEQQHLk	1	iTRAQ8plex (+304), iTRAQ8plex (+304)	35.88	25	35.88	1.096	0.8274	1.119	1.002	0.8674	0.6785	0.6469	1.083	0	0	1	2
ribosomal protein L20	gi|148548430	aGQYAYR	0.9	iTRAQ8plex (+304)	23.17	25	23.17	0.6395	0.8051	1.047	1.269	0.6395	0.9034	1.249	1.08	0	6	0	0
ribosomal protein L20	gi|148548430	kVLADLAVNEk	0.99	iTRAQ8plex (+304), iTRAQ8plex (+304), iTRAQ8plex (+304)	26.5	25	26.5	1.223	1.394	0.7893	0.5312	1.116	1.321	0.6753	0.7825	0	0	0	4
ribosomal protein L20	gi|148548430	lIAGLkk	0.9	iTRAQ8plex (+304), iTRAQ8plex (+304), iTRAQ8plex (+304)	29.73	25	29.64	1.102	1.109	0.7405	0.7893	1.244	1.101	0.7443	0.7642	0	0	0	2
ribosomal protein L20	gi|148548430	vLADLAVNEk	1	iTRAQ8plex (+304), iTRAQ8plex (+304)	36.08	25	30.22	1.033	0.9443	0.8533	0.8581	1.052	1.062	0.8227	0.8989	0	0	9	5
ribosomal protein S21	gi|148545675	aGVLAEVR	0.99	iTRAQ8plex (+304)	53.49	25	34.44	1.06	1.044	0.8423	0.8713	1.15	1.007	0.9855	0.9862	0	20	8	0
ribosomal protein S21	gi|148545675	eFYEkPTAER	1	iTRAQ8plex (+304), iTRAQ8plex (+304)	32.46	25	32.46	0.9794	1.01	0.8993	0.8961	1.043	1.115	0.9933	1.022	0	0	0	9
ribosomal protein S21	gi|148545675	eNEPFDVALR	1	iTRAQ8plex (+304)	31.65	25	31.65	0.1633	0.1447	1.135	1.009	Value Missing	1.171	0.764	1.247	0	1	2	0
ribosomal protein S21	gi|148545675	eNEPFDVALRR	0.98	iTRAQ8plex (+304)	27.03	25	19.1	1.141	0.6132	0.8808	1.293	1.078	0.9825	0.7819	1.221	0	0	1	2
ribosomal protein S21	gi|148545675	kAAAAVk	0.9	iTRAQ8plex (+304), iTRAQ8plex (+304), iTRAQ8plex (+304)	23.68	25	23.68	1.143	0.9936	1.013	0.6929	1.07	1.148	1.088	0.8666	0	0	2	6
ribosomal protein S21	gi|148545675	sREFYEkPTAER	0.91	iTRAQ8plex (+304), iTRAQ8plex (+304)	18.46	25	18.46					1.685	1.385	0.613	0.8096	0	0	0	0
ribosomal protein S21	gi|148545675	vkENEPFDVALR	0.91	iTRAQ8plex (+304), iTRAQ8plex (+304)	17.41	25	17.41	0.948	1.036	1.063	0.7636	0.9459	0.9285	1.294	1.005	0	0	4	4
ribosomal protein S21	gi|148545675	vkENEPFDVALRR	1	iTRAQ8plex (+304), iTRAQ8plex (+304)	39.6	25	39.6					1.422	1.511	0.7718	0.6983	0	0	0	1
synthase	gi|148546321	gAPALSAFR	1	iTRAQ8plex (+304)	44.41	25	43.65	0.8381	1.058	0.8109	0.9105	1.718	1.504	1.626	1.388	0	0	3	0
synthase	gi|148546321	gITGLTSR	0.92	iTRAQ8plex (+304)	22.03	25	19.05					1.302	1.715	1.484	1.742	0	1	0	0
synthase	gi|148546321	gVRPQVAILR	1	iTRAQ8plex (+304)	30.96	25	30.96	0.9928	0.573	0.9372	1.228	1.145	1.763	1.868	1.532	0	0	2	0
synthase	gi|148546321	sFLITIGDR	1	iTRAQ8plex (+304)	36.25	25	28.91	0.8216	0.5971	1.377	0.9693	1.267	1.548	No Values	2.119	0	0	4	0
synthase	gi|148546321	sLFGMIk	0.9	iTRAQ8plex (+304), iTRAQ8plex (+304)	28.06	25	23.67	0.8554	0.8318	1.186	0.8565	0.03078	1.201	2.159	1.244	0	0	5	0
synthase	gi|148546321	sLFGmIk	0.9	iTRAQ8plex (+304), Oxidation (+16), iTRAQ8plex (+304)	22.01	25	20.85	0.6676	0.925	1.179	No Values	0.6416	0.06622	0.4751	1.779	0	0	4	0
synthase	gi|148546321	tITGLVAR	0.99	iTRAQ8plex (+304)	30.86	25	21.86	0.7812	0.7924	1.049	0.9695					0	7	0	0
synthase	gi|148546321	tLTPQLR	0.9	iTRAQ8plex (+304)	23.15	25	17.82	0.8666	0.9416	0.9408	0.8531	1.179	1.22	1.532	2.622	0	2	0	0
synthase	gi|148546321	tPLALLDAPASGR	1	iTRAQ8plex (+304)	57.96	25	57.93	0.9041	1.389	1.168	0.4175	0.1399	2.252	1.468	1.168	0	2	4	0
synthase	gi|148546321	vTIMMPHPER	0.99	iTRAQ8plex (+304)	27.53	25	27.53	1.037	0.8342	0.953	0.793	1.158	2.378	1.882	1.078	0	0	1	3
synthase	gi|148546321	vTIMmPHPER	0.98	iTRAQ8plex (+304), Oxidation (+16)	30.97	25	4.58	0.7168	0.8948	0.6876	1.485					0	0	1	0
dehydrogenase	gi|148546248	aGLYVPGGk	0.99	iTRAQ8plex (+304), iTRAQ8plex (+304)	28.54	25	22.25	1.549	1.086	1.726	1.088	0.1221	1.015	2.51	1.458	0	3	0	0
dehydrogenase	gi|148546248	aSYPSSVLMNAIPAk	1	iTRAQ8plex (+304), iTRAQ8plex (+304)	51	25	51	1.395	No Values	No Values	1.274	0.9395	1.698	1.877	No Values	0	0	2	0
dehydrogenase	gi|148546248	fSSPLGVYDFQk	1	iTRAQ8plex (+304), iTRAQ8plex (+304)	32.54	25	32.54	1.09	1.583	1.581	1.158	1.213	1.154	2.169	1.323	0	0	4	0
dehydrogenase	gi|148546248	gESLTAHAR	0.91	iTRAQ8plex (+304)	18.51	25	18.51	0.943	1.885	No Values	No Values					0	0	1	0
dehydrogenase	gi|148546248	hAGAIFMGR	1	iTRAQ8plex (+304)	39.98	25	39.98	1.017	0.9681	2.015	1.592	1.23	1.133	1.821	1.7	0	0	8	0
dehydrogenase	gi|148546248	hAGAIFmGR	0.98	iTRAQ8plex (+304), Oxidation (+16)	25.64	25	25.64	1.16	1.111	1.975	1.241	1.264	1.363	1.533	1.663	0	0	4	0
dehydrogenase	gi|148546248	hLDHLLSWESVSDDAVNQR	0.99	iTRAQ8plex (+304)	27.09	25	27.09	0.7249	1.2	1.264	2.872					0	0	0	1
dehydrogenase	gi|148546248	iVGPGNIYVATAk	0.97	iTRAQ8plex (+304), iTRAQ8plex (+304)	21.46	25	21.46	1.093	1.024	1.96	1.431	0.9044	1.041	2.561	1.79	0	0	3	3
dehydrogenase	gi|148546248	lNAADPDFAR	0.93	iTRAQ8plex (+304)	19.44	25	18.86					0.7655	1.392	1.145	1.626	0	1	2	0
dehydrogenase	gi|148546248	vAGVAEVVMVVPTPR	1	iTRAQ8plex (+304)	31.17	25	31.17	1.333	0.6021	1.403	1.05	1.566	1.428	1.988	1.134	0	0	5	0
dehydrogenase	gi|148546248	vAGVAEVVmVVPTPR	1	iTRAQ8plex (+304), Oxidation (+16)	45.5	25	42.08	1.333	No Values	No Values	No Values					0	0	1	0
factor	gi|148548678	aAQNDDQVNIDFVGk	0.89	iTRAQ8plex (+304), iTRAQ8plex (+304)	18.92	25	18.92	0.6556	1.176	1.519	1.219	0.9983	1.316	1.216	1.068	0	1	6	6
factor	gi|148548678	eSTLEGFR	0.99	iTRAQ8plex (+304)	31.45	25	31.45	1.244	1.407	1.055	1.707	1.28	1.169	1.051	1.381	0	2	5	0
factor	gi|148548678	gTLLVLGSGR	0.98	iTRAQ8plex (+304)	30.81	25	15.89	Value Missing	No Values	No Values	1.332	0.4211	1.216	No Values	1.108	0	0	4	0
factor	gi|148548678	mIPGFEEGLVGAk	1	iTRAQ8plex (+304), iTRAQ8plex (+304)	34.89	25	32.14	1.595	1.346	1.578	0.9301	1.527	1.333	1.061	0.9619	0	0	5	1
factor	gi|148548678	mIPGFEEGLVGAk	1	Oxidation (+16), iTRAQ8plex (+304), iTRAQ8plex (+304)	38.96	25	38.96					1.132	1.377	1.221	1.148	0	0	1	0
factor	gi|148548678	nDQQLNEVR	0.97	iTRAQ8plex (+304)	21.43	25	21.43	1.053	1.764	1.208	1.463	1.202	1.494	0.8349	1.43	0	1	5	0
factor	gi|148548678	nQVMDGLLAANPIEVPk	0.92	iTRAQ8plex (+304), iTRAQ8plex (+304)	23.49	25.5991	22.26	1.224	1.493	1.238	1.393	1.085	1.239	1.429	1.133	0	0	3	2
factor	gi|148548678	qNTRFEAVER	1	iTRAQ8plex (+304)	30.72	25	30.72	Value Missing	No Values	1.473	1.205					0	0	1	0
factor	gi|148548678	sVVLEEQVVDTVLQk	1	iTRAQ8plex (+304), iTRAQ8plex (+304)	62.93	25	59.02	1.445	1.574	1.249	1.068	1.326	1.467	1.133	0.9989	0	0	0	20
ribosomal protein L6	gi|148545754	dFRPPEPYk	0.99	iTRAQ8plex (+304), iTRAQ8plex (+304)	27.68	25	27.68	0.9055	0.8162	0.805	0.9812					0	0	0	1
ribosomal protein L6	gi|148545754	dFRPPEPYkGk	0.94	iTRAQ8plex (+304), iTRAQ8plex (+304), iTRAQ8plex (+304)	20.05	25	20.05	1.146	1.236	0.7066	0.5831	1.057	1.289	0.6686	0.717	0	0	0	0
ribosomal protein L6	gi|148545754	gIDkQLVGQVAAEIR	1	iTRAQ8plex (+304), iTRAQ8plex (+304)	36.49	25	36.49	1.321	1.298	0.3035	0.5131	1.084	1.181	0.4327	0.6086	0	0	1	5
ribosomal protein L6	gi|148545754	kLQLVGVGYk	1	iTRAQ8plex (+304), iTRAQ8plex (+304), iTRAQ8plex (+304)	29.77	25	29.77	0.9996	1.18	0.8447	0.5446	1.018	1.181	0.7992	0.6893	0	0	4	5
ribosomal protein L6	gi|148545754	lQLVGVGYk	1	iTRAQ8plex (+304), iTRAQ8plex (+304)	32.39	25	25.42	0.8318	1.006	0.9164	0.7779	0.5787	0.8559	1.054	0.7456	0	0	9	2
ribosomal protein L6	gi|148545754	qLVGQVAAEIR	1	iTRAQ8plex (+304)	47.42	25	37.87	0.816	0.8743	0.7619	1.003	0.9526	0.8483	0.8685	0.9257	0	34	2	0
ribosomal protein L6	gi|148545754	vAkNPVk	0.9	iTRAQ8plex (+304), iTRAQ8plex (+304), iTRAQ8plex (+304)	16.37	25	16.37					1.319	1.086	0.6595	0.6909	0	0	0	1
ribosomal protein L6	gi|148545754	yADEVVR	0.89	iTRAQ8plex (+304)	17.05	25	17.05	Value Missing	No Values	0.8688	0.8795	0.4864	No Values	1.3	1.149	0	0	2	0
ligase	gi|148548433	aILGSFER	0.99	iTRAQ8plex (+304)	56.79	25	38.35	0.8962	0.6204	1.033	1.128	0.9565	0.7598	1.225	1.282	0	2	1	0
ligase	gi|148548433	dEEGLEIIR	1	iTRAQ8plex (+304)	64.07	25	50.01	1.167	0.6805	0.6871	1.155	1.034	0.3608	0.377	1.293	0	0	8	0
ligase	gi|148548433	gPHVPNTR	0.98	iTRAQ8plex (+304)	24.49	25	24.49	0.8726	1.29	0.8629	0.7246					0	0	1	0
ligase	gi|148548433	lDASyIAEDNSR	0.89	iTRAQ8plex (+304), iTRAQ8plex (+304)	18.28	25	17.35	1	No Values	No Values	0.8389					0	0	1	0
ligase	gi|148548433	lSGAYWR	0.9	iTRAQ8plex (+304)	28.38	25	23.63					1.312	0.3373	1.484	1.738	0	0	1	0
ligase	gi|148548433	nEPSGALHGIMR	0.92	iTRAQ8plex (+304)	18.97	25	18.95	0.6985	1.639	No Values	0.6711					0	0	1	0
ligase	gi|148548433	tPQVVDR	0.9	iTRAQ8plex (+304)	26.55	25	26.55	0.7332	1.121	0.8287	1.033	0.9007	0.7072	1.051	1.705	0	1	1	0
ligase	gi|148548433	vGSEELWDR	0.99	iTRAQ8plex (+304)	35.69	25	22.06	1.238	0.7638	0.7506	1.07	1.076	0.8315	1.112	1.215	0	2	5	0
dehydrogenase subunit A	gi|148546901	aALQLAQGGHk	0.99	iTRAQ8plex (+304), iTRAQ8plex (+304)	27.57	25	27.57	0.9311	0.9229	0.4901	0.5975	0.9867	0.912	0.5834	0.5825	0	0	5	10
dehydrogenase subunit A	gi|148546901	dFGkGGQAAR	0.9	iTRAQ8plex (+304), iTRAQ8plex (+304)	16.51	25	16.51	0.8452	1.161	0.419	0.6136	1.508	1.984	0.1965	0.5637	0	0	0	2
dehydrogenase subunit A	gi|148546901	dLAGRDVVAR	1	iTRAQ8plex (+304)	38.87	25	33.86	0.8305	2.159	0.4462	0.3153					0	0	1	0
dehydrogenase subunit A	gi|148546901	gEGGYLINAHGER	0.98	iTRAQ8plex (+304)	25.34	25	25.34	0.8101	0.3531	0.8572	1.029	1.268	1.488	0.2619	0.68	0	0	1	2
dehydrogenase subunit A	gi|148546901	iNDkSQAFNTAR	0.91	iTRAQ8plex (+304), iTRAQ8plex (+304)	16.47	25	16.47	1.956	1.125	0.273	0.4198	1.136	1.322	0.4168	0.5297	0	0	0	2
dehydrogenase subunit A	gi|148546901	iYQRPFGGQSk	0.93	iTRAQ8plex (+304), iTRAQ8plex (+304)	19.85	25	19.85					0.9977	0.8684	0.6223	0.6145	0	0	1	1
dehydrogenase subunit A	gi|148546901	lDHLGEEVLHSR	1	iTRAQ8plex (+304)	35.82	25	33.31	0.6812	0.8369	0.534	0.6543	0.622	0.8816	0.5547	0.8932	0	0	3	5
dehydrogenase subunit A	gi|148546901	sQAFNTAR	0.99	iTRAQ8plex (+304)	31.74	25	27.38	0.5816	0.6015	0.7169	1.006	0.6903	0.7341	0.667	1.045	0	1	5	0
dehydrogenase subunit A	gi|148546901	tGEYMQk	0.9	iTRAQ8plex (+304), iTRAQ8plex (+304)	19.38	25	19.38	0.8764	1.156	0.4259	0.5844	1.049	0.9329	0.5739	0.5898	0	1	2	0
dehydrogenase subunit A	gi|148546901	tGEYmQk	0.9	iTRAQ8plex (+304), Oxidation (+16), iTRAQ8plex (+304)	19.7	25	19.7					1.135	0.8887	0.3994	0.8226	0	0	2	0
dehydrogenase subunit A	gi|148546901	tVPAFEPk	0.99	iTRAQ8plex (+304), iTRAQ8plex (+304)	27.76	25	21.7	0.8764	1.193	0.4701	0.5131	1.081	0.9733	0.4322	0.7638	0	1	3	1
dehydrogenase [NADP]	gi|148547057	dYVVSIk	0.9	iTRAQ8plex (+304), iTRAQ8plex (+304)	30.06	25	30.06	0.7217	1.297	1.886	1.71	0.886	0.8173	1.319	1.433	0	1	6	1
dehydrogenase [NADP]	gi|148547057	dYVVSIkGPLTTPVGGGIR	1	iTRAQ8plex (+304), iTRAQ8plex (+304)	30.85	25	30.66	1.522	2.667	0.6605	1.487	1.35	1.614	0.633	0.8927	0	1	1	3
dehydrogenase [NADP]	gi|148547057	gPLTTPVGGGIR	0.95	iTRAQ8plex (+304)	20.56	25	20.56	1.169	0.9501	1.852	1.933	0.7986	0.8811	1.509	1.144	0	3	4	0
dehydrogenase [NADP]	gi|148547057	hMGWTEAADLIIk	0.99	iTRAQ8plex (+304), iTRAQ8plex (+304)	27.05	25	27.05	0.4395	1.327	1.897	1.355	0.6024	0.9501	1.404	0.9567	0	0	0	7
dehydrogenase [NADP]	gi|148547057	hmGWTEAADLIIk	0.93	iTRAQ8plex (+304), Oxidation (+16), iTRAQ8plex (+304)	19.9	25	19.9	Value Missing	1.261	1.677	1.334					0	0	0	1
dehydrogenase [NADP]	gi|148547057	iAWMEVYAGEk	0.99	iTRAQ8plex (+304), iTRAQ8plex (+304)	26.35	25	26.35	0.4354	1.418	1.501	1.481	0.8331	1.139	1.282	No Values	0	0	3	1
dehydrogenase [NADP]	gi|148547057	kIAWMEVYAGEk	1	iTRAQ8plex (+304), iTRAQ8plex (+304), iTRAQ8plex (+304)	29.73	25	29.73	1.351	1.486	2.229	0.8913	1.28	0.9977	1.181	0.8608	0	0	0	2
dehydrogenase [NADP]	gi|148547057	kPGDVDMVIFR	1	iTRAQ8plex (+304), iTRAQ8plex (+304)	39.65	25	39.65	1.026	1.089	2.463	1.528	1.251	0.7311	1.224	1.167	0	0	3	2
dehydrogenase [NADP]	gi|148547057	kPGDVDmVIFR	1	iTRAQ8plex (+304), iTRAQ8plex (+304), Oxidation (+16)	38.78	25	38.78	1.266	0.8551	2.602	1.416	0.8685	0.8194	1.652	1.104	0	0	0	2
dehydrogenase [NADP]	gi|148547057	sLNVALR	0.9	iTRAQ8plex (+304)	39	25	23.51	0.9884	1.279	1.647	2.03	0.9014	0.6321	1.294	1.798	0	2	2	0
dehydrogenase [NADP]	gi|148547057	tVTYDFER	0.99	iTRAQ8plex (+304)	38.86	25	38.86	1.075	1.407	1.755	1.502	0.9187	0.874	1.52	1.071	0	3	4	0
dehydratase	gi|148550204	aYALLATSADk	1	iTRAQ8plex (+304), iTRAQ8plex (+304)	35.54	25	33.55	1.005	0.9724	1.417	1.194	1.223	1.162	1.453	1.308	0	0	6	2
dehydratase	gi|148550204	aYALLATSADkGAVR	1	iTRAQ8plex (+304), iTRAQ8plex (+304)	40.43	25	40.43	1.664	1.656	0.7113	0.8265	1.234	2.045	0.7163	1.073	0	0	3	3
dehydratase	gi|148550204	dLGQLVAR	0.99	iTRAQ8plex (+304)	34.82	25	26.61	1.034	1.13	1.258	1.163	1.294	0.9003	1.737	1.334	0	6	0	0
dehydratase	gi|148550204	eFNTIAVDDGIAMGHDGMLYSLPSR	1	iTRAQ8plex (+304)	50.43	25	50.43					Value Missing	1.213	No Values	1.355	0	0	0	1
dehydratase	gi|148550204	gGPGMQEMLYPTSYLk	1	iTRAQ8plex (+304), iTRAQ8plex (+304)	46.04	25	46.04	1.021	1.171	1.488	1.06	1.125	1.789	0.9393	1.423	0	0	4	3
dehydratase	gi|148550204	vLIDIPNR	0.99	iTRAQ8plex (+304)	42.04	25	41.35	0.8575	0.8798	1.417	1.655	1.014	0.9788	1.802	1.51	0	4	4	0
ligase	gi|148546681	aGGkHNDLENVGYTAR	1	iTRAQ8plex (+304), iTRAQ8plex (+304)	32.19	25	32.19					1.224	1.378	1.024	0.6832	0	0	0	2
ligase	gi|148546681	gAMALFGEk	0.99	iTRAQ8plex (+304), iTRAQ8plex (+304)	28.33	25	28.33	1.09	1.155	1.129	0.8539	0.9752	1.046	1.142	1.026	0	0	6	1
ligase	gi|148546681	gSLVDSQR	0.98	iTRAQ8plex (+304)	27.43	25	23.43	1.049	1.543	0.6436	1.077	1.125	1.122	0.7061	1.28	0	1	3	0
ligase	gi|148546681	hNDLENVGYTAR	0.98	iTRAQ8plex (+304)	23.94	25	23.94	0.8217	1.289	No Values	No Values	0.9827	0.8312	1.255	1.139	0	0	2	1
ligase	gi|148546681	qAAAAVGGk	1	iTRAQ8plex (+304), iTRAQ8plex (+304)	38.26	25	38.26	1.08	1.275	0.8977	0.9069	1.01	1.102	1.262	0.8121	0	0	3	0
ligase	gi|148546681	qLEDIVNR	0.99	iTRAQ8plex (+304)	30.16	25	27.37	0.7733	1.204	0.7294	1.459	1.04	1.056	0.7517	1.526	0	0	8	0
ligase	gi|148546681	vVADHIR	0.9	iTRAQ8plex (+304)	23.41	25	20.42					0.6369	1.07	1.16	1.442	0	0	1	0
carboxylase carboxyltransferase subunit alpha	gi|148550456	aFGSAEVFLEk	1	iTRAQ8plex (+304), iTRAQ8plex (+304)	39.47	25	39.47	1.331	1.058	1.554	1.206	1.376	1.251	2.195	1.398	0	0	5	3
carboxylase carboxyltransferase subunit alpha	gi|148550456	aYIGDLAVR	1	iTRAQ8plex (+304)	38.45	25	29.52	0.9025	1.387	1.491	1.393	1.338	1.668	1.8	1.315	0	2	0	0
carboxylase carboxyltransferase subunit alpha	gi|148550456	ayIGDLAVR	0.98	iTRAQ8plex (+304), iTRAQ8plex (+304)	26.9	25	26.82					1.232	No Values	1.06	2.668	0	0	0	1
carboxylase carboxyltransferase subunit alpha	gi|148550456	eELEQNFPR	1	iTRAQ8plex (+304)	35.6	25	35.6	1.109	1.397	1.068	1.598	0.1395	No Values	1.868	1.192	0	0	4	0
carboxylase carboxyltransferase subunit alpha	gi|148550456	gYALQFR	0.9	iTRAQ8plex (+304)	44.78	25	28.09	0.7989	1.237	1.707	1.541	1.003	1.231	1.971	1.932	0	0	5	0
carboxylase carboxyltransferase subunit alpha	gi|148550456	iGYPVMLk	0.97	iTRAQ8plex (+304), iTRAQ8plex (+304)	21.55	25	21.32	1.051	1.004	1.543	1.635	1.537	1.49	1.629	1.416	0	0	1	2
carboxylase carboxyltransferase subunit alpha	gi|148550456	lIEIAPSPQLTPEQR	1	iTRAQ8plex (+304)	45.52	25	37.67	1.29	1.259	1.482	1.048	0.1479	0.8981	2.15	1.96	0	0	5	0
carboxylase carboxyltransferase subunit alpha	gi|148550456	nNFLPSFGk	0.9	iTRAQ8plex (+304), iTRAQ8plex (+304)	17.98	25	17.98	1.235	No Values	1.089	1.522	1.402	1.316	2.061	1.389	0	0	1	2
carboxylase carboxyltransferase subunit alpha	gi|148550456	vISEATk	0.9	iTRAQ8plex (+304), iTRAQ8plex (+304)	20.83	25	20.83					1.552	1.099	1.954	1.585	0	0	1	0
carboxylase carboxyltransferase subunit alpha	gi|148550456	vQVEHTITEEITGIDIVR	1	iTRAQ8plex (+304)	44.79	25	44.69	1.251	1.118	1.514	1.228	0.1231	0.01995	0.1871	1.309	0	0	1	5
carboxylase carboxyltransferase subunit alpha	gi|148550456	yYAPGGPGVR	0.93	iTRAQ8plex (+304)	19.39	25	19.39	1.01	1.874	1.079	1.453	1.328	1.436	1.89	1.466	0	1	2	0
polymerase sigma factor RpoD	gi|148545673	aVDkFEYR	0.91	iTRAQ8plex (+304), iTRAQ8plex (+304)	17.46	25	17.46	0.517	1.181	1.467	1.825					0	0	0	1
polymerase sigma factor RpoD	gi|148545673	eGEIEIAk	0.93	iTRAQ8plex (+304), iTRAQ8plex (+304)	21.3	25	18.96	1.398	0.9463	0.9224	1.362	0.6205	1.537	1.152	0.9506	0	1	5	2
polymerase sigma factor RpoD	gi|148545673	eGEIEIAkR	0.92	iTRAQ8plex (+304), iTRAQ8plex (+304)	17.74	25	17.74	1.659	2.276	0.3791	1.143					0	0	0	1
polymerase sigma factor RpoD	gi|148545673	eMGTVELLTR	1	iTRAQ8plex (+304)	71.22	25	67.18	0.9168	1.157	1.464	0.972	1.079	1.07	1.104	1.177	0	6	4	0
polymerase sigma factor RpoD	gi|148545673	fGIDMNTDHTLEEVGk	0.97	iTRAQ8plex (+304), iTRAQ8plex (+304)	23.88	25	22.12	0.5509	1.689	1.463	1.202	0.9674	0.7227	1.636	1.235	0	1	0	3
polymerase sigma factor RpoD	gi|148545673	iPVHMIETINk	1	iTRAQ8plex (+304), iTRAQ8plex (+304)	39.43	25	39.43	0.859	0.9411	1.552	1.215	0.9321	1.064	1.45	1.031	0	0	1	4
polymerase sigma factor RpoD	gi|148545673	qMLQEMGREPTPEELGER	1	iTRAQ8plex (+304)	64.72	25	64.72	1.542	0.8292	1.383	1.056	0.8871	1.005	1.283	0.9691	0	0	1	7
polymerase sigma factor RpoD	gi|148545673	rIEEGIR	0.9	iTRAQ8plex (+304)	24.14	25	21.12	1.047	0.9599	1.268	1.283	1.123	1.185	0.9302	1.215	0	0	2	0
polymerase sigma factor RpoD	gi|148545673	sIADQAR	0.9	iTRAQ8plex (+304)	23.43	25	15.81	1.016	1.43	1.092	1.03	1.061	0.9414	0.7638	1.99	0	1	2	0
ribosomal protein S6	gi|148549960	aLAELEDNFR	0.99	iTRAQ8plex (+304)	29.81	25	26.1	0.641	0.8177	0.8893	0.8117	0.7457	0.8864	0.8127	0.784	0	5	27	0
ribosomal protein S6	gi|148549960	dEAVTGQSEMLk	1	iTRAQ8plex (+304), iTRAQ8plex (+304)	63.03	25	63.03	1.173	0.7435	1.44	0.9845	0.6627	0.8403	1.583	0.8488	0	0	5	1
ribosomal protein S6	gi|148549960	dEAVTGQSEmLk	0.92	iTRAQ8plex (+304), Oxidation (+16), iTRAQ8plex (+304)	18.77	25	18.77	0.3593	1.75	0.6966	1.277					0	0	2	1
ribosomal protein S6	gi|148549960	qLAYAINNVHk	0.95	iTRAQ8plex (+304), iTRAQ8plex (+304)	20.54	25	20.54	1.273	0.9301	0.8406	1.24	1.055	1.017	1.222	1.009	0	0	6	4
ribosomal protein S6	gi|148549960	rDEAVTGQSEMLk	1	iTRAQ8plex (+304), iTRAQ8plex (+304)	70.93	25	70.93	1.366	1.342	1.118	0.7475	0.9949	1.32	1.071	0.9325	0	0	0	5
ribosomal protein S6	gi|148549960	rDEAVTGQSEmLk	0.89	iTRAQ8plex (+304), Oxidation (+16), iTRAQ8plex (+304)	18.01	25	17.49	1.21	0.4246	0.7471	1.072	1.059	0.9991	1.131	1.117	0	0	1	5
ribosomal protein S6	gi|148549960	yNDAVIR	0.9	iTRAQ8plex (+304)	33.43	25	30.51	1.07	1.188	0.9001	1.165	1.053	1.094	0.8449	1.349	0	3	3	0
termination factor Rho	gi|148550323	aYNTVIPSSGk	0.96	iTRAQ8plex (+304), iTRAQ8plex (+304)	21.78	25	21.78	1.155	1.542	0.8625	1.017	1.208	1.479	0.74	0.9176	0	1	3	2
termination factor Rho	gi|148550323	gEVVASTFDEPPTR	1	iTRAQ8plex (+304)	61.52	25	61.52	0.7021	1.107	1.047	1.336	0.8373	1.06	1.072	1.151	0	1	15	0
termination factor Rho	gi|148550323	gLIVAPPk	0.99	iTRAQ8plex (+304), iTRAQ8plex (+304)	29.6	25	26.63	1.382	1.228	1.085	0.8676	1.164	1.089	1.108	0.9546	0	2	7	3
termination factor Rho	gi|148550323	hVQVAEMVIEk	1	iTRAQ8plex (+304), iTRAQ8plex (+304)	46.26	25	46.26	1.111	1.134	1.339	1.039	0.9615	1.205	1.183	0.8593	0	0	4	5
termination factor Rho	gi|148550323	lLHPMDEIAAIEFLVDk	1	iTRAQ8plex (+304), iTRAQ8plex (+304)	41.63	25	41.63	0.9354	0.5491	2.37	1.313	1.097	0.8911	1.302	1.013	0	0	0	2
termination factor Rho	gi|148550323	mDEVIYEEFk	1	iTRAQ8plex (+304), iTRAQ8plex (+304)	42.51	25	42.51	1.01	0.697	1.702	1.335	0.8795	0.7276	1.576	1.183	0	0	7	3
termination factor Rho	gi|148550323	mDEVIYEEFk	1	Oxidation (+16), iTRAQ8plex (+304), iTRAQ8plex (+304)	39.56	25	39.56	1.124	No Values	No Values	No Values	0.1338	0.9397	0.1721	1.209	0	0	3	0
termination factor Rho	gi|148550323	mNLTELk	0.9	iTRAQ8plex (+304), iTRAQ8plex (+304)	27.97	25	14.69	0.9383	1.866	0.5953	1.533	0.8497	1.315	1.463	0.7887	0	1	1	0
termination factor Rho	gi|148550323	sGEEISGDGVLEILQDGFGFLR	0.98	iTRAQ8plex (+304)	103.97	25	102.97	1.069	1.563	No Values	0.8504					0	0	1	0
termination factor Rho	gi|148550323	tGDTIVGk	0.96	iTRAQ8plex (+304), iTRAQ8plex (+304)	23.73	25	18.5	0.8434	1.07	1.192	1.485	1.014	1.402	0.953	0.934	0	0	3	0
termination factor Rho	gi|148550323	vFPAININR	0.97	iTRAQ8plex (+304)	21.85	25	20.93	0.9757	1.175	0.8333	1.48	1.238	1.066	0.9924	0.9844	0	0	6	0
ribosomal protein L10	gi|148545730	aIVAEVNEAAk	0.96	iTRAQ8plex (+304), iTRAQ8plex (+304)	27.44	25	19.29	0.8239	0.9017	0.6578	0.6233	0.867	0.8728	0.6565	0.6094	0	1	21	3
ribosomal protein L10	gi|148545730	gPTLIAFSNEHPGAAAR	1	iTRAQ8plex (+304)	46.22	25	46.22	0.8717	0.7311	0.7145	0.7302	0.9637	0.7758	0.578	0.6341	0	0	3	3
ribosomal protein L10	gi|148545730	gQDkFEIk	0.97	iTRAQ8plex (+304), iTRAQ8plex (+304), iTRAQ8plex (+304)	21.32	25	21.32	0.9569	1.156	0.6674	0.4869	0.9166	0.8433	0.5962	0.6249	0	0	1	2
ribosomal protein L10	gi|148545730	kAIVAEVNEAAk	0.99	iTRAQ8plex (+304), iTRAQ8plex (+304), iTRAQ8plex (+304)	29.78	25	29	0.9912	0.857	0.7566	0.5522	0.7841	0.6918	No Values	0.7247	0	0	0	3
ribosomal protein L10	gi|148545730	lFkEFAk	0.89	iTRAQ8plex (+304), iTRAQ8plex (+304), iTRAQ8plex (+304)	16.1	25	16.1					1	0.9935	0.5181	0.5593	0	0	0	1
ribosomal protein L10	gi|148545730	tLAAIRDQk	0.97	iTRAQ8plex (+304), iTRAQ8plex (+304)	21.35	25	21.35	1.371	1.876	0.2534	0.5366					0	0	0	1
ribosomal protein L22	gi|148545744	kAAEIMk	0.9	iTRAQ8plex (+304), iTRAQ8plex (+304), iTRAQ8plex (+304)	21.54	25	21.54	1.109	1.61	0.78	0.613	1.004	0.8152	0.7923	0.7186	0	0	0	3
ribosomal protein L22	gi|148545744	vLESAVANAEHNEGADVDDLk	1	iTRAQ8plex (+304), iTRAQ8plex (+304)	72.05	25	72.05	1	1.011	0.991	0.8313	1	0.6336	0.8657	0.6388	0	0	0	15
ribosomal protein L22	gi|148545744	vSTVFVNEGR	1	iTRAQ8plex (+304)	36.56	25	36.56	0.9333	0.8035	1.056	1.091	0.8775	0.6988	0.9255	0.9281	0	26	0	0
factor	gi|148548800	aDkFGLAQLHQLR	0.95	iTRAQ8plex (+304), iTRAQ8plex (+304)	20.46	25	20.46	1.637	0.5585	1.548	2.161	1.416	1.066	0.9489	0.8622	0	0	0	2
factor	gi|148548800	dLSIIATPPAR	1	iTRAQ8plex (+304)	34.26	25	34.26	1.204	1.162	1.575	1.387	1.011	0.9067	0.2707	1.137	0	1	3	0
factor	gi|148548800	dVAAELLDIYAR	1	iTRAQ8plex (+304)	68.27	25	60.08	1.272	1.437	1.385	1.218	0.7274	1.552	0.1437	1.035	0	2	3	0
factor	gi|148548800	eGAPVVHIDHGVGR	0.99	iTRAQ8plex (+304)	26.84	25	26.84	1.516	1.443	1.357	1.031	0.8422	1.189	1.075	1.156	0	0	0	3
factor	gi|148548800	fNTLEALFER	0.98	iTRAQ8plex (+304)	27.53	25	20.44	0.1728	1.05	0.1528	1.605					0	0	2	0
factor	gi|148548800	sEVDILTLTATPIPR	0.98	iTRAQ8plex (+304)	22.82	25	22.82	0.7979	1.652	2.16	1.074					0	0	1	0
AAA-2 domain protein	gi|148545915	aEVQGSAQIQQk	1	iTRAQ8plex (+304), iTRAQ8plex (+304)	50.51	25	50.51	1.073	1.109	2.573	1.464	1.151	1.084	1.227	1.146	0	0	6	0
AAA-2 domain protein	gi|148545915	aIDLIDEAASR	0.99	iTRAQ8plex (+304)	26.61	25	26.61	0.1182	1.324	2.075	1.36	0.758	0.3899	1.209	1.242	0	3	8	0
AAA-2 domain protein	gi|148545915	iDMSEFMEk	0.99	iTRAQ8plex (+304), iTRAQ8plex (+304)	28.14	25	28.14	1.143	1.373	1.831	1.759	0.9631	0.9944	1.286	1.621	0	0	5	0
AAA-2 domain protein	gi|148545915	iDMSEFmEk	0.91	iTRAQ8plex (+304), Oxidation (+16), iTRAQ8plex (+304)	17.51	25	17.51	1.104	1.789	1.882	1.36	1.386	1.208	0.9267	1.284	0	0	2	0
AAA-2 domain protein	gi|148545915	lDPVIGRDDEIR	0.92	iTRAQ8plex (+304)	17.91	25	17.49					1.706	0.7856	0.9051	1.642	0	0	1	0
AAA-2 domain protein	gi|148545915	lIGAPPGYVGYEEGGYLTEAVR	0.99	iTRAQ8plex (+304)	93.06	25	89.63	0.5908	1.499	1.842	1.716	0.03645	No Values	1.65	1.188	0	1	6	0
AAA-2 domain protein	gi|148545915	mAELQYGVIPDLER	1	iTRAQ8plex (+304)	66.91	25	66.91	1.327	1.212	1.528	2.057	0.5189	1.028	1.198	1.324	0	1	4	0
AAA-2 domain protein	gi|148545915	nNPVLIGEPGVGk	1	iTRAQ8plex (+304), iTRAQ8plex (+304)	54.31	25	54.31					1.26	1.221	1.468	0.8926	0	0	1	1
AAA-2 domain protein	gi|148545915	qLPDkAIDLIDEAASR	1	iTRAQ8plex (+304), iTRAQ8plex (+304)	44.17	25	44.17	1.657	1.909	1.331	1.2	1.391	1.098	1.097	No Values	0	0	0	2
AAA-2 domain protein	gi|148545915	sLQMVDQHGk	1	iTRAQ8plex (+304), iTRAQ8plex (+304)	36.51	25	36.51	1.444	1.5	1.713	1.362	1.063	1.081	1.385	1.181	0	0	2	2
gi|148546179|Fumarase	gi|148546179	aSILADPAGAR	1	iTRAQ8plex (+304)	44.66	25	40.43	1.239	0.8351	1.317	1.084	2.017	2.224	1.356	1.934	0	1	2	0
gi|148546179|Fumarase	gi|148546179	aYNLPENVLR	1	iTRAQ8plex (+304)	36.97	25	36.97	0.8859	1.01	1.236	1.215	1.445	2.276	2.32	1.629	0	6	2	0
gi|148546179|Fumarase	gi|148546179	fIYYVGPVDPVGDEVVGPAGPTTATR	1	iTRAQ8plex (+304)	47.57	26.1066	47.57	0.9837	1.096	1.236	No Values	0.2092	No Values	2.09	1.574	0	0	4	0
gi|148546179|Fumarase	gi|148546179	mAmLNPSDSIVDWVLk	0.89	iTRAQ8plex (+304), Oxidation (+16), iTRAQ8plex (+304)	22.16	25	0.52	1.174	1.041	0.9005	1.342					0	0	0	1
gi|148546179|Fumarase	gi|148546179	vNQLGIGAQGLGGLTTVLDVk	1	iTRAQ8plex (+304), iTRAQ8plex (+304)	52.33	25	52.33	0.6745	0.9336	1.931	1.215					0	0	0	1
gi|148546179|Fumarase	gi|148546179	wDGATMSVDDMINEGVR	1	iTRAQ8plex (+304)	37.66	25	37.66	0.03976	0.05396	1.249	0.05098	0.2304	1.944	1.765	0.4136	0	0	5	0
gi|148546179|Fumarase	gi|148546179	wDGATmSVDDMINEGVR	0.98	iTRAQ8plex (+304), Oxidation (+16)	33.66	25	16.4	0.8337	0.3484	0.156	1.604	2.497	0.03994	1.374	0.03994	0	1	2	1
gi|148546179|Fumarase	gi|148546179	wDGATMSVDDmINEGVR	1	iTRAQ8plex (+304), Oxidation (+16)	39.07	25	30.18	0.8612	0.01471	0.01471	1.411	0.03994	No Values	0.03994	1.852	0	0	3	0
acid oxidation complex subunit alpha	gi|148548812	dVMAEGFPDR	1	iTRAQ8plex (+304)	51.76	25	51.76	Value Missing	No Values	2.236	2.151	0.02723	0.9485	2.348	1.421	0	1	5	0
acid oxidation complex subunit alpha	gi|148548812	dVmAEGFPDR	1	iTRAQ8plex (+304), Oxidation (+16)	39.78	25	39.78	1.441	No Values	2.604	2.65	0.4691	1.348	1.296	No Values	0	0	4	0
acid oxidation complex subunit alpha	gi|148548812	gFVAGQAGPNYPAPVEAIk	1	iTRAQ8plex (+304), iTRAQ8plex (+304)	52.84	25	48.76	1.822	1.867	2.463	2.45	1.175	1.284	1.873	1.169	0	0	2	5
acid oxidation complex subunit alpha	gi|148548812	gFYAYETDkR	1	iTRAQ8plex (+304), iTRAQ8plex (+304)	30.4	25	30.4	1.888	2.295	2.473	1.997	1.1	0.952	2.156	1.464	0	0	1	2
acid oxidation complex subunit alpha	gi|148548812	gTPILMk	0.9	iTRAQ8plex (+304), iTRAQ8plex (+304)	20.95	25	20.95					1.148	0.01656	1.534	1.392	0	1	0	0
acid oxidation complex subunit alpha	gi|148548812	iGLPEVk	0.9	iTRAQ8plex (+304), iTRAQ8plex (+304)	18.71	25	18.71	1.407	1.68	3.452	2.671	1.246	0.8854	2.293	1.307	0	0	4	0
acid oxidation complex subunit alpha	gi|148548812	lNAIEQMMAFETAk	0.99	iTRAQ8plex (+304), iTRAQ8plex (+304)	28.96	25	28.96	0.04599	1.386	3.656	2.436	1.097	0.9126	2.748	1.361	0	0	2	3
acid oxidation complex subunit alpha	gi|148548812	lTLNELR	0.9	iTRAQ8plex (+304)	27.26	25	13.19	1.263	1.539	3.273	3.029	0.9503	0.8741	2.405	1.759	0	3	2	0
gyrase subunit A	gi|148549153	dGLkPVHR	0.92	iTRAQ8plex (+304), iTRAQ8plex (+304)	17.18	25	17.18					0.8417	0.6753	0.865	No Values	0	0	0	1
gyrase subunit A	gi|148549153	eILPVNIEDELR	1	iTRAQ8plex (+304)	77.78	25	67.47	0.8074	1.617	1.275	1.59	0.8857	0.805	0.7375	0.7296	0	0	8	0
gyrase subunit A	gi|148549153	lAADETLVGLER	1	iTRAQ8plex (+304)	40.53	25	35.69	0.07152	1.601	1.364	0.9176	0.7661	0.7409	0.8147	0.8773	0	1	7	0
gyrase subunit A	gi|148549153	vVGDVIGk	0.98	iTRAQ8plex (+304), iTRAQ8plex (+304)	25.5	25	18.98	1.656	1.998	1.556	1.329					0	0	1	0
gyrase subunit A	gi|148549153	vVTISHGGYAk	1	iTRAQ8plex (+304), iTRAQ8plex (+304)	41.37	25	41.37	1.775	1.494	1.699	1.519	0.7578	1.03	0.6189	0.7532	0	0	4	0
gyrase subunit A	gi|148549153	yHPHGDTAVYDTIVR	1	iTRAQ8plex (+304)	38.77	25	38.77	1.605	1.667	1.451	1.587	1.197	0.603	0.6935	0.7284	0	0	1	4
zinc metalloprotease FtsH	gi|148549786	aLGVTMFLPEEDR	1	iTRAQ8plex (+304)	45.47	25	45.47	0.9289	0.839	No Values	1.378	0.6031	No Values	No Values	1.299	0	0	2	0
zinc metalloprotease FtsH	gi|148549786	aLGVTMFLPEEDRYSLSk	0.98	iTRAQ8plex (+304), iTRAQ8plex (+304)	25.46	25	25.46	1.046	1.339	0.767	No Values	1.31	0.6284	1.134	0.6575	0	0	0	2
zinc metalloprotease FtsH	gi|148549786	gVLMVGPPGTGk	1	iTRAQ8plex (+304), iTRAQ8plex (+304)	45.15	25	45.15	1.067	1.013	0.8826	1.226	0.9067	0.9676	1.002	0.6512	0	0	4	1
zinc metalloprotease FtsH	gi|148549786	iMMGAER	0.9	iTRAQ8plex (+304)	35.55	25	26.69					1.23	0.5409	0.4345	2.124	0	0	1	0
zinc metalloprotease FtsH	gi|148549786	kTMVMSEk	0.99	iTRAQ8plex (+304), iTRAQ8plex (+304), iTRAQ8plex (+304)	30.74	25	30.74	1.029	1.138	1.148	0.818	0.8633	1.04	0.8098	0.8603	0	0	0	3
zinc metalloprotease FtsH	gi|148549786	lGPLMYAEEEGEVFLGR	0.99	iTRAQ8plex (+304)	91.98	25	91.98	0.1046	0.01	0.9905	0.01	0.8853	0.01075	0.01075	No Values	0	0	3	0
zinc metalloprotease FtsH	gi|148549786	lLSEDQVk	0.98	iTRAQ8plex (+304), iTRAQ8plex (+304)	24.31	25	24.31	1.187	1.19	0.8366	0.9597	0.8164	0.7991	0.653	1.442	0	0	2	1
zinc metalloprotease FtsH	gi|148549786	lVPEHDPVYk	1	iTRAQ8plex (+304), iTRAQ8plex (+304)	38.18	25	38.18	1.212	1.153	1.331	0.5786	0.8488	1.021	0.8459	0.8381	0	0	2	2
zinc metalloprotease FtsH	gi|148549786	qVVVGLPDIR	1	iTRAQ8plex (+304)	47.56	25	47.56	0.9479	0.8494	1.096	1.247	0.8833	0.7351	1.164	0.8123	0	2	2	0
zinc metalloprotease FtsH	gi|148549786	yETIDADQIDDIMAGR	1	iTRAQ8plex (+304)	77.26	25	77.26	1.044	0.6809	1.357	1.141	1.228	0.6352	1.106	0.7947	0	0	4	0
zinc metalloprotease FtsH	gi|148549786	yETIDADQIDDImAGR	1	iTRAQ8plex (+304), Oxidation (+16)	40.4	25	40.4	Value Missing	0.01	1.024	0.01	0.8853	0.01075	0.01075	No Values	0	0	3	0
protease ATPase subunit HslU	gi|148550077	aVAIALR	0.9	iTRAQ8plex (+304)	32.09	25	22.97	0.6682	1.504	2.11	1.355	1.126	1.025	1.938	1.863	0	3	0	0
protease ATPase subunit HslU	gi|148550077	dLADAALk	0.95	iTRAQ8plex (+304), iTRAQ8plex (+304)	23.76	25	19.77	1.279	1.029	1.385	1.341	1.259	1.311	1.839	1.292	0	2	0	1
protease ATPase subunit HslU	gi|148550077	dVESIIR	0.9	iTRAQ8plex (+304)	25.17	25	17.82	1.229	0.6943	1.852	1.818	1.762	0.6053	2.142	1.718	0	2	0	0
protease ATPase subunit HslU	gi|148550077	fTEVGYVGR	1	iTRAQ8plex (+304)	39.2	25	32.99	0.8961	1.001	1.743	1.839	0.8887	1.209	1.851	1.973	0	1	1	0
protease ATPase subunit HslU	gi|148550077	gNVGGADVSR	1	iTRAQ8plex (+304)	31.91	25	30.68	0.9477	1.423	1.29	1.652	0.864	1.241	1.877	1.949	0	2	3	0
protease ATPase subunit HslU	gi|148550077	hIIGQDDAk	0.99	iTRAQ8plex (+304), iTRAQ8plex (+304)	26.67	25	26.51	1.249	1.044	2.913	0.7567	1.073	1.146	1.639	1.946	0	0	1	1
protease ATPase subunit HslU	gi|148550077	lANAPFLk	0.93	iTRAQ8plex (+304), iTRAQ8plex (+304)	24.08	25	11.63	0.8899	1.501	2.077	1.099	0.5407	0.9395	2.604	1.347	0	0	5	0
protease ATPase subunit HslU	gi|148550077	lHTLLER	0.9	iTRAQ8plex (+304)	38.22	25	38.22	1.138	1.146	1.378	1.599	1.235	1.107	2.291	1.253	0	0	2	0
protease ATPase subunit HslU	gi|148550077	mQLPAELR	0.99	iTRAQ8plex (+304)	43.54	25	36.35	0.791	1.184	1.782	1.721	1.235	1.255	1.602	1.58	0	0	3	0
protease ATPase subunit HslU	gi|148550077	nILMIGPTGVGk	0.99	iTRAQ8plex (+304), iTRAQ8plex (+304)	27.49	25	27.49	0.9961	0.7941	2.028	1.526	1.136	0.897	2.307	1.48	0	0	4	4
protease ATPase subunit HslU	gi|148550077	rGNVGGADVSR	1	iTRAQ8plex (+304)	54.15	25	48.45	1.164	1.217	2.114	0.9592	1.203	1.303	1.758	1.424	0	0	3	0
protease ATPase subunit HslU	gi|148550077	rLHTLLER	0.99	iTRAQ8plex (+304)	40.65	25	37.75	1.123	1.299	1.406	1.342	0.9074	1.222	2.19	1.479	0	0	6	0
protease ATPase subunit HslU	gi|148550077	tENIGAR	0.9	iTRAQ8plex (+304)	19.26	25	16.09	0.9611	1.142	1.152	2.272					0	1	0	0
shape-determining protein MreB	gi|148546216	eSALGAGAR	0.99	iTRAQ8plex (+304)	33.49	25	19.78	1.523	0.8793	1.082	1.309	1.209	1.111	0.9775	1.031	0	4	1	0
shape-determining protein MreB	gi|148546216	eVFLIEEPmAAAIGAGLPVEEAR	1	iTRAQ8plex (+304), Oxidation (+16)	44.81	25	44.81	0.7087	2.261	1.312	0.8771	1.177	0.9989	0.8922	1.543	0	0	3	1
shape-determining protein MreB	gi|148546216	fDEAIVTYVR	0.99	iTRAQ8plex (+304)	30.1	25	30	0.9858	No Values	1.378	No Values	1.025	No Values	1.397	0.8764	0	1	1	0
shape-determining protein MreB	gi|148546216	gIVLNEPSVVAIR	1	iTRAQ8plex (+304)	56.65	25	55.73	1.22	1.117	1.241	1.09	1.036	1.083	0.9876	1.231	0	2	4	0
shape-determining protein MreB	gi|148546216	mLQYFINk	0.97	Oxidation (+16), iTRAQ8plex (+304), iTRAQ8plex (+304)	21.9	25	21.54	1.43	1.172	1.182	0.9312	0.781	1.25	0.7172	1.932	0	0	2	0
shape-determining protein MreB	gi|148546216	nLAEGVPR	0.89	iTRAQ8plex (+304)	23.01	25	14.78	1.337	1.072	1.394	0.9236	1.069	1.057	0.6783	1.715	0	1	2	0
shape-determining protein MreB	gi|148546216	nYGSLIGESTAER	1	iTRAQ8plex (+304)	63.65	25	63.65	1.438	0.7494	1.344	1.273	0.8182	1.156	0.7964	1.796	0	1	1	0
shape-determining protein MreB	gi|148546216	rNYGSLIGESTAER	1	iTRAQ8plex (+304)	44.09	25	42.27	1.283	1.228	1.129	1.044	1.08	0.8848	1.011	1.422	0	0	8	1
shape-determining protein MreB	gi|148546216	sALEQSPPELASDIAER	1	iTRAQ8plex (+304)	62.99	25	62.99	0.8539	0.7621	0.759	1.165	0.6873	1.032	1.052	1.032	0	0	9	1
shape-determining protein MreB	gi|148546216	sVVAVGTEAk	1	iTRAQ8plex (+304), iTRAQ8plex (+304)	63.31	25	54.68	0.8401	1.552	1.199	1.18	1.303	0.9641	1.129	0.9779	0	2	0	1
shape-determining protein MreB	gi|148546216	sVVAVGTEAkR	0.93	iTRAQ8plex (+304), iTRAQ8plex (+304)	18.12	25	18.12					1.447	1.66	0.8897	0.6333	0	0	1	1
shape-determining protein MreB	gi|148546216	vGGDRFDEAIVTYVR	0.94	iTRAQ8plex (+304)	19.9	25	19.9	Value Missing	1.165	No Values	No Values	1.045	0.9584	1.207	1.236	0	0	2	2
shape-determining protein MreB	gi|148546216	vHENSFLQPSPR	1	iTRAQ8plex (+304)	53.15	25	53.15	1.448	1.415	0.9447	0.9531	1.282	0.8364	1.012	1.246	0	0	2	1
nucleoid protein HU beta subunit	gi|148548674	aLDAVIESVTGALk	0.99	iTRAQ8plex (+304), iTRAQ8plex (+304)	26.78	25	26.78	0.6116	0.4827	0.6745	0.8929	1.175	0.73	0.5259	1.088	0	0	9	4
nucleoid protein HU beta subunit	gi|148548674	mNkSELIDAIAASADIPk	1	iTRAQ8plex (+304), iTRAQ8plex (+304), iTRAQ8plex (+304)	42.06	25	42.06	1.417	1.359	0.3762	0.5166	1.917	2.047	0.4946	0.5958	0	0	0	3
nucleoid protein HU beta subunit	gi|148548674	mNkSELIDAIAASADIPk	0.94	Oxidation (+16), iTRAQ8plex (+304), iTRAQ8plex (+304), iTRAQ8plex (+304)	20.69	25	20.69	1.055	1.364	0.3827	0.3118	1.559	1.704	1.078	0.4039	0	0	0	2
nucleoid protein HU beta subunit	gi|148548674	sELIDAIAASADIPk	1	iTRAQ8plex (+304), iTRAQ8plex (+304)	43.9	25	43.9	0.7562	0.7239	0.7102	0.7618	0.7674	0.8697	0.7955	0.6856	0	0	42	13
nucleoid protein HU beta subunit	gi|148548674	tGRNPQTGk	0.93	iTRAQ8plex (+304), iTRAQ8plex (+304)	19.29	25	19.29	0.6761	0.6713	0.9753	0.8919	0.938	0.8526	1.048	1.38	0	0	1	2
dehydrogenase E1 component	gi|148546903	dHFVLLAk	0.99	iTRAQ8plex (+304), iTRAQ8plex (+304)	40.73	25	37.13	0.9203	1.233	1.976	1.95	1.284	1.107	2.358	1.235	0	0	1	3
dehydrogenase E1 component	gi|148546903	eVVIGMAHR	0.91	iTRAQ8plex (+304)	21.61	25	17.09	1.236	1.411	1.907	1.178	0.8946	1.645	1.748	1.53	0	4	0	0
dehydrogenase E1 component	gi|148546903	kQVEVLR	0.9	iTRAQ8plex (+304), iTRAQ8plex (+304)	21.5	25	21.5	1.104	1.272	1.75	1.781	1.126	1.316	1.534	1.759	0	0	0	3
dehydrogenase E1 component	gi|148546903	sTEYATDVAk	1	iTRAQ8plex (+304), iTRAQ8plex (+304)	53.57	25	53.57	1.458	1.204	1.721	1.483	0.9932	1.107	1.854	1.64	0	0	5	4
dehydrogenase E1 component	gi|148546903	vYYDLLEk	0.95	iTRAQ8plex (+304), iTRAQ8plex (+304)	20.99	25	20.99	0.7151	0.863	2.795	1.562	1.167	1	2.323	1.558	0	0	8	0
translocase subunit SecA	gi|148549584	gVHVVTVNDYLAR	1	iTRAQ8plex (+304)	40.32	25	40.32	1.388	1.295	1.104	1.149	1.189	0.9339	1.24	1.034	0	0	5	0
translocase subunit SecA	gi|148549584	kVIYHMR	0.9	iTRAQ8plex (+304), iTRAQ8plex (+304)	27.58	25	27.58	1.327	1.365	0.9982	1.299	1.223	1.243	1.013	1.015	0	0	0	3
translocase subunit SecA	gi|148549584	kVIYHmR	0.9	iTRAQ8plex (+304), iTRAQ8plex (+304), Oxidation (+16)	26.35	25	26.35	1.293	1.401	1.198	1.083	1.229	1.412	1.202	0.8343	0	0	0	4
translocase subunit SecA	gi|148549584	lSEGLHQAIEAk	0.96	iTRAQ8plex (+304), iTRAQ8plex (+304)	21.42	25	20.19					1.259	1.984	0.8128	0.7705	0	0	0	1
translocase subunit SecA	gi|148549584	nVEYIVQDGQVLLIDEHTGR	0.98	iTRAQ8plex (+304)	24.57	25	24.57	0.1117	1.328	1.458	No Values	Value Missing	No Values	1.118	No Values	0	0	2	1
translocase subunit SecA	gi|148549584	rIDNQLR	0.9	iTRAQ8plex (+304)	27.11	25	16.48	1.288	0.8545	1.423	1.5	1.243	0.7952	1.03	1.541	0	0	3	0
dehydrogenase (Oxaloacetate-decarboxylating) (NADP(+))	gi|148550160	aAIESGVATLPYPk	1	iTRAQ8plex (+304), iTRAQ8plex (+304)	41.42	25	37.98	0.9047	1.281	1.304	1.422	0.2726	1.386	1.417	1.021	0	0	8	5
dehydrogenase (Oxaloacetate-decarboxylating) (NADP(+))	gi|148550160	iSITFGGINLEDIk	1	iTRAQ8plex (+304), iTRAQ8plex (+304)	39.97	25	39.97	1.355	0.1421	0.5663	1.782	0.2221	1.061	1.893	0.1453	0	0	2	4
dehydrogenase (Oxaloacetate-decarboxylating) (NADP(+))	gi|148550160	lITVVSDAVAk	0.98	iTRAQ8plex (+304), iTRAQ8plex (+304)	23.39	25	23.39	0.8588	1.347	1.614	1.284	1.185	1.122	1.546	1.142	0	0	9	1
dehydrogenase (Oxaloacetate-decarboxylating) (NADP(+))	gi|148550160	lLVSMGAk	0.99	iTRAQ8plex (+304), iTRAQ8plex (+304)	32.62	25	25.34	0.769	No Values	3.007	1.082					0	0	1	0
dehydrogenase (Oxaloacetate-decarboxylating) (NADP(+))	gi|148550160	lLVSmGAk	0.93	iTRAQ8plex (+304), Oxidation (+16), iTRAQ8plex (+304)	18.24	25	18.24					1.615	No Values	1.037	1.182	0	0	1	0
dehydrogenase (Oxaloacetate-decarboxylating) (NADP(+))	gi|148550160	nDVIMATGR	0.98	iTRAQ8plex (+304)	24.68	25	24.68	1.323	1.228	1.274	1.64	1.231	1.223	1.515	1.089	0	1	2	0
dehydrogenase (Oxaloacetate-decarboxylating) (NADP(+))	gi|148550160	tAALEYHAQPRPGk	0.97	iTRAQ8plex (+304), iTRAQ8plex (+304)	21.77	25	21.77	1.235	1.343	1.232	1.682	1.134	1.642	1.229	1.173	0	0	0	4
dehydrogenase (Oxaloacetate-decarboxylating) (NADP(+))	gi|148550160	vENIFmIDR	0.98	iTRAQ8plex (+304), Oxidation (+16)	25.58	25	25.58	1.35	1.168	1.507	1.427	1.189	1.158	1.365	1.327	0	2	4	0
ribosomal protein L2	gi|148545742	aTLGEVSNSEHSLR	1	iTRAQ8plex (+304)	46	25	46	0.8184	1.82	1.43	0.9336	0.8434	1.131	0.9106	0.8586	0	2	3	1
ribosomal protein L2	gi|148545742	gVAMNPVDHPHGGGEGR	0.99	iTRAQ8plex (+304)	25.66	25	25.66	1.217	1.291	0.8773	1.189	1.204	1.032	0.8035	0.7599	0	0	1	12
ribosomal protein L2	gi|148545742	gVAmNPVDHPHGGGEGR	1	iTRAQ8plex (+304), Oxidation (+16)	59.19	25	59.19	1.088	1.329	1.026	1.208	0.6255	0.9198	0.9718	1.006	0	0	0	13
ribosomal protein L2	gi|148545742	gVRPTVR	0.9	iTRAQ8plex (+304)	22.95	25	21.42	0.4482	0.6421	2.716	2.168					0	0	1	0
ribosomal protein L2	gi|148545742	iEYDPNR	0.9	iTRAQ8plex (+304)	21.89	25	21.89	0.5417	No Values	1.469	1.866					0	0	1	0
ribosomal protein L2	gi|148545742	nIPVGSTIHGIELkPGk	1	iTRAQ8plex (+304), iTRAQ8plex (+304), iTRAQ8plex (+304)	31.36	25	31.36					1.103	1.733	0.5807	0.6721	0	0	0	1
ribosomal protein L2	gi|148545742	rTDNMIVR	0.99	iTRAQ8plex (+304)	39	25	35.88	1.32	1.021	0.7832	1.537	1.235	0.7	0.7721	1.041	0	0	4	0
ribosomal protein L2	gi|148545742	rYIIAPk	0.9	iTRAQ8plex (+304), iTRAQ8plex (+304)	30.7	25	25.75	1.048	1.407	0.5143	1.234	1.053	0.7069	0.4731	1.019	0	0	3	7
ribosomal protein L2	gi|148545742	tDNMIVR	0.9	iTRAQ8plex (+304)	42.09	25	32.62	1.065	1.213	0.8304	1.602	0.8995	0.9544	0.9162	0.9484	0	2	2	0
dioxygenase	gi|148547550	aLFESIER	0.99	iTRAQ8plex (+304)	39.37	25	33.68	0.9114	1.216	0.478	0.6317	1.195	1.367	0.7159	0.8621	0	4	0	0
dioxygenase	gi|148547550	aMTAPDGMIR	0.98	iTRAQ8plex (+304)	23.14	25	23.14	0.07463	0.6866	0.8578	1.01	1.189	0.9635	0.8214	1.164	0	2	1	1
dioxygenase	gi|148547550	gEYTGLTSk	0.98	iTRAQ8plex (+304), iTRAQ8plex (+304)	25.57	25	25.57	1.042	0.6829	0.6094	0.7717	1.145	0.9287	1.044	0.9085	0	1	2	0
dioxygenase	gi|148547550	gIGGAPLYLIDR	1	iTRAQ8plex (+304)	33.18	25	32	0.7605	0.9253	0.6095	0.7012	0.3804	1.061	1.025	1.002	0	2	6	0
dioxygenase	gi|148547550	iIDHLTHNVYR	1	iTRAQ8plex (+304)	42.56	25	42.56	0.7605	No Values	No Values	No Values	0.5049	0.575	0.01051	0.9974	0	0	0	5
dioxygenase	gi|148547550	iPLNEESSk	0.94	iTRAQ8plex (+304), iTRAQ8plex (+304)	24.01	25	16.6	1.128	1.093	0.5047	0.5375					0	0	2	0
dioxygenase	gi|148547550	skDVHLYR	0.91	iTRAQ8plex (+304), iTRAQ8plex (+304)	16.58	25	16.58					0.9682	1.498	0.8427	0.7995	0	0	0	2
dioxygenase	gi|148547550	yFDIkGEYTGLTSk	0.92	iTRAQ8plex (+304), iTRAQ8plex (+304), iTRAQ8plex (+304)	17.01	25	17.01					1.335	1.849	0.5652	0.7229	0	0	0	1
recognition particle protein	gi|148549466	fIDVVIVDTAGR	0.92	iTRAQ8plex (+304)	20.58	25	19.22	0.1536	3.255	2.597	2.433	0.05321	0.07083	0.7174	0.907	0	0	9	0
recognition particle protein	gi|148549466	fIGMGEk	0.9	iTRAQ8plex (+304), iTRAQ8plex (+304)	24.92	25	24.92	3.708	1.447	3.125	2.382					0	0	1	0
recognition particle protein	gi|148549466	gFDLEDFRDQLQQMk	1	iTRAQ8plex (+304), iTRAQ8plex (+304)	61.62	25	61.62					0.8662	0.9503	1.079	1.39	0	0	0	1
recognition particle protein	gi|148549466	lTEDNIk	0.9	iTRAQ8plex (+304), iTRAQ8plex (+304)	16.66	25	16.66	2.889	2.851	2.596	1.868	1.03	1.455	0.6424	1.282	0	0	0	2
recognition particle protein	gi|148549466	mFENLTDR	0.99	iTRAQ8plex (+304)	40.46	25	40.46	Value Missing	No Values	2.463	2.566	1.106	0.9099	1.081	1.062	0	1	4	0
recognition particle protein	gi|148549466	sLTPGQAFVk	1	iTRAQ8plex (+304), iTRAQ8plex (+304)	44.26	25	44.26	2.747	2.099	3.063	2.261	1.042	1.011	1.075	1.15	0	0	3	0
copper receptor	gi|148549918	aDTLPSGFIR	0.98	iTRAQ8plex (+304)	27.18	25	18.04	1.044	1.33	0.2959	0.3378	1.03	1.307	0.4928	0.6063	0	2	3	0
copper receptor	gi|148549918	gMDGSQFk	0.92	iTRAQ8plex (+304), iTRAQ8plex (+304)	20.06	25	20.06	0.9876	1.037	0.5223	0.4218					0	0	1	0
copper receptor	gi|148549918	mDAPTSYISPETYDR	1	iTRAQ8plex (+304)	49.94	25	49.94	0.5634	0.9936	0.652	0.6927	1.101	0.7387	0.6914	0.5259	0	0	4	0
copper receptor	gi|148549918	mDAPTSYISPETYDR	1	Oxidation (+16), iTRAQ8plex (+304)	42.75	25	42.75	0.6363	0.7464	No Values	No Values	0.07249	0.01	0.1124	0.6966	0	0	3	0
copper receptor	gi|148549918	tIPGFSAIR	1	iTRAQ8plex (+304)	49.61	25	44.33	1.112	1.133	0.3259	0.5494	1.386	1.102	0.276	0.5594	0	0	5	0
dehydrogenase E2 component	gi|148546904	aATEALk	0.9	iTRAQ8plex (+304), iTRAQ8plex (+304)	19.82	25	19.82	1.103	0.9887	1.004	1.205	0.9862	0.9114	1.15	1.174	0	2	4	0
dehydrogenase E2 component	gi|148546904	aATEALkR	0.99	iTRAQ8plex (+304), iTRAQ8plex (+304)	26.2	25	26.2					0.9602	0.8306	1.224	1.258	0	0	1	1
dehydrogenase E2 component	gi|148546904	aPTFPESVADGTVATWHk	1	iTRAQ8plex (+304), iTRAQ8plex (+304)	40.45	25	40.45	0.9713	0.975	1.457	0.9446	0.9562	1.011	1.164	1.114	0	0	3	9
dehydrogenase E2 component	gi|148546904	gLVVPVLR	0.99	iTRAQ8plex (+304)	35.18	25	35.18	0.8313	0.8477	1.421	1.077	0.8335	0.8916	1.311	1.176	0	8	9	0
dehydrogenase E2 component	gi|148546904	lGFmSFFVk	0.97	iTRAQ8plex (+304), Oxidation (+16), iTRAQ8plex (+304)	22.78	25	22.78	1.086	1.093	0.7133	1.478					0	0	1	0
protein HtpG	gi|148546927	aQEEVAk	0.9	iTRAQ8plex (+304), iTRAQ8plex (+304)	22.92	25	10.39	1.078	No Values	2.828	No Values	1.191	0.915	1.547	1.388	0	0	3	0
protein HtpG	gi|148546927	eGPAEDFANk	0.98	iTRAQ8plex (+304), iTRAQ8plex (+304)	24.13	25	20.42	0.9254	1.553	3.349	1.932					0	0	1	0
protein HtpG	gi|148546927	eLISNASDAADkLR	0.99	iTRAQ8plex (+304), iTRAQ8plex (+304)	26.83	25	26.83	1.405	1.608	2.917	1.411					0	0	0	1
protein HtpG	gi|148546927	eTLGFQTEVk	0.97	iTRAQ8plex (+304), iTRAQ8plex (+304)	23.73	25	23.54					0.8096	1.243	1.295	1.796	0	0	1	0
protein HtpG	gi|148546927	gIEVLLLTDR	1	iTRAQ8plex (+304)	56.24	25	51.91	Value Missing	1.456	1.746	2.268	0.1706	1.237	2.048	0.1664	0	0	4	0
protein HtpG	gi|148546927	gVVDSNDLSLNVSR	0.99	iTRAQ8plex (+304)	91.8	25	91.13	1.372	1.959	1.519	2.278					0	0	1	0
protein HtpG	gi|148546927	iYYLTGESYAQVk	0.98	iTRAQ8plex (+304), iTRAQ8plex (+304)	24.67	25	24.64	1.645	No Values	1.909	1.695					0	0	1	0
protein HtpG	gi|148546927	lLVELSAQ	0.96	iTRAQ8plex (+304)	31.23	25	0					0.8778	1.192	1.426	1.568	0	0	2	0
protein HtpG	gi|148546927	nSPHLEVFR	1	iTRAQ8plex (+304)	30.63	25	30.63					0.8827	1.198	1.204	1.837	0	0	1	0
protein HtpG	gi|148546927	qILEASGQk	1	iTRAQ8plex (+304), iTRAQ8plex (+304)	44.2	25	44.2	1.27	1.095	2.95	2.267	0.8164	0.6458	2.365	1.876	0	0	2	0
topoisomerase 1	gi|148548809	aIQEAFSQPGELDIDR	0.97	iTRAQ8plex (+304)	24.68	25	24.68					1.103	No Values	No Values	No Values	0	0	1	0
topoisomerase 1	gi|148548809	dADTIYLATDLDR	1	iTRAQ8plex (+304)	53.55	25	44.96	0.269	1.108	1.463	1.073	0.3532	1.194	1.154	0.4715	0	1	5	0
topoisomerase 1	gi|148548809	dGASGLFLAASQFPk	0.98	iTRAQ8plex (+304), iTRAQ8plex (+304)	25.57	25	25.2	1.101	1.13	1.62	0.838	1.255	1.073	1.113	0.9366	0	0	4	3
topoisomerase 1	gi|148548809	eGEAIAWHLR	0.91	iTRAQ8plex (+304)	17.32	25	17.32	0.8787	1.131	1.229	1.087	Value Missing	1.029	No Values	1.182	0	0	2	0
topoisomerase 1	gi|148548809	kTMMMAQR	0.91	iTRAQ8plex (+304), iTRAQ8plex (+304)	16.75	25	16.75	0.9803	1.007	0.7407	1.815	1.294	0.9252	0.9391	1.316	0	0	0	2
topoisomerase 1	gi|148548809	lYEAGYITYMR	0.98	iTRAQ8plex (+304)	22.86	25	22.86	0.7583	1.003	1.164	1.499	1.128	1.068	1.1	1.117	0	1	4	0
topoisomerase 1	gi|148548809	lYEAGYITYmR	0.97	iTRAQ8plex (+304), Oxidation (+16)	23.1	25	23.1	1.341	1.412	No Values	0.6531	1.131	0.9102	1.42	1.013	0	0	2	0
topoisomerase 1	gi|148548809	sLVIVESPAk	0.99	iTRAQ8plex (+304), iTRAQ8plex (+304)	27.03	25	27.03	1.03	1.19	No Values	1.009	1.266	1.299	0.8732	1.029	0	0	3	0
topoisomerase 1	gi|148548809	tMMMAQR	0.9	iTRAQ8plex (+304)	25.66	25	25.66	1.126	0.9986	0.7909	1.493					0	0	1	0
topoisomerase 1	gi|148548809	vQSVAVk	0.9	iTRAQ8plex (+304), iTRAQ8plex (+304)	22.45	25	22.45	1.435	1.34	0.8118	0.8508					0	0	1	0
topoisomerase 1	gi|148548809	vVFNEITk	0.99	iTRAQ8plex (+304), iTRAQ8plex (+304)	30.38	25	30.38	1.224	0.8217	1.126	1.173	0.98	0.9737	1.702	0.8438	0	0	3	0
reductoisomerase	gi|148549744	aDLDVIMIAPk	1	iTRAQ8plex (+304), iTRAQ8plex (+304)	45.03	25	36.87	0.6874	0.9815	1.08	1.015	1.135	1.162	0.8551	0.7401	0	0	4	2
reductoisomerase	gi|148549744	aDLDVImIAPk	1	iTRAQ8plex (+304), Oxidation (+16), iTRAQ8plex (+304)	50.62	25	50.62	0.847	0.8423	1.023	0.9327	0.8618	1.193	1.19	0.7212	0	0	10	5
reductoisomerase	gi|148549744	dSGVDVTVGLR	1	iTRAQ8plex (+304)	63.65	25	46.56	0.7473	0.7544	0.8988	1.009	0.8443	0.7005	0.812	1.126	0	4	12	0
reductoisomerase	gi|148549744	gGGIPDLIAIYQDASGNAk	0.99	iTRAQ8plex (+304), iTRAQ8plex (+304)	29.19	25	29.19	1.067	1.102	0.8317	0.7683	1.102	1.212	0.8557	0.7874	0	0	2	16
reductoisomerase	gi|148549744	iQDGEYAk	0.99	iTRAQ8plex (+304), iTRAQ8plex (+304)	32.11	25	32.04	1.102	0.9805	0.775	0.8042	1.184	0.9884	0.8605	0.9034	0	1	9	2
regulatory protein P-II	gi|148550343	eSLSEIGVQGITVTEVk	1	iTRAQ8plex (+304), iTRAQ8plex (+304)	39.87	25	39.87	0.9249	0.9126	0.363	0.6312	0.872	0.8482	0.2991	0.6128	0	0	4	7
regulatory protein P-II	gi|148550343	gAEYVVDFLPk	1	iTRAQ8plex (+304), iTRAQ8plex (+304)	33.93	25	33.93	0.8377	0.9239	0.293	0.4765	0.8743	0.7779	0.2665	0.5155	0	7	19	0
regulatory protein P-II	gi|148550343	gAEyVVDFLPk	0.89	iTRAQ8plex (+304), iTRAQ8plex (+304), iTRAQ8plex (+304)	16.12	25	16.12					1.128	0.3882	No Values	No Values	0	0	0	1
regulatory protein P-II	gi|148550343	gHTELYR	0.9	iTRAQ8plex (+304)	28.9	25	28.9	1.111	0.6742	0.3039	0.9444	0.7629	0.9464	0.557	0.4765	0	0	3	0
regulatory protein P-II	gi|148550343	qkGHTELYR	0.93	iTRAQ8plex (+304), iTRAQ8plex (+304)	18.9	25	18.9	1.027	0.6094	0.5529	0.5919	1.018	1.098	0.279	0.6349	0	0	2	3
regulatory protein P-II	gi|148550343	vIEAITk	0.9	iTRAQ8plex (+304), iTRAQ8plex (+304)	23.33	25	21.73	1.012	0.8198	0.3528	0.6966	0.9186	0.8612	0.3961	0.6116	0	15	0	0
decarboxylase alpha subunit	gi|148550455	dAHQSLLATR	1	iTRAQ8plex (+304)	45.19	25	45.19	1.935	1.588	1.263	No Values	1.253	1.302	No Values	0.7797	0	1	1	0
decarboxylase alpha subunit	gi|148550455	fLkEDPWER	0.98	iTRAQ8plex (+304), iTRAQ8plex (+304)	23.43	25	23.43	1.138	1.5	2.414	1.441	1.013	0.8286	1.78	0.9327	0	0	0	4
decarboxylase alpha subunit	gi|148550455	gQNLLGYR	0.98	iTRAQ8plex (+304)	26.89	25	20.12	1.128	1.839	2.392	1.228	0.7106	1.244	1.524	1.023	0	0	2	0
decarboxylase alpha subunit	gi|148550455	iFDAMNDVR	1	iTRAQ8plex (+304)	53.63	25	53.17	0.03231	1.385	1.84	1.995	0.1904	0.9564	2.332	0.8256	0	0	5	0
decarboxylase alpha subunit	gi|148550455	tITNEVk	0.9	iTRAQ8plex (+304), iTRAQ8plex (+304)	31.81	25	24.81	1.603	1.386	1.732	1.584	0.9487	0.8228	1.626	1.086	0	0	2	0
decarboxylase alpha subunit	gi|148550455	vDITGVGVk	1	iTRAQ8plex (+304), iTRAQ8plex (+304)	47.24	25	46.94	1.306	1.627	2.525	1.158	1.139	0.8927	1.293	1.048	0	2	3	0
decarboxylase alpha subunit	gi|148550455	vQVNQVPGGMISNLANQLk	0.98	iTRAQ8plex (+304), iTRAQ8plex (+304)	25.97	25	25.97	1.359	1.75	2.261	1.181	0.9645	0.7839	2.139	0.8521	0	0	0	3
topoisomerase 4 subunit A	gi|148549990	aLPHIGDGLkPVQR	0.97	iTRAQ8plex (+304), iTRAQ8plex (+304)	21.71	25	21.71	1.194	1.521	1.073	1.503					0	0	0	1
topoisomerase 4 subunit A	gi|148549990	gQGEPLTGR	0.96	iTRAQ8plex (+304)	21.02	25	21.02	1.465	1.138	1.335	1.316	0.79	1.208	1.489	1.557	0	0	3	0
topoisomerase 4 subunit A	gi|148549990	sYSLAAHSLPSAR	1	iTRAQ8plex (+304)	37.53	25	37.53	1.863	1.638	0.722	1.355	1.769	1.206	1.366	0.7592	0	0	3	0
topoisomerase 4 subunit A	gi|148549990	sySLAAHSLPSAR	0.91	iTRAQ8plex (+304), iTRAQ8plex (+304)	16.77	25	16.77	1.504	1.364	1.014	1.41	1.595	1.605	0.9321	0.9268	0	0	0	2
topoisomerase 4 subunit A	gi|148549990	tVGDVLGk	0.92	iTRAQ8plex (+304), iTRAQ8plex (+304)	18.47	25	18.47					1.409	1.113	0.9654	1.461	0	0	1	0
topoisomerase 4 subunit A	gi|148549990	vLEQIAAQMQAk	1	iTRAQ8plex (+304), iTRAQ8plex (+304)	32.8	25	32.31	0.01483	1.262	1.357	0.01483					0	0	1	0
hydratase	gi|148550109	aQTEPAAVVk	0.99	iTRAQ8plex (+304), iTRAQ8plex (+304)	27.72	25	27.72	0.9914	1.222	0.6659	1.372	0.8844	1.245	0.6513	0.8867	0	0	3	0
hydratase	gi|148550109	eLIPDDAHLHR	0.9	iTRAQ8plex (+304)	20.94	25	18.68	1.347	0.8615	No Values	0.93	0.6954	1.364	0.6565	1.044	0	0	0	2
hydratase	gi|148550109	eLVVYGGIGR	0.99	iTRAQ8plex (+304)	27.75	25	27.75	0.9514	1.291	0.948	1.025	1.074	0.685	0.8345	1.171	0	6	2	0
hydratase	gi|148550109	iSFQGLPAR	1	iTRAQ8plex (+304)	43.03	25	36.21	1.107	1.24	0.4821	1.201	1.403	0.8878	0.5817	0.8973	0	0	3	0
hydratase	gi|148550109	lGLAFNEMVR	0.98	iTRAQ8plex (+304)	29.25	25	18	0.8074	No Values	No Values	1.303	0.6051	No Values	1.322	0.9053	0	1	1	0
hydratase	gi|148550109	sWLTEAPLR	0.99	iTRAQ8plex (+304)	27.39	25	27.39	1.457	1.779	0.4113	1.038	0.8162	0.9361	0.9478	No Values	0	2	0	0
hydratase	gi|148550109	vLTNDPGTGVMR	0.9	iTRAQ8plex (+304)	20.72	25	10.41	0.7584	1.091	0.9998	1.338	1.031	0.9822	0.7175	0.7968	0	0	3	0
synthase gamma chain	gi|148550496	hPFMIERPVkR	0.98	iTRAQ8plex (+304), iTRAQ8plex (+304)	24.18	25	24.18	1.265	1.309	0.4501	0.9601	1.286	1.138	0.481	0.9479	0	0	0	0
synthase gamma chain	gi|148550496	hPFmIERPVkR	0.93	iTRAQ8plex (+304), Oxidation (+16), iTRAQ8plex (+304)	17.88	25	17.88					1.237	1.159	0.5613	0.8293	0	0	0	0
synthase gamma chain	gi|148550496	qVIGHLANANPEYR	1	iTRAQ8plex (+304)	52.44	25	52.44	1.18	0.8435	0.8159	0.8393	1.018	0.931	0.7593	0.9192	0	0	9	4
synthase gamma chain	gi|148550496	qVIGHLANANPEyR	0.99	iTRAQ8plex (+304), iTRAQ8plex (+304)	27.04	25	27.04	1.277	0.5925	0.8296	1.141	0.9931	0.885	0.9211	0.6415	0	0	0	3
synthase gamma chain	gi|148550496	vMLDAYLDGR	0.99	iTRAQ8plex (+304)	25.81	25	25.81	0.1893	0.8332	0.8119	0.9198	0.02859	1.168	0.5648	0.9642	0	0	7	0
synthase gamma chain	gi|148550496	vmLDAYLDGR	1	iTRAQ8plex (+304), Oxidation (+16)	45.44	25	45.44	0.7083	0.7904	1.39	No Values	0.9039	0.1189	1.013	0.9498	0	1	3	0
synthase gamma chain	gi|148550496	vMLDAyLDGR	0.92	iTRAQ8plex (+304), iTRAQ8plex (+304)	17.92	25	17.92	0.652	0.7265	1.204	1.255					0	0	0	1
synthase [glutamine-hydrolyzing]	gi|148546315	aDHIFIEELR	1	iTRAQ8plex (+304)	70.72	25	69.94					Value Missing	No Values	No Values	1.637	0	0	1	0
synthase [glutamine-hydrolyzing]	gi|148546315	eYADILR	0.9	iTRAQ8plex (+304)	21.8	25	21.8	0.9835	1.89	1.64	1.21	Value Missing	1.306	No Values	2.053	0	1	1	0
synthase [glutamine-hydrolyzing]	gi|148546315	gYYGVQFHPEVTHTk	1	iTRAQ8plex (+304), iTRAQ8plex (+304)	53.98	25	53.98	1.373	1.627	1.806	0.9139	1.386	1.894	1.404	1.951	0	0	0	2
synthase [glutamine-hydrolyzing]	gi|148546315	hPFPGPGLGVR	0.94	iTRAQ8plex (+304)	19.76	25	19.76	1.287	1.11	2.057	1.285	1.637	1.203	2.082	1.84	0	0	6	0
synthase [glutamine-hydrolyzing]	gi|148546315	iGLELGLPYDMVYR	1	iTRAQ8plex (+304)	43.01	25	41.72	1.302	1.313	1.6	1.277	1.473	1.182	2.073	2.04	0	0	5	0
synthase [glutamine-hydrolyzing]	gi|148546315	iGLELGLPYDmVYR	1	iTRAQ8plex (+304), Oxidation (+16)	58.86	25	58.86	1.082	1.371	1.254	1.981	Value Missing	1.163	No Values	2.304	0	0	2	0
synthase [glutamine-hydrolyzing]	gi|148546315	kEYADILR	0.99	iTRAQ8plex (+304), iTRAQ8plex (+304)	27.69	25	27.69					1.321	1.496	1.724	2.108	0	0	0	2
synthase [glutamine-hydrolyzing]	gi|148546315	kIGLELGLPYDMVYR	1	iTRAQ8plex (+304), iTRAQ8plex (+304)	31.14	25	31.14	1.038	1.229	1.387	2.188	1.472	1.751	1.246	2.239	0	0	0	3
synthase [glutamine-hydrolyzing]	gi|148546315	kIGLELGLPYDmVYR	0.98	iTRAQ8plex (+304), iTRAQ8plex (+304), Oxidation (+16)	23.09	25	23.09					1.51	1.285	1.775	2.115	0	0	0	2
synthase [glutamine-hydrolyzing]	gi|148546315	rADHIFIEELR	0.98	iTRAQ8plex (+304)	27.56	25	19.69	1.135	1.233	1.739	1.49	1.296	1.731	2.035	1.574	0	0	2	4
synthase [glutamine-hydrolyzing]	gi|148546315	tSQAFVVFQPVk	0.97	iTRAQ8plex (+304), iTRAQ8plex (+304)	22.01	25	20.52	1.048	0.9471	2.197	1.581	1.643	1.61	1.729	1.56	0	0	3	1
aldolase	gi|148550035	aIMEAADk	0.99	iTRAQ8plex (+304), iTRAQ8plex (+304)	36.88	25	34	1.01	1.185	2.475	1.385	0.7392	1.257	1.969	1.344	0	0	4	0
aldolase	gi|148550035	aIMEAADkTDSPVIVQASAGAR	1	iTRAQ8plex (+304), iTRAQ8plex (+304)	46.92	25	46.92	1.485	1.621	1.397	1.177	0.9929	1.366	1.374	1.321	0	0	0	3
aldolase	gi|148550035	aImEAADkTDSPVIVQASAGAR	0.97	iTRAQ8plex (+304), Oxidation (+16), iTRAQ8plex (+304)	22.63	25	22.63	1.526	0.8442	2.237	No Values	1.012	No Values	2.031	0.9565	0	0	0	2
aldolase	gi|148550035	kVNIDTDLR	0.91	iTRAQ8plex (+304), iTRAQ8plex (+304)	16.89	25	16.89	1.085	1.149	1.919	1.714	0.9299	1.064	1.696	1.462	0	0	2	5
aldolase	gi|148550035	kYAGAPFLR	1	iTRAQ8plex (+304), iTRAQ8plex (+304)	34.99	25	34.99	0.9996	1.176	2.112	1.652	0.9387	0.8975	1.841	1.588	0	0	2	5
aldolase	gi|148550035	qMLDHAAEFGYGVPAFNVNNLEQMR	1	iTRAQ8plex (+304)	47.03	25	47.03	0.9727	1.106	2.68	No Values	1.034	1.61	1.112	1.33	0	0	0	2
aldolase	gi|148550035	qmLDHAAEFGYGVPAFNVNNLEQMR	1	iTRAQ8plex (+304), Oxidation (+16)	31.94	25	31.94	1.454	1.615	No Values	1.227	1.253	0.01144	No Values	No Values	0	0	0	2
aldolase	gi|148550035	qMLDHAAEFGYGVPAFNVNNLEQmR	1	iTRAQ8plex (+304), Oxidation (+16)	46.89	25	46.89	Value Missing	1.329	No Values	1.525	1.057	0.9981	1.663	1.404	0	0	0	2
aldolase	gi|148550035	tDSPVIVQASAGAR	1	iTRAQ8plex (+304)	29.55	25	29.55	1.078	0.9351	2.293	1.872	0.8541	1.048	1.666	1.536	0	2	7	0
aldolase	gi|148550035	vNIDTDLR	0.99	iTRAQ8plex (+304)	27.35	25	27.19	1.09	0.6844	2.548	2.157	1.349	0.8888	1.13	1.783	0	0	3	0
aldolase	gi|148550035	yAGAPFLR	0.97	iTRAQ8plex (+304)	22.89	25	22.89	1.265	No Values	1.601	No Values	1.47	0.6189	1.888	1.434	0	0	2	0
ligase	gi|148549597	eLTLDSR	0.9	iTRAQ8plex (+304)	39.81	25	33.27	0.6746	1.236	No Values	1.014	0.8578	1.467	1.604	1.948	0	1	3	0
ligase	gi|148549597	fYGEPSR	0.9	iTRAQ8plex (+304)	23.45	25	23.45	1.283	1.027	0.6685	0.9073	1.284	1.354	1.364	1.658	0	0	2	0
binding S1 domain protein	gi|148545516	eFPDLDVSIR	1	iTRAQ8plex (+304)	49.89	25	49.89	Value Missing	No Values	2.466	No Values	Value Missing	No Values	5.15	3.253	0	0	3	0
binding S1 domain protein	gi|148545516	eVTGSLDDTQLR	1	iTRAQ8plex (+304)	31.79	25	30.08	1.569	2.432	3.407	2.846	2.592	4.877	6.149	5.493	0	1	1	0
binding S1 domain protein	gi|148545516	iMVSEAGASVYSASELAAR	1	iTRAQ8plex (+304)	58.22	25	58.22	Value Missing	No Values	2.466	No Values	Value Missing	No Values	4.546	No Values	0	0	2	0
binding S1 domain protein	gi|148545516	lEDLYLPYk	0.98	iTRAQ8plex (+304), iTRAQ8plex (+304)	29.25	25	22.06	1.583	2.192	4.839	2.203	2.615	4.438	7.737	4.755	0	0	2	0
binding S1 domain protein	gi|148545516	lQDPLAELVk	1	iTRAQ8plex (+304), iTRAQ8plex (+304)	45.75	25	45.75	1.946	2.347	3.256	2.487					0	0	1	0
binding S1 domain protein	gi|148545516	tFEQAAGFLR	1	iTRAQ8plex (+304)	44.91	25	44.91	2.069	2.02	4.104	2.157	4.697	3.5	4.209	6.172	0	1	2	0
binding S1 domain protein	gi|148545516	vMEVDIPR	0.99	iTRAQ8plex (+304)	58.71	25	55.04	2.508	2.012	2.681	2.735	3.402	3.897	6.503	5.612	0	0	3	0
binding S1 domain protein	gi|148545516	wLGEVVR	0.9	iTRAQ8plex (+304)	28.89	25	10.73					Value Missing	No Values	No Values	4.546	0	0	1	0
Clp protease ATP-binding subunit ClpX	gi|148548676	aQMGIVYIDEIDk	1	iTRAQ8plex (+304), iTRAQ8plex (+304)	38.43	25	38.43	0.9251	No Values	1.484	1.245	0.3794	1.267	1.354	0.2311	0	0	3	3
Clp protease ATP-binding subunit ClpX	gi|148548676	aQMGIVYIDEIDkISR	0.97	iTRAQ8plex (+304), iTRAQ8plex (+304)	26.23	25	22.94	1.239	1.595	1.097	0.8693	1.789	1.166	0.8656	1.132	0	0	0	2
Clp protease ATP-binding subunit ClpX	gi|148548676	dVSGEGVQQALLk	1	iTRAQ8plex (+304), iTRAQ8plex (+304)	62.07	25	60.79	1.235	1.112	1.054	1.302	1.027	1.258	1.392	1.105	0	0	5	4
Clp protease ATP-binding subunit ClpX	gi|148548676	kHPQQEFLQVDTR	1	iTRAQ8plex (+304), iTRAQ8plex (+304)	49.31	25	49.31					1.015	1.358	1.306	1.143	0	0	0	2
Clp protease ATP-binding subunit ClpX	gi|148548676	kSDNPSITR	0.91	iTRAQ8plex (+304), iTRAQ8plex (+304)	17.73	25	17.73	1.138	1.336	0.8739	1.418	1.264	1.036	1.394	1.119	0	0	1	2
Clp protease ATP-binding subunit ClpX	gi|148548676	lIEGTVASVPPQGGR	1	iTRAQ8plex (+304)	44.27	25	44.27	0.7056	1.302	0.9327	1.172	0.941	1.345	1.243	1.15	0	2	15	0
Clp protease ATP-binding subunit ClpX	gi|148548676	sNILLIGPTGSGk	1	iTRAQ8plex (+304), iTRAQ8plex (+304)	35.58	25	35.58	0.9568	1.154	1.342	1.271	1.115	1.199	1.288	1.213	0	0	6	3
Clp protease ATP-binding subunit ClpX	gi|148548676	tLLAETLAR	0.97	iTRAQ8plex (+304)	22.94	25	22.94	0.9206	1.077	1.518	1.255	0.8367	1.107	1.428	1.291	0	10	4	0
synthetase I, SpoT/RelA	gi|148550411	gILELQQR	0.89	iTRAQ8plex (+304)	20.86	25	18.59	1.023	1.297	0.8823	1.112	0.8612	0.8443	0.7603	1.172	0	2	0	0
synthetase I, SpoT/RelA	gi|148550411	gTEGLVLSYAk	1	iTRAQ8plex (+304), iTRAQ8plex (+304)	41.01	25	41.01	1.083	1.564	0.7812	0.9838	1.071	0.8541	0.6378	1.111	0	0	2	0
synthetase I, SpoT/RelA	gi|148550411	tLEVLSGEk	0.92	iTRAQ8plex (+304), iTRAQ8plex (+304)	18.64	25	18.64	0.7929	1.516	0.7405	1.463					0	0	1	0
synthetase I, SpoT/RelA	gi|148550411	vEFEDLGFk	0.92	iTRAQ8plex (+304), iTRAQ8plex (+304)	18.6	25	18.6	1.133	1.115	1.251	0.7474	1.024	0.806	0.8391	0.9477	0	0	4	1
ligase	gi|148545721	aDVELGGTDQk	0.92	iTRAQ8plex (+304), iTRAQ8plex (+304)	18.05	25	18.04	0.6783	0.8713	0.8307	1.569	0.9149	1.094	0.8251	1.378	0	1	4	3
ligase	gi|148545721	eQVLENAETYk	1	iTRAQ8plex (+304), iTRAQ8plex (+304)	50.73	25	50.73	0.7222	1.034	1.448	0.7098	0.6253	1.019	1.172	0.8583	0	0	7	1
ligase	gi|148545721	lAEEIVAR	0.99	iTRAQ8plex (+304)	31.02	25	22.72	0.774	0.966	1.346	1.167	0.8141	1.156	1.024	1.062	0	3	1	0
ligase	gi|148545721	lASQYTVAR	0.99	iTRAQ8plex (+304)	29.7	25	28.6	1.045	0.9317	1.153	1.055	1.214	1.187	0.9852	0.76	0	5	0	0
ligase	gi|148545721	lTPADFIR	0.99	iTRAQ8plex (+304)	36.42	25	28.86	0.9689	0.679	1.493	1.207	0.5128	1.1	1.124	0.9603	0	1	4	0
ligase	gi|148545721	sATRPPLTR	0.97	iTRAQ8plex (+304)	22.48	25	22.48	1.29	0.7762	1.031	1.148	1.317	0.9986	0.9491	0.8638	0	0	2	0
ligase	gi|148545721	sVEEQLALIk	1	iTRAQ8plex (+304), iTRAQ8plex (+304)	57.5	25	56	1.449	0.7349	1.405	0.7924	0.9005	1.018	1.059	1.111	0	0	3	0
ligase	gi|148545721	sVEEQLALIkR	0.9	iTRAQ8plex (+304), iTRAQ8plex (+304)	20.18	25	20.18	1.176	1.433	0.8832	0.7963					0	0	1	0
Era	gi|148549493	dVDVVIFVVDR	0.96	iTRAQ8plex (+304)	24.74	25	21.37					0.9121	1.437	No Values	No Values	0	0	1	0
Era	gi|148549493	fLAAELVR	0.99	iTRAQ8plex (+304)	32.85	25	28.96	1.07	0.9703	0.9691	1.283	1.143	1.04	0.9969	1.432	0	4	3	0
R	gi|148549962	dGFGFLIPDDGSEDLFLSPSQMR	0.97	iTRAQ8plex (+304)	22.07	25	22.07	1.024	1.076	0.7697	1.003	0.9443	0.9429	0.0141	0.0141	0	0	3	0
R	gi|148549962	dGFGFLIPDDGSEDLFLSPSQmR	0.94	iTRAQ8plex (+304), Oxidation (+16)	21.3	25	21.3	0.9604	No Values	No Values	No Values					0	0	1	0
R	gi|148549962	dGQLIYTR	0.93	iTRAQ8plex (+304)	19.67	25	19.67	0.701	0.8892	1.007	1.355					0	0	1	0
R	gi|148549962	gAIDFETQETR	1	iTRAQ8plex (+304)	39.33	25	39.33	1.052	0.8399	No Values	0.9913	0.4138	0.9586	0.0141	0.8329	0	1	4	0
R	gi|148549962	gNSVYFPER	0.99	iTRAQ8plex (+304)	25.97	25	25.97	0.7923	1.212	0.7353	1.205	1.147	1.509	0.4182	1.095	0	0	1	1
R	gi|148549962	lVFDGDR	0.9	iTRAQ8plex (+304)	36.49	25	34.96	1.017	0.8619	0.6439	1.517	1.095	0.8116	0.8948	1.021	0	1	4	0
R	gi|148549962	rYPDLLVHR	0.95	iTRAQ8plex (+304)	20.51	25	20.25	1.342	0.7534	0.8921	0.9435	1.202	0.7406	0.6811	1.023	0	0	0	5
R	gi|148549962	yPDLLVHR	0.99	iTRAQ8plex (+304)	36.76	25	32.9	0.9568	1.297	0.908	0.7553					0	0	1	0
helicase HrpA	gi|148546586	dLAELTAR	0.98	iTRAQ8plex (+304)	31.11	25	22.68	0.8567	1.264	1.167	No Values	0.6157	No Values	1.694	No Values	0	0	1	1
helicase HrpA	gi|148546586	lLLQQLAEPAk	0.93	iTRAQ8plex (+304), iTRAQ8plex (+304)	19.38	25	19.38	1.064	0.6938	No Values	1.713	1.411	0.9025	0.8133	1.027	0	0	3	0
helicase HrpA	gi|148546586	yDTIIVDEAHER	1	iTRAQ8plex (+304)	35.09	25	35.09	1.616	0.7911	0.9552	1.119	0.7353	0.7675	1.055	1.828	0	0	2	0
ligase	gi|148549432	eIANAYSELNDAEDQAER	0.99	iTRAQ8plex (+304)	93.94	25	93.94	1	0.9111	0.9912	0.8334	1	0.9436	0.9212	0.8617	0	0	7	0
ligase	gi|148549432	iAPELYLk	0.97	iTRAQ8plex (+304), iTRAQ8plex (+304)	25.12	25	25.12	0.7139	1.289	0.8124	1.037					0	0	1	0
ligase	gi|148549432	iQVYVNR	0.9	iTRAQ8plex (+304)	22.69	25	22.69	1.085	0.82	0.8831	0.9923	0.7352	0.7487	0.8459	1.665	0	0	7	0
ligase	gi|148549432	iQVYVNRk	0.99	iTRAQ8plex (+304), iTRAQ8plex (+304)	28.38	25	28.38	0.8374	1.208	0.6603	1.161	1.216	1.129	0.488	1.157	0	0	0	2
ligase	gi|148549432	lQVMIFEELVEHk	1	iTRAQ8plex (+304), iTRAQ8plex (+304)	69.54	25	69.54	1.076	0.9837	1.009	0.8055	1.179	0.9265	1.226	0.5791	0	0	0	4
ligase	gi|148549432	rLVVGGFEk	1	iTRAQ8plex (+304), iTRAQ8plex (+304)	34	25	34	1.347	1.225	0.5266	0.8922					0	0	0	1
ligase	gi|148549432	sLRPLPDkHHGLTDTEQR	1	iTRAQ8plex (+304), iTRAQ8plex (+304)	32.21	25	32.21	1.385	1.02	0.8992	0.6104	1.047	0.9174	0.9404	0.1885	0	0	0	1
ligase	gi|148549432	vLGHEGLGk	0.99	iTRAQ8plex (+304), iTRAQ8plex (+304)	28.91	25	25.27	1.117	0.945	1.037	0.7079	1.055	1.111	0.7333	0.9024	0	0	3	2
deiminase	gi|148546281	dHFDFVTk	0.93	iTRAQ8plex (+304), iTRAQ8plex (+304)	19.14	25	19.14	1.055	0.8449	0.6461	0.8089	1.117	1.003	0.9046	0.8105	0	0	5	7
deiminase	gi|148546281	dLVTVFPEVVk	0.97	iTRAQ8plex (+304), iTRAQ8plex (+304)	25.59	25	25.59	0.6597	0.6618	0.8348	1.11	0.7392	0.8877	1.394	0.9157	0	0	6	0
deiminase	gi|148546281	nTYTNTLLR	0.99	iTRAQ8plex (+304)	28.68	25	28.68	0.871	0.8405	0.7781	0.821	0.994	1.223	0.7336	0.9539	0	14	0	0
deiminase	gi|148546281	qETLLTTAIYk	0.99	iTRAQ8plex (+304), iTRAQ8plex (+304)	27.71	25	27.71	0.806	0.953	0.8465	0.7204	0.2384	0.465	1.102	1.037	0	1	3	0
deiminase	gi|148546281	rDHFDFVTk	0.94	iTRAQ8plex (+304), iTRAQ8plex (+304)	21.01	25	21.01	0.8733	0.8814	0.6888	0.8835	1.102	1.057	0.7936	0.8986	0	0	1	6
deiminase	gi|148546281	rQETLLTTAIYk	0.98	iTRAQ8plex (+304), iTRAQ8plex (+304)	25.19	25	23.45	1.35	0.8804	0.6345	0.5892	1.15	1.203	1.031	0.5966	0	0	1	2
deiminase	gi|148546281	sWLEGLEPR	0.91	iTRAQ8plex (+304)	16.72	25	16.65	0.8695	No Values	No Values	0.7871					0	0	1	0
dehydrogenase / delta-1-pyrroline-5-carboxylate dehydrogenase	gi|148550021	aTTTLGVk	0.9	iTRAQ8plex (+304), iTRAQ8plex (+304)	20.5	25	13.48					0.9636	0.8716	0.6644	0.9469	0	0	1	0
dehydrogenase / delta-1-pyrroline-5-carboxylate dehydrogenase	gi|148550021	eAVDFLR	0.9	iTRAQ8plex (+304)	38.24	25	29.75	Value Missing	11.05	16.42	No Values					0	0	0	1
dehydrogenase / delta-1-pyrroline-5-carboxylate dehydrogenase	gi|148550021	gAYWDSEIk	1	iTRAQ8plex (+304), iTRAQ8plex (+304)	32.31	25	32.31					1.052	1.247	0.9242	0.4357	0	0	1	0
dehydrogenase / delta-1-pyrroline-5-carboxylate dehydrogenase	gi|148550021	lSALHPR	0.9	iTRAQ8plex (+304)	35.68	25	24.12	13.06	11.45	13.63	16.15					0	0	1	0
phosphatase	gi|148550325	hGAYLIEHSDLAGFSR	0.92	iTRAQ8plex (+304)	18.95	25	18.95	1.477	0.7224	No Values	No Values					0	0	1	1
phosphatase	gi|148550325	lVADIGGGSTEFIIGQR	1	iTRAQ8plex (+304)	47.17	25	47.17	0.8908	1.109	1.064	1.083	1.377	1.758	2.284	1.771	0	0	5	0
phosphatase	gi|148550325	rLVADIGGGSTEFIIGQR	0.89	iTRAQ8plex (+304)	17.05	25	15.05					0.3543	1.227	1.448	1.767	0	0	1	1
gi|148549610-DECOY	gi|148549610-DECOY	gIAEVRQDGR	0.95	iTRAQ8plex (+304)	25.14	25	17.86	0.7265	0.8934	0.7909	0.7011	0.5903	0.8706	0.9857	0.813	0	0	14	0
gi|148549610-DECOY	gi|148549610-DECOY	gIAEVRQNGR	0.93	iTRAQ8plex (+304)	22.93	25	11.51					1.515	0.9071	0.857	0.8167	0	0	1	0
ribosomal protein S11	gi|148545762	aGQAALEYGLk	0.97	iTRAQ8plex (+304), iTRAQ8plex (+304)	25.09	25	25.09	1.047	1.054	0.886	0.883	1.032	1.045	0.881	0.7387	0	0	20	7
ribosomal protein S11	gi|148545762	nLDVNVk	0.9	iTRAQ8plex (+304), iTRAQ8plex (+304)	28.96	25	28.96	0.9895	0.8246	0.9448	1.037	0.9632	0.8828	0.9256	0.9554	0	2	6	2
ribosomal protein S11	gi|148545762	nLDVNVkGPGPGR	1	iTRAQ8plex (+304), iTRAQ8plex (+304)	33.23	25	32.31	1.135	2.21	0.4041	0.6902	1.6	1.987	0.4363	0.542	0	0	2	2
ribosomal protein S11	gi|148545762	qGNALSWATSGGSGFR	0.99	iTRAQ8plex (+304)	27.66	25	27.66	0.8573	0.9465	1.043	0.9812	0.6879	1.024	1.055	0.8676	0	2	24	1
ribosomal protein S11	gi|148545762	tVVDGIAHIHASFNNTIVTITDR	0.98	iTRAQ8plex (+304)	25.08	25	25.08					0.7314	1.186	0.01	0.01	0	0	0	1
dehydrogenase, NADP-dependent	gi|148547056	aEEYGSHDk	1	iTRAQ8plex (+304), iTRAQ8plex (+304)	40.68	25	40.68	0.9014	No Values	2.088	1.832	0.8738	1.334	2.693	1.568	0	0	5	2
dehydrogenase, NADP-dependent	gi|148547056	dYLTDLFPIMELGTSAk	1	iTRAQ8plex (+304), iTRAQ8plex (+304)	38.13	25	38.13	1.396	1.23	2.488	1.299	1.104	1.263	2.253	1.41	0	0	2	9
dehydrogenase, NADP-dependent	gi|148547056	dYLTDLFPImELGTSAk	1	iTRAQ8plex (+304), Oxidation (+16), iTRAQ8plex (+304)	39.16	25	39.16	1.282	1.473	2.157	1.237	1.066	1.532	2.273	1.41	0	0	0	5
dehydrogenase, NADP-dependent	gi|148547056	lPNISASVPQLk	0.91	iTRAQ8plex (+304), iTRAQ8plex (+304)	17.92	25	17.92	0.8065	0.9712	2.899	1.454	1.083	0.8967	2.496	2.03	0	0	5	2
HflC	gi|148549969	aVMVDAYAk	1	iTRAQ8plex (+304), iTRAQ8plex (+304)	44.96	25	44.96	1.113	0.8174	1.087	0.664	0.957	0.9496	0.9169	0.7433	0	0	4	0
HflC	gi|148549969	iPYVNQVR	0.89	iTRAQ8plex (+304)	20.72	25	16.82	0.9997	0.9775	0.6496	0.9199	1.258	0.8996	0.5682	0.9391	0	0	3	0
HflC	gi|148549969	rVLLAEAYR	1	iTRAQ8plex (+304)	51.58	25	47.02	1.221	0.9552	0.3966	0.9417	0.7971	1.212	0.6763	1.01	0	0	5	0
HflC	gi|148549969	tLHEVVSGER	1	iTRAQ8plex (+304)	57.28	25	57.28	0.7112	1.444	0.8922	0.7412	0.8958	1.011	0.7551	0.9277	0	0	5	0
HflC	gi|148549969	vLLAEAYR	0.99	iTRAQ8plex (+304)	26.13	25	26.13	0.9052	1.105	0.8072	0.723	0.9277	1.238	0.581	0.9052	0	4	0	0
synthase G	gi|148545637	nWLGLMk	0.9	iTRAQ8plex (+304), iTRAQ8plex (+304)	22.58	25	20.81	Value Missing	1.085	No Values	No Values	1.175	1.143	No Values	0.7285	0	0	2	1
synthase G	gi|148545637	nWLGLmk	0.9	iTRAQ8plex (+304), Oxidation (+16), iTRAQ8plex (+304)	21.88	25	20.13	1.076	1.061	1.095	No Values	Value Missing	No Values	0.981	1.105	0	0	3	0
synthase G	gi|148545637	rDELQAk	0.9	iTRAQ8plex (+304), iTRAQ8plex (+304)	31.87	25	21.25	1.225	1.688	0.4629	1.449	1.203	1.589	0.4586	1.34	0	0	0	2
synthase G	gi|148545637	vGIMDEER	0.96	iTRAQ8plex (+304)	20.87	25	20.87	1.079	1.005	0.5773	1.789	0.9539	1.178	0.4972	1.722	0	2	7	0
synthase G	gi|148545637	vGIMDEERR	0.97	iTRAQ8plex (+304)	21.54	25	21.54	1.344	1.274	0.8965	0.9128	1.354	1.102	0.9629	0.8174	0	0	3	0
ligase	gi|148546477	fADMELIGIPHR	1	iTRAQ8plex (+304)	50.24	25	50.24	1.452	0.8653	1.648	1.529	1.09	1.028	1.855	1.526	0	0	1	3
ligase	gi|148546477	fADmELIGIPHR	0.99	iTRAQ8plex (+304), Oxidation (+16)	26.02	25	26.02	Value Missing	1.469	1.32	No Values					0	0	1	0
ligase	gi|148546477	gDHELNEIk	0.98	iTRAQ8plex (+304), iTRAQ8plex (+304)	23.03	25	22.93	1.536	1.485	1.277	1.381	1.358	1.327	1.461	1.056	0	0	2	2
ligase	gi|148546477	gIEVGHIFQLGTk	1	iTRAQ8plex (+304), iTRAQ8plex (+304)	45.14	25	45.14	1.48	1.314	1.655	1.169	0.7542	1.442	1.284	0.9039	0	0	3	5
ligase	gi|148546477	nELSSYk	0.9	iTRAQ8plex (+304), iTRAQ8plex (+304)	24.62	25	24.62	1.274	1.338	1.771	1.246					0	0	1	0
ligase	gi|148546477	rGIEVGHIFQLGTk	0.91	iTRAQ8plex (+304), iTRAQ8plex (+304)	17.69	25	17.69	Value Missing	No Values	1.504	1.289					0	0	0	0
ribosomal protein L11	gi|148545728	sFTFETk	0.9	iTRAQ8plex (+304), iTRAQ8plex (+304)	27.05	25	27.05	0.8978	0.9312	0.6953	0.7072	0.9655	1.048	0.8013	0.8301	0	0	6	0
ribosomal protein L11	gi|148545728	sTPASVLLk	1	iTRAQ8plex (+304), iTRAQ8plex (+304)	40.75	25	33.86	0.9466	0.7793	0.7056	0.805	0.8889	0.9258	0.9943	0.8583	0	1	7	3
ribosomal protein L11	gi|148545728	sTPASVLLkk	1	iTRAQ8plex (+304), iTRAQ8plex (+304), iTRAQ8plex (+304)	33.82	25	33.82	1.219	2.276	0.3419	0.4334	1.499	1.838	0.4443	0.5311	0	0	1	5
ribosomal protein L11	gi|148545728	tIAGSAR	0.9	iTRAQ8plex (+304)	31.38	25	13.34	0.7872	1.001	0.5786	0.9012	0.8319	0.7969	1.124	0.9035	0	2	0	0
synthase	gi|148546372	aIESITLDR	1	iTRAQ8plex (+304)	36.57	25	36.39	0.8631	0.8947	1.496	1.164	0.9753	0.7524	1.708	1.456	0	2	5	0
synthase	gi|148546372	dFVFPmFR	0.97	iTRAQ8plex (+304), Oxidation (+16)	21.17	25	21.17					1.649	1.022	0.7603	1.358	0	0	1	0
synthase	gi|148546372	eWDLLSR	0.9	iTRAQ8plex (+304)	28.55	25	18.97	0.9531	0.5256	1.241	2.175	0.7916	0.8109	1.498	1.81	0	0	5	0
synthase	gi|148546372	fELGAYALkPGVk	1	iTRAQ8plex (+304), iTRAQ8plex (+304), iTRAQ8plex (+304)	33.88	25	33.88	0.939	0.976	1.457	0.9607	1.348	0.9564	1.539	0.8592	0	0	0	7
synthase	gi|148546372	lDIVENR	0.9	iTRAQ8plex (+304)	39.68	25	16.32	1.143	0.6829	1.225	1.414	0.9704	1.019	1.305	1.409	0	4	2	0
synthase	gi|148546372	lIEIANETGADAISHGATGk	0.99	iTRAQ8plex (+304), iTRAQ8plex (+304)	107.07	25	107.07	1.204	0.6946	1.364	1.083	0.9229	0.9387	1.745	1.154	0	0	0	8
ligase	gi|148549871	kVIVVPGk	0.97	iTRAQ8plex (+304), iTRAQ8plex (+304), iTRAQ8plex (+304)	21.35	25	21.35	0.9444	0.9528	0.9884	1.073					0	0	0	1
ligase	gi|148549871	lHMGHVR	0.9	iTRAQ8plex (+304)	22.45	25	22.45	0.9404	0.8127	1.008	1.181	1.028	1.024	0.9459	1.269	0	0	3	0
ligase	gi|148549871	lkTDGLPVEIGGTEk	1	iTRAQ8plex (+304), iTRAQ8plex (+304), iTRAQ8plex (+304)	37.86	25	37.86					1.531	1.115	1.081	0.6763	0	0	0	2
ligase	gi|148549871	lRDWGISR	0.99	iTRAQ8plex (+304)	28.74	25	20.22	1.106	1.066	0.6553	1.235	0.3145	1.443	0.9904	0.9249	0	0	3	0
ligase	gi|148549871	sGALIEk	0.9	iTRAQ8plex (+304), iTRAQ8plex (+304)	23.28	25	22.14	0.8769	1.192	0.9034	1.01					0	0	1	0
ligase	gi|148549871	tDGLPVEIGGTEk	0.98	iTRAQ8plex (+304), iTRAQ8plex (+304)	24.31	25	24.31	0.9419	0.5556	1.403	1.3					0	0	1	0
dehydrogenase	gi|148550262	fLLLEGVHQNAVDTLk	1	iTRAQ8plex (+304), iTRAQ8plex (+304)	32.7	25	30.74	0.9915	1.032	1.3	1.008	1.235	1.323	1.658	0.9704	0	0	0	9
dehydrogenase	gi|148550262	gIAVFNAPYSNTR	0.99	iTRAQ8plex (+304)	26.49	25	26.49	1.089	1.19	1.172	0.9103	0.5923	1.022	1.357	0.9751	0	1	9	1
dehydrogenase	gi|148550262	iADAHFIGIR	1	iTRAQ8plex (+304)	55	25	37.8	0.6364	1.061	1.437	0.948	1.097	1.193	1.014	1.508	0	0	8	0
dehydrogenase	gi|148550262	sNDEEFESPLR	1	iTRAQ8plex (+304)	69.14	25	69.14	1.246	1.16	0.9002	0.9501	1.387	1.337	1.412	1.176	0	2	5	0
dehydrogenase	gi|148548976	dAYSIEELk	1	iTRAQ8plex (+304), iTRAQ8plex (+304)	35.79	25	33.72	1.004	0.7231	1.928	1.606	1.536	1.525	4.305	3.231	0	0	4	2
dehydrogenase	gi|148548976	eAGWQGYWIDAASSLR	1	iTRAQ8plex (+304)	62.71	25	59.27	1.297	1.071	1.717	1.095	0.6525	0.1833	0.6755	1.072	0	1	4	0
dehydrogenase	gi|148548976	eAGWQGyWIDAASSLR	0.99	iTRAQ8plex (+304), iTRAQ8plex (+304)	31.02	25	27.09	0.9306	1.077	2.308	1.279					0	0	0	1
dehydrogenase	gi|148548976	gMVGSVLMQR	1	iTRAQ8plex (+304)	30.46	25	30.46	0.61	1.141	1.683	1.512	0.03779	2.371	No Values	2.725	0	1	6	0
processing peptidase-1, Serine peptidase, MEROPS family S41A	gi|148549206	gTVQTIQPLNHGELk	0.89	iTRAQ8plex (+304), iTRAQ8plex (+304)	17.53	25	17.53	1.425	2.275	1.364	2.652	1.373	1.155	0.8437	0.8869	0	1	1	2
processing peptidase-1, Serine peptidase, MEROPS family S41A	gi|148549206	lSASASEIFAGAMQDYHR	0.97	iTRAQ8plex (+304)	22.82	25	22.82	0.03083	2.309	1.581	1.78	1.08	0.9522	1.067	1.144	0	0	3	2
processing peptidase-1, Serine peptidase, MEROPS family S41A	gi|148549206	lSASASEIFAGAmQDYHR	1	iTRAQ8plex (+304), Oxidation (+16)	30.94	25	30.94	1.929	1.713	No Values	No Values	0.9574	0.1725	1.035	0.01766	0	0	0	3
processing peptidase-1, Serine peptidase, MEROPS family S41A	gi|148549206	tQFDDFLk	0.99	iTRAQ8plex (+304), iTRAQ8plex (+304)	35.52	25	35.52	1.531	1.38	2.789	1.853	0.2572	1.113	0.9946	1.028	0	0	3	0
processing peptidase-1, Serine peptidase, MEROPS family S41A	gi|148549206	vDGVVIDLR	0.89	iTRAQ8plex (+304)	23.86	25	14.06					0.7499	1.163	1.498	0.9084	0	1	0	0
synthase	gi|148550042	aQSLRDAAGLS	0.99	iTRAQ8plex (+304)	29.28	25	29.28					1.205	1.399	0.793	0.9205	0	1	0	0
synthase	gi|148550042	iIVDSYGGMAR	0.95	iTRAQ8plex (+304)	23.09	25	16.51	0.9208	1.152	0.9599	1.358	0.6273	0.8302	1.533	1.542	0	1	2	0
synthase	gi|148550042	kIIVDSYGGMAR	0.98	iTRAQ8plex (+304), iTRAQ8plex (+304)	22.66	25	22.66	1.018	1.452	0.8945	1.07	1.114	1.451	0.9473	0.7974	0	0	2	3
synthase	gi|148550042	kIIVDSYGGmAR	0.91	iTRAQ8plex (+304), iTRAQ8plex (+304), Oxidation (+16)	18.39	25	18.39	1.462	1.176	0.7249	No Values					0	0	0	1
synthase	gi|148550042	nIVAAGLAER	1	iTRAQ8plex (+304)	35.73	25	29.59	1.014	0.9547	1.159	1.252	1.015	0.9334	1.065	1.22	0	1	2	0
gyrase subunit B	gi|148545263	aFVEYLNTNk	1	iTRAQ8plex (+304), iTRAQ8plex (+304)	33.88	25	33.88	1.21	1.043	1.09	1.175	1.272	1.457	1.1	1.718	0	1	7	0
gyrase subunit B	gi|148545263	eEYNIDk	0.9	iTRAQ8plex (+304), iTRAQ8plex (+304)	20.11	25	20.11					Value Missing	No Values	No Values	1.368	0	0	1	0
gyrase subunit B	gi|148545263	eGLTAIISVk	1	iTRAQ8plex (+304), iTRAQ8plex (+304)	34	25	34	1.303	0.9629	1.081	1.192	1.629	1.852	1.22	0.94	0	0	3	0
gyrase subunit B	gi|148545263	gYIYIAQPPLYk	0.99	iTRAQ8plex (+304), iTRAQ8plex (+304)	25.13	25	25.13	1.082	1.3	0.6808	0.7654	1.322	1.77	1.409	1.024	0	0	4	5
gyrase subunit B	gi|148545263	qLPELVER	0.99	iTRAQ8plex (+304)	38.77	25	24.1	0.6639	1.202	1.98	1.023	0.8758	1.93	1.025	2.02	0	0	2	0
gyrase subunit B	gi|148545263	yFADFLLENPNEAk	0.98	iTRAQ8plex (+304), iTRAQ8plex (+304)	28.46	25	24.87	1.262	1.345	1.28	0.7975	1.378	1.59	1.418	1.244	0	0	3	8
gyrase subunit B	gi|148545263	yHNIIIMTDADVDGSHIR	1	iTRAQ8plex (+304)	30.68	25	30.68	1.252	0.8577	1.03	1.461	1.115	1.538	1.224	1.668	0	0	0	2
RecA	gi|148549294	aLAAALGQIER	1	iTRAQ8plex (+304)	41.69	25	40.08	0.382	1.083	0.8436	0.6586	0.3132	1.116	0.3231	1.116	0	4	22	0
RecA	gi|148549294	iVEIYGPESSGk	1	iTRAQ8plex (+304), iTRAQ8plex (+304)	37.22	25	37.22	0.7388	1.048	0.9618	0.8686	1.183	1.218	1.004	1.039	0	0	7	5
RecA	gi|148549294	lMSQALR	0.9	iTRAQ8plex (+304)	32.43	25	15.19	1.446	0.985	No Values	0.6128	1.208	0.9503	1.107	1.221	0	1	1	0
RecA	gi|148549294	lmSQALR	0.9	iTRAQ8plex (+304), Oxidation (+16)	30.55	25	14.25					0.8575	1.494	No Values	1.085	0	0	1	0
RecA	gi|148549294	qAEFQILYGk	1	iTRAQ8plex (+304), iTRAQ8plex (+304)	31.84	25	31.84	1.229	1.139	0.619	0.963	1.503	1.388	1.065	0.6983	0	0	2	0
RecA	gi|148549294	sNAVDVIIVDSVAALVPk	1	iTRAQ8plex (+304), iTRAQ8plex (+304)	66.96	25	66.96	1.094	1.345	0.7627	0.7103	1.489	1.385	1.043	0.7211	0	0	1	3
RecA	gi|148549294	tGAVkEGDEVVGSETR	0.99	iTRAQ8plex (+304), iTRAQ8plex (+304)	24.96	25	24.96	0.5986	1.446	0.7539	1.278					0	0	0	1
dehydrogenase	gi|148547542	aALGLDAk	0.99	iTRAQ8plex (+304), iTRAQ8plex (+304)	34.42	25	30.47	1.176	1.964	3.556	2.011	1.049	1.151	3.163	1.499	0	0	3	0
dehydrogenase	gi|148547542	dYLVNGELR	0.98	iTRAQ8plex (+304)	27.25	25	24.64	1.735	1.094	2.79	2.44	1.057	1.372	2.354	1.582	0	2	2	0
dehydrogenase	gi|148547542	fELEQGTLGQIR	1	iTRAQ8plex (+304)	48.26	25	48.26	1.034	1.638	3.571	2.731	1.169	0.8124	2.727	2.172	0	0	4	0
dehydrogenase	gi|148547542	gRETVSALMASGk	0.92	iTRAQ8plex (+304), iTRAQ8plex (+304)	18.59	25	18.59	0.923	1.366	5.72	2.291					0	0	0	1
dehydrogenase	gi|148547542	lLMWEIGk	0.99	iTRAQ8plex (+304), iTRAQ8plex (+304)	31.32	25	29.64	1.256	No Values	4.958	1.316	0.4155	0.01595	2.087	2.099	0	0	5	0
dehydrogenase	gi|148547542	vDVFAFIGTHk	0.93	iTRAQ8plex (+304), iTRAQ8plex (+304)	18.62	25	18.62	0.1001	1.676	3.006	1.403	0.5074	0.5182	2.752	1.871	0	0	4	4
transporter related protein	gi|148548815	iGELPQELPVADER	1	iTRAQ8plex (+304)	51.08	25	51.08	0.1034	2.078	3.129	3.852	0.1929	3.876	2.794	2.601	0	0	4	0
transporter related protein	gi|148548815	lAQEEVWIR	0.92	iTRAQ8plex (+304)	20.83	25	19.16					0.6793	1.789	2.993	3.125	0	0	2	0
transporter related protein	gi|148548815	tLAELSGGWR	1	iTRAQ8plex (+304)	36.39	25	24.79	2.083	3.39	3.548	No Values	1.437	2.833	4.087	2.753	0	0	2	0
class 1	gi|148550116	fLIEVVAR	0.99	iTRAQ8plex (+304)	39.51	25	36.43	1.536	1.616	2.979	2.033	0.8569	1.034	1.699	1.297	0	7	2	0
class 1	gi|148550116	gALGGVLGSMGTENVQGEVQk	1	iTRAQ8plex (+304), iTRAQ8plex (+304)	34.12	25	32.74	0.636	1.614	2.335	2.529	0.8791	1.179	1.632	1.154	0	0	2	3
class 1	gi|148550116	gGLFMYPR	0.96	iTRAQ8plex (+304)	21.28	25	21.28	0.9239	1.762	2.525	2.231	0.8775	0.9121	1.546	1.524	0	2	9	0
class 1	gi|148550116	gGLFmYPR	0.99	iTRAQ8plex (+304), Oxidation (+16)	35.4	25	35.4	0.02499	1.964	1.693	2.726	1.057	0.88	1.545	1.322	0	1	6	0
class 1	gi|148550116	hWEAPVQR	0.94	iTRAQ8plex (+304)	19.48	25	19.48	0.9636	2.131	3.259	2.246	1.079	0.9856	1.312	1.336	0	0	3	0
class 1	gi|148550116	wIASmVADVHR	0.97	iTRAQ8plex (+304), Oxidation (+16)	22.23	25	22.23	1.635	2.106	2.216	No Values					0	0	1	0
class 1	gi|148550116	yLIEQTR	0.9	iTRAQ8plex (+304)	17.45	25	17.45	1.615	1.4	2.236	2.973	0.9606	0.8643	1.579	1.493	0	3	1	0
dehydratase large subunit	gi|148548980	dDGSSLIYIDR	0.99	iTRAQ8plex (+304)	28.15	25	28.15	0.1743	1.125	1.359	1.054	Value Missing	0.02541	1.904	0.22	0	1	3	0
dehydratase large subunit	gi|148548980	dIVLAVIGk	1	iTRAQ8plex (+304), iTRAQ8plex (+304)	44.1	25	39.2	1.383	0.9215	1.196	0.9286	0.03441	1.681	2.466	1.574	0	0	6	0
dehydratase large subunit	gi|148548980	hIIHEVTSPQAFEGLR	1	iTRAQ8plex (+304)	30.41	25	30.41	0.9408	1.111	1.146	1.406	1.728	1.572	2.541	No Values	0	0	0	4
dehydratase large subunit	gi|148548980	qAIVVPGSGLVk	0.94	iTRAQ8plex (+304), iTRAQ8plex (+304)	20.63	25	20.63	1.184	1.369	1.28	0.7985	2.022	2.035	1.756	1.752	0	0	4	6
dehydratase large subunit	gi|148548980	rDDGSSLIYIDR	0.91	iTRAQ8plex (+304)	17.19	25	16.83	1.255	1.881	0.5739	0.892	1.754	2.248	1.896	1.759	0	0	3	1
division protein FtsZ	gi|148549587	aDDVLAGAVR	1	iTRAQ8plex (+304)	41.35	25	36.29	1.21	1.78	1.721	1.444	0.188	1.101	2.226	2.144	0	0	4	0
division protein FtsZ	gi|148549587	eATEAAIR	0.97	iTRAQ8plex (+304)	25.42	25	21.48	0.8684	1.337	2.114	2.028	1.059	1.093	2.15	2.135	0	2	4	0
division protein FtsZ	gi|148549587	eATEAAIRNPLLEDVNLQGAR	1	iTRAQ8plex (+304)	61	25	61	1.678	1.091	1.586	1.68					0	0	0	3
division protein FtsZ	gi|148549587	gISDIIk	0.9	iTRAQ8plex (+304), iTRAQ8plex (+304)	22.23	25	8.34					1.125	1.048	2.286	2.067	0	0	1	0
division protein FtsZ	gi|148549587	gLGAGANPEVGR	1	iTRAQ8plex (+304)	50.54	25	40.91	0.9611	1.362	1.796	2.262	1.327	0.8079	2.446	2.19	0	3	2	0
division protein FtsZ	gi|148549587	lNPQDDLDYLDIPAFLR	1	iTRAQ8plex (+304)	50.71	25	50.34	1.027	1.218	2.35	1.809	1.077	0.9525	2.833	1.932	0	0	4	0
division protein FtsZ	gi|148549587	mQIADEGIR	0.99	iTRAQ8plex (+304)	36.85	25	26.63	1.246	1.328	1.795	2.042	1.173	1.581	1.526	2.026	0	5	6	1
division protein FtsZ	gi|148549587	nPLLEDVNLQGAR	1	iTRAQ8plex (+304)	71.78	25	66.48	0.7761	0.8852	2.947	2.64	1.224	1.007	2.334	1.878	0	1	6	0
division protein ftsA	gi|148549588	gVVVNIESTVQSIQR	0.99	iTRAQ8plex (+304)	30.5	25	22.22	0.366	No Values	1.173	1.089	1.133	1.019	1.172	1.133	0	1	5	0
division protein ftsA	gi|148549588	hTAVIPIAGDQVTNDIAMALR	0.92	iTRAQ8plex (+304)	20.91	25	20.91	0.2804	1.155	1.108	1.321	1.229	No Values	1.192	0.9321	0	0	3	3
division protein ftsA	gi|148549588	hTAVIPIAGDQVTNDIAmALR	1	iTRAQ8plex (+304), Oxidation (+16)	45.66	25	45.66	0.9064	1.308	No Values	1.298	1.102	0.961	1.717	0.9022	0	0	0	3
division protein ftsA	gi|148549588	kGVVVNIESTVQSIQR	1	iTRAQ8plex (+304), iTRAQ8plex (+304)	41.8	25	41.8	1.022	1.141	1.208	1.261	0.9146	1.191	1.121	1.241	0	0	1	4
division protein ftsA	gi|148549588	lAGAGETIkVPSVGDRPPR	0.92	iTRAQ8plex (+304), iTRAQ8plex (+304)	20.66	25	20.66					1.41	1.219	0.8695	1.014	0	0	0	0
division protein ftsA	gi|148549588	mEGAVELAEEIFHMPVR	1	Oxidation (+16), iTRAQ8plex (+304)	67.16	25	67.16	1.041	0.9028	1.123	1.683					0	0	1	0
division protein ftsA	gi|148549588	mEGAVELAEEIFHmPVR	1	iTRAQ8plex (+304), Oxidation (+16)	76.69	25	76.69	1.038	1.498	1.355	0.8432	0.9268	0.01599	0.1556	1.137	0	0	2	1
division protein ftsA	gi|148549588	qALAEVVEPR	0.98	iTRAQ8plex (+304)	25.53	25	24.3	1.279	No Values	0.9779	1.044	0.1351	1.242	1.145	0.9471	0	2	5	0
division protein ftsA	gi|148549588	tPTQYAEEIk	0.93	iTRAQ8plex (+304), iTRAQ8plex (+304)	19.84	25	19.84	1.117	1.241	1.193	1.021	1.102	0.947	1.152	1.283	0	0	7	0
division protein ftsA	gi|148549588	vLDAAQAVAIPADQR	1	iTRAQ8plex (+304)	58.6	25	58.6	0.9037	1.523	1.022	1.347	0.9586	1.174	1.203	1.224	0	1	5	0
metabolism transcriptional regulator, NtrC, Fis Family	gi|148550125	aAQELAVEPk	0.93	iTRAQ8plex (+304), iTRAQ8plex (+304)	19.49	25	19.49	0.9125	1.222	0.9106	0.8487	1.349	1.015	0.6397	0.7922	0	0	5	3
metabolism transcriptional regulator, NtrC, Fis Family	gi|148550125	eDIPALAR	0.97	iTRAQ8plex (+304)	22.79	25	22.79	1.338	0.5551	0.9425	1.144	1.037	0.9504	0.5938	1.208	0	3	2	0
metabolism transcriptional regulator, NtrC, Fis Family	gi|148550125	eLVAHALHR	0.99	iTRAQ8plex (+304)	28.48	25	23.81	0.7696	1.269	0.9979	0.8624					0	0	1	0
metabolism transcriptional regulator, NtrC, Fis Family	gi|148550125	fEQADGGTLFLDEIGDMPADTQTR	1	iTRAQ8plex (+304)	65.97	25	65.97	1.113	0.9512	0.01	0.8289					0	0	1	1
metabolism transcriptional regulator, NtrC, Fis Family	gi|148550125	gRFEQADGGTLFLDEIGDMPADTQTR	1	iTRAQ8plex (+304)	70.67	25	70.67					0.9923	0.703	1.057	No Values	0	0	0	1
metabolism transcriptional regulator, NtrC, Fis Family	gi|148550125	iMIETALk	0.99	iTRAQ8plex (+304), iTRAQ8plex (+304)	26.18	25	26.18	0.8364	0.975	No Values	1.235	1.378	0.985	0.6837	0.6562	0	0	4	0
metabolism transcriptional regulator, NtrC, Fis Family	gi|148550125	lADRREDIPALAR	0.89	iTRAQ8plex (+304)	17.6	25	17.6	1.161	1.233	0.994	0.5902					0	0	0	1
metabolism transcriptional regulator, NtrC, Fis Family	gi|148550125	qQPDVIISDIR	1	iTRAQ8plex (+304)	46.45	25	35.5	0.9574	No Values	No Values	No Values					0	1	0	0
metabolism transcriptional regulator, NtrC, Fis Family	gi|148550125	sETVWIVDDDR	1	iTRAQ8plex (+304)	69.21	25	64.35	1.101	1.308	0.6089	0.959	0.2806	0.9034	0.5459	0.9565	0	1	3	0
metabolism transcriptional regulator, NtrC, Fis Family	gi|148550125	tPEIIGEAPAMQEVFR	1	iTRAQ8plex (+304)	70.11	25	68.37	1.059	1.438	0.6744	0.6559	1.246	1.319	0.5905	0.7548	0	0	4	0
metabolism transcriptional regulator, NtrC, Fis Family	gi|148550125	tPEIIGEAPAmQEVFR	0.97	iTRAQ8plex (+304), Oxidation (+16)	21.85	25	21.85					1.143	0.7991	1.22	0.598	0	0	1	0
metabolism transcriptional regulator, NtrC, Fis Family	gi|148550125	vLADGEFYR	1	iTRAQ8plex (+304)	42.77	25	42.77	0.8306	1.236	0.638	0.9239	1.183	0.8824	0.5298	1.205	0	5	4	0
ribosomal protein L1	gi|148545729	gLMPNPk	0.9	iTRAQ8plex (+304), iTRAQ8plex (+304)	22.31	25	21.24	1.013	1.19	0.7353	0.658	0.9279	1.068	0.8141	0.6845	0	3	3	0
ribosomal protein L1	gi|148545729	gLmPNPk	0.9	iTRAQ8plex (+304), Oxidation (+16), iTRAQ8plex (+304)	24.55	25	24.55	1.097	0.9799	0.8623	0.6286	0.9913	1.033	0.8354	0.6571	0	0	3	0
ribosomal protein L1	gi|148545729	ikPASSk	0.9	iTRAQ8plex (+304), iTRAQ8plex (+304), iTRAQ8plex (+304)	26.8	25	24.68	1.111	1.013	0.7734	0.6696	1.003	1.011	0.7642	0.6891	0	0	1	5
ribosomal protein L1	gi|148545729	kSDQVVR	0.9	iTRAQ8plex (+304), iTRAQ8plex (+304)	41.98	25	36.82	0.8167	0.9462	0.75	1.05	0.9729	0.9171	0.6849	0.9049	0	0	1	5
ribosomal protein L1	gi|148545729	vGTVTPDVATAVk	1	iTRAQ8plex (+304), iTRAQ8plex (+304)	50.57	25	50.57	1.039	0.9019	0.8506	0.7309	1.053	0.8429	0.7825	0.7717	0	1	5	4
ligase beta subunit	gi|148548428	aLQHNLNR	0.9	iTRAQ8plex (+304)	17.82	25	17.82	1.157	0.849	1.167	1.203	1.125	1.115	1.141	1.39	0	0	7	0
ligase beta subunit	gi|148548428	aSLWPGLVk	0.95	iTRAQ8plex (+304), iTRAQ8plex (+304)	26.42	25	18.35	0.8426	1.075	0.76	1.971	0.8309	2.015	1.165	1.02	0	1	0	1
ligase beta subunit	gi|148548428	fSEQWLR	0.89	iTRAQ8plex (+304)	22.45	25	11.9	0.9809	1.07	1.148	1.126	0.9883	0.7322	1.265	2.174	0	0	3	0
ligase beta subunit	gi|148548428	iPFAMIGAELPGDFk	0.99	iTRAQ8plex (+304), iTRAQ8plex (+304)	28.16	25	28.16	1.125	1.361	0.831	1.066					0	0	0	1
ligase beta subunit	gi|148548428	lFDVYQGk	0.99	iTRAQ8plex (+304), iTRAQ8plex (+304)	27.71	25	25.79	1.037	0.8915	1.459	0.9465	0.7943	1.685	1.241	1.198	0	0	3	0
ligase beta subunit	gi|148548428	lFESGLR	0.9	iTRAQ8plex (+304)	22.68	25	15.51	1.104	No Values	0.9417	1.252	0.952	1.146	1.263	1.635	0	1	4	0
ligase beta subunit	gi|148548428	lVLLDGQEVALR	0.94	iTRAQ8plex (+304)	22.77	25	16.98	0.4649	1.079	1.079	0.9368	0.4281	1.155	1.109	1.221	0	0	11	0
ligase beta subunit	gi|148548428	nVDLSkPTPLWMVER	1	iTRAQ8plex (+304), iTRAQ8plex (+304)	29.35	25	29.35					1.31	1.047	1.225	1.184	0	0	0	1
ligase beta subunit	gi|148548428	syGLHTDASHR	0.96	iTRAQ8plex (+304), iTRAQ8plex (+304)	20.74	25	20.74					1.488	1.218	0.9181	1.195	0	0	0	1
A, Metallo peptidase, MEROPS family M03A	gi|148545368	fSNQLLDATQAWTk	1	iTRAQ8plex (+304), iTRAQ8plex (+304)	32.8	25	32.8	1.287	0.9224	1.251	1.136	1.178	0.5678	0.793	1.037	0	0	4	2
A, Metallo peptidase, MEROPS family M03A	gi|148545368	gGAWMDGAR	0.96	iTRAQ8plex (+304)	27.06	25	19.4					1.036	1.466	1.248	1.277	0	1	0	0
A, Metallo peptidase, MEROPS family M03A	gi|148545368	gREPSIDALLR	1	iTRAQ8plex (+304)	33.97	25	33.97	0.8679	1.148	1.144	1.52	0.6572	2.115	1.815	0.9598	0	0	3	0
A, Metallo peptidase, MEROPS family M03A	gi|148545368	lSELGSR	0.9	iTRAQ8plex (+304)	49.81	25	23.64	1.078	No Values	1.219	1.127					0	0	1	0
A, Metallo peptidase, MEROPS family M03A	gi|148545368	rGGAWMDGAR	0.98	iTRAQ8plex (+304)	24.34	25	21.32	0.8947	No Values	1.966	0.8417	0.85	1.45	1.31	1.5	0	0	2	0
A, Metallo peptidase, MEROPS family M03A	gi|148545368	tILEHALR	0.99	iTRAQ8plex (+304)	40.43	25	40.43	1.049	0.9645	1.136	1.468	1.192	1.402	1.192	1.232	0	1	5	0
A, Metallo peptidase, MEROPS family M03A	gi|148545368	wAEVLSADAFSR	1	iTRAQ8plex (+304)	59.79	25	48.2	0.9055	0.907	1.443	1.424	0.8501	0.7152	2.171	1.834	0	0	3	0
A, Metallo peptidase, MEROPS family M03A	gi|148545368	ySVSQEALR	1	iTRAQ8plex (+304)	37.18	25	37.18	0.9921	1.402	1.099	1.105	1.207	1.41	1.051	1.365	0	0	3	0
semialdehyde dehydrogenase	gi|148545484	aIEAADk	0.9	iTRAQ8plex (+304), iTRAQ8plex (+304)	21.04	25	21.04					1.026	1.183	1.485	1.072	0	0	1	0
semialdehyde dehydrogenase	gi|148545484	eETFGPLAPLFR	1	iTRAQ8plex (+304)	65.5	25	59.22	0.3595	0.8181	1.299	1.103	0.9412	1.321	1.353	1.438	0	0	6	0
semialdehyde dehydrogenase	gi|148545484	iYGDTIPGHQPDkR	0.92	iTRAQ8plex (+304), iTRAQ8plex (+304)	18.5	25	18.5	1.072	1.242	0.9693	0.8113	1.177	1.19	1.381	0.9991	0	0	0	5
semialdehyde dehydrogenase	gi|148545484	kLSFTGSTEIGR	0.99	iTRAQ8plex (+304), iTRAQ8plex (+304)	28.41	25	28.41	0.8791	1.135	1.082	0.9698					0	0	1	0
semialdehyde dehydrogenase	gi|148545484	rAIEAADk	0.99	iTRAQ8plex (+304), iTRAQ8plex (+304)	34.99	25	34.99					1.122	1.164	1.104	1.341	0	0	0	1
semialdehyde dehydrogenase	gi|148545484	wFELMIENQDDLAR	1	iTRAQ8plex (+304)	63.54	25	61.74	1.017	0.7355	0.6884	1.47	0.1838	0.1926	1.218	1.367	0	0	4	1
semialdehyde dehydrogenase	gi|148545484	yGIEDYLEIk	0.97	iTRAQ8plex (+304), iTRAQ8plex (+304)	21.59	25	21.59	0.8637	0.8461	1.269	0.6566	0.8752	1.52	0.9965	1.698	0	0	5	2
dehydrogenase subunit F	gi|148546980	aAGLLGk	0.9	iTRAQ8plex (+304), iTRAQ8plex (+304)	25.12	25	24.57					1.249	1.021	0.8048	0.6814	0	1	0	0
dehydrogenase subunit F	gi|148546980	gGAGFPTGVk	1	iTRAQ8plex (+304), iTRAQ8plex (+304)	38.94	25	38.94	0.8249	1.947	1.492	1.237	0.9042	1.146	0.5205	0.4918	0	2	2	2
dehydrogenase subunit F	gi|148546980	lMGFSGk	0.9	iTRAQ8plex (+304), iTRAQ8plex (+304)	21.17	25	21.17	1.469	2.204	1.367	1.109	0.9525	1.104	1.003	0.6521	0	0	3	0
dehydrogenase subunit F	gi|148546980	lmGFSGk	0.9	iTRAQ8plex (+304), Oxidation (+16), iTRAQ8plex (+304)	17.27	25	17.27					0.9991	1.127	0.7633	0.8138	0	0	1	0
dehydrogenase subunit F	gi|148546980	nMEEFFAR	0.97	iTRAQ8plex (+304)	21.81	25	21.81					0.9128	0.8678	0.01	0.9656	0	0	1	0
synthetase I, SpoT/RelA	gi|148549268	dQNVAAGk	0.97	iTRAQ8plex (+304), iTRAQ8plex (+304)	25.52	25	19.84	1.147	0.6324	0.994	0.9542	1.708	1.949	1.314	0.9246	0	0	3	0
synthetase I, SpoT/RelA	gi|148549268	eVFDIYAPLAHR	0.99	iTRAQ8plex (+304)	25.57	25	25.57	0.841	1.038	0.9771	0.9194	1.811	1.235	1.134	1.594	0	0	2	1
synthetase I, SpoT/RelA	gi|148549268	iNVLAVNTR	1	iTRAQ8plex (+304)	32.09	25	30.99	0.9633	0.842	1.333	0.7856	0.6066	1.424	1.315	1.599	0	1	4	0
synthetase I, SpoT/RelA	gi|148549268	lGIGHIk	0.9	iTRAQ8plex (+304), iTRAQ8plex (+304)	30.45	25	30.45	0.8761	0.6985	1.463	0.8755	1.268	1.043	2.308	1.324	0	0	2	0
synthetase I, SpoT/RelA	gi|148549268	qVLEWHEELGDIGGLAEQLR	1	iTRAQ8plex (+304)	33.26	25	33.26					0.01733	No Values	1.497	1.343	0	0	0	1
synthetase I, SpoT/RelA	gi|148549268	sLHTAVIGPEGk	1	iTRAQ8plex (+304), iTRAQ8plex (+304)	40.37	25	40.37	0.9529	1.049	No Values	0.8334	1.211	1.387	1.802	1.336	0	0	0	2
uptake regulator, Fur family	gi|148549798	aGLkVTLPR	0.9	iTRAQ8plex (+304), iTRAQ8plex (+304)	16.54	25	16.54	0.9587	1.041	No Values	0.7615					0	0	0	1
uptake regulator, Fur family	gi|148549798	aLMEAGEDVGLATVYR	1	iTRAQ8plex (+304)	50.65	25	49.82	1.034	1.012	0.7284	0.7892	0.2876	1.454	1.41	1.168	0	0	17	0
uptake regulator, Fur family	gi|148549798	aLmEAGEDVGLATVYR	1	iTRAQ8plex (+304), Oxidation (+16)	52.47	25	52.47	0.1079	1.203	0.8379	0.9127	0.7629	0.6936	0.7672	0.7093	0	0	8	0
uptake regulator, Fur family	gi|148549798	vENSELR	0.9	iTRAQ8plex (+304)	19.99	25	13.42					1.318	1.192	1.16	1.488	0	0	1	0
uptake regulator, Fur family	gi|148549798	vLTQFEAAGLVVR	1	iTRAQ8plex (+304)	48.39	25	48.39	0.9154	0.794	1.265	0.7728	1.283	0.8349	1.48	1.209	0	2	16	0
transporter related protein	gi|148545951	aQYVYTMHR	1	iTRAQ8plex (+304)	36.61	25	36.61	0.8348	1.149	0.9378	0.9568	0.8818	1.015	1.029	0.7545	0	0	5	0
transporter related protein	gi|148545951	aQYVYTmHR	1	iTRAQ8plex (+304), Oxidation (+16)	34.04	25	34.04	1.04	0.7394	1.263	0.8857	0.6196	1.139	0.774	1.416	0	0	2	0
transporter related protein	gi|148545951	eGGNVLLLDEPSNDLDVETLR	0.99	iTRAQ8plex (+304)	25.08	25	25.08	0.9936	0.7734	1.273	0.8799	1.299	0.6749	0.6873	1.284	0	0	2	0
transporter related protein	gi|148545951	fEEMQSQEFQk	1	iTRAQ8plex (+304), iTRAQ8plex (+304)	38.82	25	38.82	1.175	0.9071	1.737	0.4647	0.8327	0.9266	1.108	0.9575	0	0	3	0
transporter related protein	gi|148545951	gAIVGVIGGNGAGk	1	iTRAQ8plex (+304), iTRAQ8plex (+304)	45.38	25	45.38					1.187	0.7591	1.372	0.6256	0	0	1	0
transporter related protein	gi|148545951	rSETNEIYIPAGPR	1	iTRAQ8plex (+304)	39.66	25	39.66					0.9939	1.062	0.8053	0.9106	0	0	1	0
transporter related protein	gi|148545951	sETNEIYIPAGPR	0.93	iTRAQ8plex (+304)	20.19	25	20.19	0.8768	0.89	0.9324	1.095	0.986	1.059	0.9419	0.7869	0	1	3	0
pyridine nucleotide transhydrogenase	gi|148548797	aQIAGEPQGmLk	0.98	iTRAQ8plex (+304), Oxidation (+16), iTRAQ8plex (+304)	26.16	25	24.89	1.018	1.311	1.429	1.135	2.744	2.153	2.347	2.169	0	0	2	0
pyridine nucleotide transhydrogenase	gi|148548797	fVNDVPTGIYTIPEISSIGk	0.96	iTRAQ8plex (+304), iTRAQ8plex (+304)	23.82	25	23.82	1.076	No Values	1.367	No Values					0	0	1	0
pyridine nucleotide transhydrogenase	gi|148548797	vYDSDTILSLSHTPR	1	iTRAQ8plex (+304)	61.09	25	61.09	0.9199	1.76	1.165	1.147	0.1459	3.427	2.736	2.2	0	0	3	0
pyridine nucleotide transhydrogenase	gi|148548797	yFVNTTFNYPTMAEAYR	1	iTRAQ8plex (+304)	59.09	25	59.09	0.4877	1.236	1.693	1.059	0.8105	2.384	2.64	2.653	0	0	8	0
pyridine nucleotide transhydrogenase	gi|148548797	yFVNTTFNYPTmAEAYR	0.99	iTRAQ8plex (+304), Oxidation (+16)	29.56	25	29.56	0.4248	1.325	0.9507	1.213	0.3396	2.342	2.245	0.9021	0	1	6	0
chemotaxis sensory transducer	gi|148550065	gFAVVADEVQR	0.99	iTRAQ8plex (+304)	30.63	25	23.59	0.6973	0.7017	0.5229	0.5931	0.06394	1.961	1.158	1.528	0	7	5	0
chemotaxis sensory transducer	gi|148550065	qYIGHAGELR	1	iTRAQ8plex (+304)	34.12	25	32.24					1.323	1.362	2.042	2.442	0	0	1	0
chemotaxis sensory transducer	gi|148550065	sVAIANk	0.9	iTRAQ8plex (+304), iTRAQ8plex (+304)	31.84	25	26.04	0.6844	0.7493	0.4335	0.6458	1.797	1.708	1.357	2.157	0	0	2	0
DNA-binding protein family	gi|148549408	gLQAEDVVGLA	0.97	iTRAQ8plex (+304)	25.34	25	23.6	0.9899	1.183	1.522	1.188	0.6532	0.512	0.7633	0.9056	0	21	4	0
DNA-binding protein family	gi|148549408	gYGFIQR	0.9	iTRAQ8plex (+304)	31.99	25	31.99	0.7251	1.477	0.8468	1.309	1.172	1.189	0.5563	0.9972	0	1	6	0
DNA-binding protein family	gi|148549408	gyGFIQR	0.9	iTRAQ8plex (+304), iTRAQ8plex (+304)	18.27	25	18.27					1.282	0.6907	0.5547	1.709	0	0	0	1
dehydrogenase complex dihydrolipoamide acetyltransferase	gi|148545618	aTMQPVWDGk	0.89	iTRAQ8plex (+304), iTRAQ8plex (+304)	18.71	25	17.64	1.006	0.9609	1.577	1.312	0.9645	0.9793	1.248	1.212	0	0	3	2
dehydrogenase complex dihydrolipoamide acetyltransferase	gi|148545618	aTmQPVWDGk	0.93	iTRAQ8plex (+304), Oxidation (+16), iTRAQ8plex (+304)	19.54	25	19.54	0.7386	1.2	1.814	1.243	0.9568	1.219	1.139	1.076	0	0	2	0
dehydrogenase complex dihydrolipoamide acetyltransferase	gi|148545618	eLPDFNSSLAPSGk	0.97	iTRAQ8plex (+304), iTRAQ8plex (+304)	23.39	25	19.3	0.8654	1.787	1.437	0.9837	1.072	1.408	0.8936	1.064	0	0	3	3
dehydrogenase complex dihydrolipoamide acetyltransferase	gi|148545618	lMQVGAANLHR	1	iTRAQ8plex (+304)	60.68	25	60.68	1.139	0.9028	1.309	1.484	0.9569	1.122	1.147	1.161	0	0	4	2
dehydrogenase complex dihydrolipoamide acetyltransferase	gi|148545618	lmQVGAANLHR	0.99	iTRAQ8plex (+304), Oxidation (+16)	24.49	25	24.49	0.6113	0.9462	1.366	1.452	0.07837	0.943	1.389	1.141	0	0	4	2
dehydrogenase complex dihydrolipoamide acetyltransferase	gi|148545618	vHAGPAVR	0.99	iTRAQ8plex (+304)	39.39	25	29.9	1.022	1.124	1.307	1.331	1.306	1.063	1.185	0.8685	0	0	3	0
Clp protease ATP-binding subunit ClpA	gi|148547060	aIDVIDEAGAYQR	1	iTRAQ8plex (+304)	41.96	25	41.96	0.617	1.348	1.524	1.203	1.104	0.6415	1.516	1.1	0	1	5	1
Clp protease ATP-binding subunit ClpA	gi|148547060	aVFHVQSSGk	0.93	iTRAQ8plex (+304), iTRAQ8plex (+304)	18.29	25	18.29					1.75	0.8033	1.589	1.143	0	0	0	1
Clp protease ATP-binding subunit ClpA	gi|148547060	aVFHVQSSGkR	0.98	iTRAQ8plex (+304), iTRAQ8plex (+304)	22.93	25	22.93	1.829	2.292	0.958	0.8252	1.686	1.465	1.063	0.9724	0	0	0	3
Clp protease ATP-binding subunit ClpA	gi|148547060	fDMSEYMER	1	iTRAQ8plex (+304)	37.12	25	37.12	0.1309	1.586	No Values	1.451	0.1459	1.432	1.158	No Values	0	0	4	0
Clp protease ATP-binding subunit ClpA	gi|148547060	lIGAPPGYVGFDQGGLLTEAITk	1	iTRAQ8plex (+304), iTRAQ8plex (+304)	36.05	25	36.05	1.994	0.7924	1.564	1.48	0.9223	2.034	1.323	1.039	0	0	0	4
Clp protease ATP-binding subunit ClpA	gi|148547060	nNPLLVGEAGVGk	0.97	iTRAQ8plex (+304), iTRAQ8plex (+304)	21.57	25	21.57					0.8993	0.7904	2.086	1.721	0	0	0	1
Clp protease ATP-binding subunit ClpA	gi|148547060	nRLDTIIQFGR	1	iTRAQ8plex (+304)	32.96	25	32.96	1.106	2.353	No Values	0.9439	0.1575	No Values	1.499	1.264	0	0	2	1
Clp protease ATP-binding subunit ClpA	gi|148547060	sFTPEFR	0.9	iTRAQ8plex (+304)	35	25	34.22	1.461	0.8078	1.934	1.451	1.235	1.426	0.9458	1.533	0	0	2	0
Clp protease ATP-binding subunit ClpA	gi|148547060	tAIAEGLAk	0.99	iTRAQ8plex (+304), iTRAQ8plex (+304)	28.68	25	28.68	1.092	1.202	1.592	1.686	1.348	0.8382	1.244	1.816	0	0	3	0
Clp protease ATP-binding subunit ClpA	gi|148547060	vAQILAR	0.9	iTRAQ8plex (+304)	25.88	25	21.09	1.405	1.218	1.577	1.228	1.107	1.301	1.303	1.26	0	3	1	0
synthase (B12-dependent)	gi|148548528	dLRPYLEELATk	0.97	iTRAQ8plex (+304), iTRAQ8plex (+304)	21.94	25	21.94	1.223	1.399	1.215	1.093					0	0	0	1
synthase (B12-dependent)	gi|148548528	eGVEQFk	0.9	iTRAQ8plex (+304), iTRAQ8plex (+304)	26.8	25	20.65	0.7433	1.838	1.254	1.327	0.9331	1.486	1.232	1.112	0	0	2	0
synthase (B12-dependent)	gi|148548528	fADWPSDVk	1	iTRAQ8plex (+304), iTRAQ8plex (+304)	33.26	25	33.26	1.178	1.552	1.124	1.107	1.196	1.223	1.442	0.901	0	0	3	0
synthase (B12-dependent)	gi|148548528	gIVNSISMk	0.92	iTRAQ8plex (+304), iTRAQ8plex (+304)	19.71	25	19.71					1.05	1.659	1.046	1.043	0	0	1	0
synthase (B12-dependent)	gi|148548528	iLMATVk	0.9	iTRAQ8plex (+304), iTRAQ8plex (+304)	23.42	25	8.41					1.021	1.347	No Values	1.177	0	0	2	0
synthase (B12-dependent)	gi|148548528	lSGLEPFTIDR	1	iTRAQ8plex (+304)	35.17	25	34.26	0.9212	No Values	2.108	0.9538	0.8837	1.125	1.627	No Values	0	0	2	0
synthase (B12-dependent)	gi|148548528	tNITGSAk	0.95	iTRAQ8plex (+304), iTRAQ8plex (+304)	19.56	25	19.56					1.183	1.166	No Values	No Values	0	0	1	0
synthase (B12-dependent)	gi|148548528	wEVIEAGLk	0.97	iTRAQ8plex (+304), iTRAQ8plex (+304)	24.68	25	24.68	1.132	1.229	1.848	0.8845	1.091	1.56	1.112	1.003	0	0	2	0
with GAF domain, PtsP	gi|148550252	gAEGVGLYR	0.98	iTRAQ8plex (+304)	26.51	25	26.51	1.005	1.018	0.9029	1.243	0.8847	1.075	1.111	1.357	0	0	2	0
with GAF domain, PtsP	gi|148550252	tLDIGGDk	0.97	iTRAQ8plex (+304), iTRAQ8plex (+304)	25.21	25	22.42	0.9082	1.19	1.566	0.6778	0.8282	1.657	1.256	0.8319	0	0	2	0
with GAF domain, PtsP	gi|148550252	vSMAPNEGLVGLVGTR	1	iTRAQ8plex (+304)	43.01	25	39.08	1.559	0.4954	1.047	1.419	1.704	0.575	1.156	1.265	0	0	2	0
with GAF domain, PtsP	gi|148550252	vTLDHPEIFLVQTR	1	iTRAQ8plex (+304)	37.25	25	37.25	0.6857	No Values	0.7585	2.132					0	0	0	1
aminotransferase apoenzyme	gi|148545485	tMMTLGLTGk	1	iTRAQ8plex (+304), iTRAQ8plex (+304)	31.95	25	29.13	0.8253	0.8768	0.9406	0.9818	0.9923	0.6299	2.094	1.164	0	2	2	3
aminotransferase apoenzyme	gi|148545485	tmMTLGLTGk	0.94	iTRAQ8plex (+304), Oxidation (+16), iTRAQ8plex (+304)	26.46	25	7.69	0.7625	1.291	0.9698	0.7659	0.9096	1.024	1.232	0.8711	0	0	6	0
aminotransferase apoenzyme	gi|148545485	tMmTLGLTGk	0.99	iTRAQ8plex (+304), Oxidation (+16), iTRAQ8plex (+304)	44.07	25	10	0.8532	0.8929	0.8905	1.078	1.143	1.001	0.8536	0.9426	0	0	4	1
aminotransferase apoenzyme	gi|148545485	tmmTLGLTGk	1	iTRAQ8plex (+304), Oxidation (+16), Oxidation (+16), iTRAQ8plex (+304)	38.4	25	38.4	1.18	0.9027	0.922	0.7444	0.8039	1.052	1.171	1.01	0	0	2	1
aminotransferase apoenzyme	gi|148545485	vVAAVQEQLTk	1	iTRAQ8plex (+304), iTRAQ8plex (+304)	32.68	25	31.55	1.014	0.9011	0.9276	0.8407	1.06	0.9297	1.018	0.9061	0	0	12	5
aminotransferase apoenzyme	gi|148545485	vVPYSAGmGLmPGGIFR	0.98	iTRAQ8plex (+304), Oxidation (+16), Oxidation (+16)	22.64	25	22.64					1	0.01163	0.01163	No Values	0	0	1	0
polymerase III subunit beta	gi|148545261	aTTGEFTFTSk	1	iTRAQ8plex (+304), iTRAQ8plex (+304)	47.82	25	47.82	1.251	0.8992	1.06	0.9587	1.191	1.159	1.047	1.019	0	0	5	0
polymerase III subunit beta	gi|148545261	hQVIVPR	0.9	iTRAQ8plex (+304)	31.98	25	31.98	1.063	1.086	0.9888	1.117	0.8815	1.024	1.079	1.51	0	1	3	0
polymerase III subunit beta	gi|148545261	kGILELAR	0.99	iTRAQ8plex (+304), iTRAQ8plex (+304)	33.54	25	29.07					0.2393	1.403	1.27	0.8122	0	0	0	2
polymerase III subunit beta	gi|148545261	lVDGkFPDYER	0.98	iTRAQ8plex (+304), iTRAQ8plex (+304)	24.67	25	24.67	0.8726	1.6	0.9336	0.8768	1.676	0.8838	0.8326	1.193	0	0	1	2
polymerase III subunit beta	gi|148545261	mHFTIQR	0.9	iTRAQ8plex (+304)	23.16	25	23.16	1.119	1.318	0.8405	0.9219	0.8956	1.453	0.8886	1.247	0	0	3	0
polymerase III subunit beta	gi|148545261	mHFTIQR	0.9	Oxidation (+16), iTRAQ8plex (+304)	19.05	25	19.05	0.9712	1.072	0.899	1.221	0.8381	0.9158	1.25	1.535	0	0	2	0
polymerase III subunit beta	gi|148545261	tAILSNEk	0.99	iTRAQ8plex (+304), iTRAQ8plex (+304)	35.53	25	27.97	0.7617	1.365	0.7847	1.401	0.9162	0.8541	1.741	1.074	0	0	4	0
polymerase III subunit beta	gi|148545261	tSFAMAQQDVR	1	iTRAQ8plex (+304)	32.65	25	32.65	0.5975	0.6989	1.212	1.171	0.9604	1.064	1.429	1.085	0	2	4	0
polymerase III subunit beta	gi|148545261	tSFAmAQQDVR	0.93	iTRAQ8plex (+304), Oxidation (+16)	19.18	25	19.18	1.034	1.089	0.9505	1.067	1	1.474	1.213	0.9387	0	0	3	0
ligase	gi|148546258	aEFPEGIASYGTDALR	1	iTRAQ8plex (+304)	66.04	25	66.04	0.797	0.7465	1.011	0.8802	0.8239	0.9665	1.153	0.8226	0	0	5	0
ligase	gi|148546258	iTPAHDFNDYEVGkR	0.97	iTRAQ8plex (+304), iTRAQ8plex (+304)	21.3	25	21.3	0.9537	0.9453	0.764	0.8368					0	0	0	1
ligase	gi|148546258	qYENMYFSWMR	0.96	iTRAQ8plex (+304)	21.06	25	21.06	0.9387	0.7307	0.4468	1.881					0	0	1	0
ligase	gi|148546258	rLGSSVDWSR	1	iTRAQ8plex (+304)	60.05	25	50.59					0.9158	1.109	0.9087	0.7915	0	0	1	1
ligase	gi|148546258	tSGMMQPk	0.91	iTRAQ8plex (+304), iTRAQ8plex (+304)	17.08	25	17.08	0.9942	1.261	0.6422	0.7159	1.228	0.8611	1.069	0.6615	0	0	2	0
factor G	gi|148546991	eFNVEANIGkPQVAYR	1	iTRAQ8plex (+304), iTRAQ8plex (+304)	33.01	25	33.01	1.24	1.303	1.277	1.099	1.208	1.419	1.709	0.8924	0	0	0	3
factor G	gi|148546991	gGAVLLEPVMk	1	iTRAQ8plex (+304), iTRAQ8plex (+304)	45.17	25	45.17	0.9594	1.731	1.493	0.9187	1.018	1.308	1.195	1.526	0	1	3	0
factor G	gi|148546991	mDFPDPVISVAVEPk	0.98	iTRAQ8plex (+304), iTRAQ8plex (+304)	22.97	25	22.97					1.157	1.441	1.486	1.055	0	0	0	1
factor G	gi|148546991	nIGIVAHVDAGk	0.92	iTRAQ8plex (+304), iTRAQ8plex (+304)	18.59	25	18.59	0.8492	1.381	1.767	1.093	0.8942	1.034	1.763	1.604	0	0	1	1
factor G	gi|148546991	qGADFLR	0.9	iTRAQ8plex (+304)	25.94	25	14.56	0.9751	1.059	1.024	2.141					0	0	1	0
factor G	gi|148546991	tkADQEk	0.9	iTRAQ8plex (+304), iTRAQ8plex (+304), iTRAQ8plex (+304)	21.34	25	21.34	1.215	1.444	1.222	1.056	1.43	1.361	1.278	1.051	0	0	0	3
factor G	gi|148546991	tTPIELYR	0.99	iTRAQ8plex (+304)	44.27	25	44.27	1.627	0.9441	0.9618	1.533	1.112	1.089	1.316	1.64	0	0	3	0
factor G	gi|148546991	vLDGAVVVFSGADGVEPQSETVWR	1	iTRAQ8plex (+304)	78.8	25	78.8	0.1213	1.097	No Values	1.252	1.013	No Values	1.449	1.478	0	0	4	1
synthase	gi|148549373	iALFTNVEER	1	iTRAQ8plex (+304)	47.88	25	47.88	0.1244	No Values	1.248	1.531	0.8856	0.8828	1.297	1.011	0	0	3	0
synthase	gi|148549373	iTAVQYAR	0.99	iTRAQ8plex (+304)	40.23	25	31.88	1.065	1.242	1.322	1.453	0.7843	1.17	1.006	1.111	0	2	4	0
synthase	gi|148549373	iTAVQyAR	0.91	iTRAQ8plex (+304), iTRAQ8plex (+304)	18.33	25	18.33					1.037	1.065	0.9225	0.01062	0	0	0	1
synthase	gi|148549373	kIALFTNVEER	1	iTRAQ8plex (+304), iTRAQ8plex (+304)	48.88	25	48.88	1.144	1.17	1.149	1.578	1.32	1.247	0.7019	0.888	0	0	1	2
synthase	gi|148549373	tkPTQHSVk	1	iTRAQ8plex (+304), iTRAQ8plex (+304), iTRAQ8plex (+304)	29.97	25	29.97					1.157	0.9501	1.037	0.8993	0	0	0	1
synthase	gi|148549373	tTMTQNNNFTTGR	0.92	iTRAQ8plex (+304)	18.63	25	18.63	1.122	1.6	No Values	1.083	1.006	0.6972	0.8846	1.653	0	0	2	0
synthase	gi|148549373	yMELLDAYk	1	iTRAQ8plex (+304), iTRAQ8plex (+304)	30.8	25	30.8	1.253	1.137	1.343	1.305	1.055	0.8702	1.022	1.006	0	0	5	2
synthase	gi|148549373	ymELLDAYk	0.99	iTRAQ8plex (+304), Oxidation (+16), iTRAQ8plex (+304)	27.78	25	27.78	1.558	1.447	1.02	1.056	0.885	1.245	0.9601	0.9697	0	0	2	0
ribosomal protein S15	gi|148549776	kLLDYLk	0.9	iTRAQ8plex (+304), iTRAQ8plex (+304), iTRAQ8plex (+304)	26.64	25	26.64	0.9527	1.191	0.7428	0.6719	1.329	1.313	0.9037	0.8296	0	0	0	3
ribosomal protein S15	gi|148549776	ySALIGR	0.9	iTRAQ8plex (+304)	25.91	25	25.91	0.8342	0.8834	0.7444	0.9335	0.7574	1.062	0.899	1.087	0	10	15	0
ligase	gi|148545894	aTAQWFVGMDk	1	iTRAQ8plex (+304), iTRAQ8plex (+304)	32.51	25	32.51	1.012	0.8422	1.019	0.968	1.193	0.7076	1.652	0.7515	0	0	2	2
ligase	gi|148545894	hkTPLIYR	0.97	iTRAQ8plex (+304), iTRAQ8plex (+304)	21.88	25	21.88	1.187	1.423	0.6025	0.8847					0	0	0	1
ligase	gi|148545894	lDAAELLGAEADQYDk	1	iTRAQ8plex (+304), iTRAQ8plex (+304)	47.74	25	47.74	0.9575	0.5832	1.367	1.32	0.8579	0.7164	1.644	1.037	0	0	0	4
ligase	gi|148545894	tMNFANEAGEIR	1	iTRAQ8plex (+304)	34.25	25	34.25	1.03	0.8643	1.257	0.8043	0.8196	0.8939	1.314	1.114	0	2	1	0
specific transcriptional regulator, Fis family	gi|148546733	eLANLVER	0.98	iTRAQ8plex (+304)	25.69	25	21.07	0.8463	1.172	0.9251	0.9557	0.9072	0.9037	0.702	0.8208	0	3	0	0
specific transcriptional regulator, Fis family	gi|148546733	gAFTGAITSR	1	iTRAQ8plex (+304)	39.99	25	39.99	1.106	1.304	0.6197	1.111	0.9569	1.18	0.6769	0.6029	0	2	7	0
specific transcriptional regulator, Fis family	gi|148546733	iIAATHk	0.9	iTRAQ8plex (+304), iTRAQ8plex (+304)	20.79	25	20.79	1.2	1.268	0.8003	0.7518	1.07	0.8152	0.8131	0.6531	0	0	3	0
specific transcriptional regulator, Fis family	gi|148546733	nLHYHSk	0.9	iTRAQ8plex (+304), iTRAQ8plex (+304)	22.11	25	14.91	1.219	1.158	0.5297	1.225					0	0	0	1
specific transcriptional regulator, Fis family	gi|148546733	vEDIPLLMNELISR	1	iTRAQ8plex (+304)	62.59	25	62.59	1.137	1.244	0.8028	0.7527	1	0.7993	0.6269	0.8107	0	0	6	0
N	gi|148548931	aETATDAAHQR	1	iTRAQ8plex (+304)	43.44	25	43.44	1.188	1.414	1.662	1.415	0.817	1.105	2.177	1.483	0	0	4	0
N	gi|148548931	dWFQLSLk	0.94	iTRAQ8plex (+304), iTRAQ8plex (+304)	19.53	25	19.53	0.9926	No Values	1.989	No Values	0.7559	0.9432	2.55	1.533	0	0	2	0
N	gi|148548931	eGFTVFR	0.9	iTRAQ8plex (+304)	35.67	25	23.29	1.052	1.165	1.212	2.466	1.075	0.6215	1.62	2.738	0	0	4	0
N	gi|148548931	gFSAPVk	0.9	iTRAQ8plex (+304), iTRAQ8plex (+304)	20.78	25	20.78					1.189	0.9897	1.633	1.45	0	0	1	0
N	gi|148548931	iLASGELSSDVYEVVSk	1	iTRAQ8plex (+304), iTRAQ8plex (+304)	56.88	25	56.88	1.877	1.369	1.545	0.9819					0	0	1	0
N	gi|148548931	iYVEPENIDk	1	iTRAQ8plex (+304), iTRAQ8plex (+304)	30.75	25	30.75	1.091	1.282	1.743	1.5	1.238	0.9596	1.913	1.226	0	0	2	1
N	gi|148548931	lEVSEAYDAAAQTYSLTFR	1	iTRAQ8plex (+304)	37.47	25	37.47	Value Missing	1.517	No Values	1.301	0.8183	1.666	1.415	1.445	0	0	2	0
N	gi|148548931	vEGVVAHEYFHNWSGNR	1	iTRAQ8plex (+304)	72.36	25	72.36	1.523	2.072	1.161	1.063					0	0	0	1
N	gi|148548931	wYSQAGTPR	0.98	iTRAQ8plex (+304)	23.37	25	23.37	1.121	1.93	1.489	1.209	0.9919	1.234	1.016	2.241	0	0	2	0
gi|148550051|Adenosylhomocysteinase	gi|148550051	gTDHLLSGk	0.94	iTRAQ8plex (+304), iTRAQ8plex (+304)	20	25	20					1.197	1.511	0.6871	0.9561	0	0	1	0
gi|148550051|Adenosylhomocysteinase	gi|148550051	hSLNDAIk	0.97	iTRAQ8plex (+304), iTRAQ8plex (+304)	22.49	25	22.49	1.376	0.6352	0.9887	No Values	1.107	0.91	1.32	0.9562	0	0	2	1
gi|148550051|Adenosylhomocysteinase	gi|148550051	hSLNDAIkR	0.91	iTRAQ8plex (+304), iTRAQ8plex (+304)	18.81	25	18.81	0.9711	1.146	0.8005	0.9235	1.146	1.413	0.7068	1.039	0	0	0	2
gi|148550051|Adenosylhomocysteinase	gi|148550051	kLDEEVALEMVR	1	iTRAQ8plex (+304), iTRAQ8plex (+304)	30.19	25	30.19	1.007	0.814	1.007	1.055	1.236	1.263	0.7756	0.9812	0	0	1	3
gi|148550051|Adenosylhomocysteinase	gi|148550051	lVNLGNATGHPSR	1	iTRAQ8plex (+304)	40.4	25	35.05	1.248	1.088	1.232	0.5734	0.7467	1.358	0.8413	1.239	0	0	2	2
gi|148550051|Adenosylhomocysteinase	gi|148550051	qALVIGYGDVGk	1	iTRAQ8plex (+304), iTRAQ8plex (+304)	44.29	25	44.29	0.9279	1.025	1.053	0.8344	1.071	1.027	1.043	1.059	0	0	9	0
gi|148550051|Adenosylhomocysteinase	gi|148550051	qEGMIVk	0.89	iTRAQ8plex (+304), iTRAQ8plex (+304)	22.25	25	11.51	1.263	0.6807	0.9184	1.042	0.8324	1.44	1.141	0.8693	0	0	2	0
gi|148550051|Adenosylhomocysteinase	gi|148550051	rGTDHLLSGk	0.93	iTRAQ8plex (+304), iTRAQ8plex (+304)	19.46	25	17.89					Value Missing	1.442	1.015	0.7781	0	0	1	0
gi|148550051|Adenosylhomocysteinase	gi|148550051	vADISLAAWGR	0.99	iTRAQ8plex (+304)	32.24	25	21.77	0.5543	0.9525	0.7594	0.9785	0.3677	0.8913	1.639	1.014	0	1	6	0
gi|148550051|Adenosylhomocysteinase	gi|148550051	vPAINVNDSVTk	1	iTRAQ8plex (+304), iTRAQ8plex (+304)	39.47	25	39.47	1.199	1.238	0.7146	0.7757	1.581	0.8007	0.9755	0.9624	0	0	2	0
membrane sensor hybrid histidine kinase	gi|148549231	iADEASEVLQFNR	1	iTRAQ8plex (+304)	61.8	25	61.8	1	0.9482	No Values	No Values	1	1.11	0.1659	1.256	0	0	5	0
domain protein	gi|148547351	sNLTLLR	0.9	iTRAQ8plex (+304)	50.25	25	46.05	1	0.9174	0.6063	1.141	1	1.02	0.7894	0.9109	0	4	4	0
dehydrogenase	gi|148547014	dAAGVILYTAER	1	iTRAQ8plex (+304)	60.57	25	60.57	1.016	1.764	No Values	1.516	1.395	1.732	No Values	1.177	0	0	2	0
dehydrogenase	gi|148547014	gAHGITAFIVER	0.97	iTRAQ8plex (+304)	24.36	25	24.36	1.244	No Values	No Values	1.566					0	0	1	0
dehydrogenase	gi|148547014	kDAAGVILYTAER	0.99	iTRAQ8plex (+304), iTRAQ8plex (+304)	28.4	25	28.4	1.457	2.164	1.547	0.7773	1.14	2.33	1.529	0.9913	0	0	2	0
dehydrogenase	gi|148547014	lYEIGAGTSEIR	0.97	iTRAQ8plex (+304)	21.9	25	20.51	0.3094	1.159	1.508	1.926	0.8374	1.427	1.75	1.27	0	2	8	0
dehydrogenase	gi|148547014	qFGQSIGEFQLIQGk	0.99	iTRAQ8plex (+304), iTRAQ8plex (+304)	29.78	25	29.4	1.051	No Values	1.854	No Values	0.02428	1.417	0.02428	No Values	0	0	2	0
dehydrogenase	gi|148547014	vLMSGLDYER	1	iTRAQ8plex (+304)	32.45	25	32.2	1.458	1.39	1.277	1.538	0.9067	1.511	1.353	1.465	0	2	6	0
topoisomerase 4 subunit B	gi|148549993	aELFLVEGDSAGGSAk	0.97	iTRAQ8plex (+304), iTRAQ8plex (+304)	23.1	25	18.74	0.04745	1.488	0.4159	1.361	0.2054	0.1826	1.223	0.02478	0	0	3	2
topoisomerase 4 subunit B	gi|148549993	eAAAFVSGVVk	1	iTRAQ8plex (+304), iTRAQ8plex (+304)	33.99	25	33.99	1.262	1.275	1.415	1.664	1.575	1.712	1.186	1.11	0	0	6	0
topoisomerase 4 subunit B	gi|148549993	lAPEDVWER	0.98	iTRAQ8plex (+304)	24.22	25	24.22	1.028	1.586	2.008	1.253	0.3232	No Values	0.3354	1.397	0	2	1	0
topoisomerase 4 subunit B	gi|148549993	vEWHYEDGLR	0.93	iTRAQ8plex (+304)	20.18	25	20.18	1.264	No Values	1.325	1.721	1.873	1.092	1.334	No Values	0	0	1	1
RNA helicase RhlE	gi|148550055	aIPAVLQGR	1	iTRAQ8plex (+304)	38.27	25	38.27	1.488	1.105	0.8919	0.9995	1.014	1.136	1.094	1.267	0	1	5	0
RNA helicase RhlE	gi|148550055	dLMVAAQTGTGk	1	iTRAQ8plex (+304), iTRAQ8plex (+304)	39.28	25	37.1	1.409	0.9341	0.8203	1.324	1.369	1.216	1.185	1.048	0	1	3	1
RNA helicase RhlE	gi|148550055	dLmVAAQTGTGk	0.99	iTRAQ8plex (+304), Oxidation (+16), iTRAQ8plex (+304)	26.34	25	26.23					0.8932	1.744	1.396	0.9535	0	0	1	0
RNA helicase RhlE	gi|148550055	lLHNPER	0.9	iTRAQ8plex (+304)	30.59	25	21.18					0.7947	1.267	1.505	1.367	0	0	1	0
RNA helicase RhlE	gi|148550055	qNLLFSATFSk	1	iTRAQ8plex (+304), iTRAQ8plex (+304)	30.77	25	30.77	1.176	0.9505	1.063	1.162					0	0	2	0
RNA helicase RhlE	gi|148550055	sGEAISLVAPDEEk	0.94	iTRAQ8plex (+304), iTRAQ8plex (+304)	25.46	25	8.72	0.1133	0.9713	1.902	No Values	0.77	1.821	1.019	1.45	0	0	2	1
RNA helicase RhlE	gi|148550055	vLVATDIAAR	0.9	iTRAQ8plex (+304)	21.6	25	0					0.7769	2.101	1.329	0.9553	0	0	1	0
ABC transporter ATPase subunit	gi|148545697	dLNLDIR	0.9	iTRAQ8plex (+304)	24.91	25	14.7	1.466	1.972	1.437	3.004	1.332	0.8572	3.009	2.893	0	1	1	0
ABC transporter ATPase subunit	gi|148545697	vAEFIYLGDHVR	1	iTRAQ8plex (+304)	42.62	25	42.62	0.2514	1.769	2.483	1.879	0.6813	1.535	2.531	2.012	0	0	9	0
ligase	gi|148548989	eSEQQIFDALR	1	iTRAQ8plex (+304)	48.83	25	48.09	1.028	1.238	0.8756	0.937	1.351	1.074	1.329	0.8338	0	1	6	0
ligase	gi|148548989	gDVEIPWDR	1	iTRAQ8plex (+304)	36.77	25	36.77	0.6359	0.8766	0.9997	1.111	0.4561	1.264	1.105	1.142	0	0	7	0
ligase	gi|148548989	gEEWLPSAPk	0.99	iTRAQ8plex (+304), iTRAQ8plex (+304)	26.41	25	26.41	1.054	0.8687	0.8509	1.209	1.375	1.177	0.7851	1.337	0	0	0	3
ligase	gi|148548989	iAPHVQGR	0.95	iTRAQ8plex (+304)	23.72	25	17.69	0.8532	1.077	0.8265	1.281	1.162	1.108	0.9998	1.321	0	0	2	0
ligase	gi|148548989	mDMQVLMk	0.93	iTRAQ8plex (+304), iTRAQ8plex (+304)	21.17	25	21.17	1.304	1.344	0.6878	0.807	0.9695	1.644	0.6665	1.6	0	0	2	0
purine biosynthesis protein PurH	gi|148549899	aGGLTYAQR	1	iTRAQ8plex (+304)	38.7	25	38.7	0.8452	1.19	0.7625	1.218	1.031	1.175	1.223	1.433	0	1	4	0
purine biosynthesis protein PurH	gi|148549899	aGGLTyAQR	0.92	iTRAQ8plex (+304), iTRAQ8plex (+304)	17.95	25	17.95	0.9856	0.5595	0.9653	1.754					0	0	0	1
purine biosynthesis protein PurH	gi|148549899	aLISVSDk	0.99	iTRAQ8plex (+304), iTRAQ8plex (+304)	29.05	25	24.98	1.021	1.068	1.037	0.8188	1.027	1.481	1.435	1.083	0	1	5	0
purine biosynthesis protein PurH	gi|148549899	aYDLAYATDTESAFGGIIAFNR	1	iTRAQ8plex (+304)	64.39	25	62.36	0.983	No Values	No Values	No Values	1.2	1.4	0.9085	1.461	0	0	2	0
purine biosynthesis protein PurH	gi|148549899	dGIDNAAk	0.91	iTRAQ8plex (+304), iTRAQ8plex (+304)	16.67	25	16.67					0.92	1.058	1.775	1.29	0	0	1	0
purine biosynthesis protein PurH	gi|148549899	kAYDLAYATDTESAFGGIIAFNR	0.99	iTRAQ8plex (+304), iTRAQ8plex (+304)	91.05	25	91.05	1.024	1.07	0.9826	0.1375	0.1815	1.384	1.105	0.1633	0	0	0	4
purine biosynthesis protein PurH	gi|148549899	qFVEVIIAPk	1	iTRAQ8plex (+304), iTRAQ8plex (+304)	34.85	25	34.85	0.9048	0.8678	1.221	0.9739	0.9177	0.8792	1.704	1.621	0	0	1	1
purine biosynthesis protein PurH	gi|148549899	yGENPHQSAAFYVEAk	1	iTRAQ8plex (+304), iTRAQ8plex (+304)	31.07	25	31.07	1.06	1.219	No Values	0.7349					0	0	0	1
purine biosynthesis protein PurH	gi|148549899	yGENPHQSAAFyVEAk	0.96	iTRAQ8plex (+304), iTRAQ8plex (+304), iTRAQ8plex (+304)	20.89	25	20.89					1.286	1.583	1.389	0.7886	0	0	0	0
gi|148550040|Transketolase	gi|148550040	aLSMDAVQk	1	iTRAQ8plex (+304), iTRAQ8plex (+304)	32.74	25	32.74	1.061	1.132	1.486	0.942	0.9712	0.8411	1.106	1.03	0	0	4	1
gi|148550040|Transketolase	gi|148550040	aNSGHPGAPMGMADIAEVLWR	1	iTRAQ8plex (+304)	65.35	25	65.35					1.77	0.5136	0.9936	No Values	0	0	0	1
gi|148550040|Transketolase	gi|148550040	vLAAQFNR	0.98	iTRAQ8plex (+304)	26.38	25	17.8	0.9605	1.052	1.36	1.154	0.8533	0.6876	1.315	1.046	0	1	14	0
ligase	gi|148548001	lNLNYTITSk	0.99	iTRAQ8plex (+304), iTRAQ8plex (+304)	27.41	25	25.85	1.557	1.28	1.285	1.318	1.368	1.258	1.208	1.168	0	0	5	2
ligase	gi|148548001	lNLNYTITSkR	0.9	iTRAQ8plex (+304), iTRAQ8plex (+304)	16.5	25	16.5	1.599	2.673	1.044	0.7408					0	0	0	1
ligase	gi|148548001	sVEENLDLFAR	1	iTRAQ8plex (+304)	58.34	25	50.4	0.03478	1.713	1.328	1.351	0.6298	0.2537	0.3018	1.246	0	0	7	0
chemotaxis sensory transducer	gi|148549098	sVAEQTNLLALNAAIEAAR	1	iTRAQ8plex (+304)	80.43	25	74.72	1	No Values	1.099	No Values	1	0.1954	1.044	0.02737	0	0	3	1
gi|148550397|Phosphomannomutase	gi|148550397	aSNTTPVLVLR	0.92	iTRAQ8plex (+304)	18.63	25	18.63	1.27	1.153	2.256	1.765	1.023	1.039	2.362	1.264	0	3	5	0
gi|148550397|Phosphomannomutase	gi|148550397	eTGADIGLAFDGDGDR	1	iTRAQ8plex (+304)	86.03	25	86.03	0.3491	1.005	2.232	2.074	0.729	1.006	2.294	2.012	0	0	10	0
gi|148550397|Phosphomannomutase	gi|148550397	wYGFDDGIYSAAR	0.97	iTRAQ8plex (+304)	21.18	25	21.18	1.259	1.258	1.984	1.742	1.064	0.6963	2.032	1.467	0	2	6	0
FtsH subunit HflK	gi|148549970	eVQEAFDDVIR	1	iTRAQ8plex (+304)	68.08	25	68.08	0.9718	0.8783	0.5579	0.6238	0.9857	0.98	0.6363	0.5478	0	1	22	0
FtsH subunit HflK	gi|148549970	qGQMLTEDENIVEVPLTVQYk	1	iTRAQ8plex (+304), iTRAQ8plex (+304)	34.03	25	30.23	0.741	1.412	0.5646	0.7561	1.763	1.387	0.4631	0.6366	0	0	0	4
FtsH subunit HflK	gi|148549970	qGQmLTEDENIVEVPLTVQYk	1	iTRAQ8plex (+304), Oxidation (+16), iTRAQ8plex (+304)	32.09	25	32.09					1.221	0.5758	1.162	0.8825	0	0	0	1
protease	gi|148549484	eGLTVHFAk	1	iTRAQ8plex (+304), iTRAQ8plex (+304)	33.08	25	33.08	1.37	0.6998	1.114	1.855	1	0.7502	1.899	1.993	0	0	2	1
protease	gi|148549484	kEVEVAR	0.9	iTRAQ8plex (+304), iTRAQ8plex (+304)	22.2	25	22.2	0.661	1.978	No Values	1.277	1.017	1.244	1.141	2.078	0	0	0	2
protein TypA	gi|148550120	gITILAk	0.9	iTRAQ8plex (+304), iTRAQ8plex (+304)	24.55	25	19.32	1.187	0.881	1.484	1.31					0	0	1	0
protein TypA	gi|148550120	nIAIIAHVDHGk	0.99	iTRAQ8plex (+304), iTRAQ8plex (+304)	30.39	25	30.39	1.214	1.159	1.408	1.026	1	1.545	1.317	1.187	0	0	2	0
protein TypA	gi|148550120	vMDSNDQEk	0.92	iTRAQ8plex (+304), iTRAQ8plex (+304)	19.54	25	19.54	0.6814	1.583	1.1	1.712					0	0	1	0
protein TypA	gi|148550120	vMDSNDQEkER	0.97	iTRAQ8plex (+304), iTRAQ8plex (+304)	21.75	25	21.75	0.8938	1.248	1.295	1.407					0	0	0	1
dehydrogenase domain protein	gi|148545434	hEQTDPAIFR	1	iTRAQ8plex (+304)	58.38	25	58.38	0.2418	1.557	1.475	1.822	1.137	0.9409	1.1	1.125	0	0	3	5
dehydrogenase domain protein	gi|148545434	hLVNLEVVNTYEGTHDVHALILGR	1	iTRAQ8plex (+304)	31.13	25	31.13	2.051	1.476	1.697	1.364	0.7181	1.261	1.229	1.124	0	0	0	1
dehydrogenase domain protein	gi|148545434	hLVNLEVVNTyEGTHDVHALILGR	0.97	iTRAQ8plex (+304), iTRAQ8plex (+304)	23.32	25	23.32	1.45	1.416	2.215	1.635	0.7009	1.323	0.8831	1.527	0	0	0	0
dehydrogenase domain protein	gi|148545434	mkDEGTAAVEITSIMk	0.96	iTRAQ8plex (+304), iTRAQ8plex (+304), iTRAQ8plex (+304)	20.9	25	20.9					0.9633	1.105	1.533	0.7663	0	0	0	1
decarboxylase	gi|148546138	dISVWDAAIAk	1	iTRAQ8plex (+304), iTRAQ8plex (+304)	35.32	25	35.32	1.055	0.6404	1.167	0.6613	0.8797	0.9645	0.7841	0.8566	0	0	2	0
decarboxylase	gi|148546138	fPIWTEk	0.9	iTRAQ8plex (+304), iTRAQ8plex (+304)	16.86	25	16.71					1.022	0.6742	0.9283	0.8909	0	0	1	0
decarboxylase	gi|148546138	fSGLIETmDEAIk	0.97	iTRAQ8plex (+304), Oxidation (+16), iTRAQ8plex (+304)	22.74	25	20.85					0.6265	0.4024	1.632	1.385	0	0	1	0
decarboxylase	gi|148546138	iLTEGSTTADWPLSR	1	iTRAQ8plex (+304)	38.97	25	38.97	0.6125	1.159	0.8238	0.8921	0.9677	0.9427	0.7903	0.8355	0	0	8	0
decarboxylase	gi|148546138	iSYGNTIk	0.99	iTRAQ8plex (+304), iTRAQ8plex (+304)	27.71	25	27.71	1.136	0.7433	0.7207	0.857	0.9235	0.7565	0.9221	0.8818	0	0	3	0
decarboxylase	gi|148546138	lkEEDGIELk	1	iTRAQ8plex (+304), iTRAQ8plex (+304), iTRAQ8plex (+304)	31.64	25	30.78	0.9318	0.9901	0.5734	0.9906	1.028	0.7029	0.8725	0.9044	0	0	0	2
decarboxylase	gi|148546138	vkVIFER	0.89	iTRAQ8plex (+304), iTRAQ8plex (+304)	19.06	25	19.06	1.294	1.202	0.4002	0.8375					0	0	0	1
transporter related protein	gi|148546235	aGIGYLPQEASIFR	1	iTRAQ8plex (+304)	37.36	25	34.07	1.326	0.9556	1.409	1.528	1.204	1.211	1.047	1.439	0	1	10	1
transporter related protein	gi|148546235	dNLGMSLSGGER	0.98	iTRAQ8plex (+304)	23.72	25	23.72	0.3564	1.717	1.032	1.339	1.017	1.69	1.194	1.087	0	0	4	0
transporter related protein	gi|148546235	eVYLGHEFR	1	iTRAQ8plex (+304)	35.15	25	35.15	0.5369	No Values	1.553	2.797	1.053	1.164	1.767	0.1965	0	0	3	0
transporter related protein	gi|148546235	fILLDEPFAGVDPISVGDIk	1	iTRAQ8plex (+304), iTRAQ8plex (+304)	64.04	25	64.04	1.423	0.193	1.341	0.9525	1.216	1.145	1.559	1.028	0	0	0	3
transporter related protein	gi|148546235	gIGVLITDHNVR	1	iTRAQ8plex (+304)	59.71	25	53.61	1.111	1.458	1.24	1.54	1.043	1.126	1.352	1.408	0	0	4	2
transporter related protein	gi|148546235	qIIHHLk	0.9	iTRAQ8plex (+304), iTRAQ8plex (+304)	18.5	25	18.5	1.335	1.226	1.115	1.859	1.262	1.232	1.081	1.327	0	0	1	4
diphosphate synthase	gi|148546127	aEADAALIVR	0.89	iTRAQ8plex (+304)	16.24	25	16.24	0.9983	1.285	1.425	No Values	0.3894	2.591	3.301	2.754	0	1	2	0
diphosphate synthase	gi|148546127	aVVDAAR	0.9	iTRAQ8plex (+304)	20.76	25	18.93	1.091	1.23	1.262	1.319					0	1	0	0
diphosphate synthase	gi|148546127	tMNELEGR	0.99	iTRAQ8plex (+304)	33.62	25	33.62	0.6172	No Values	1.89	1.567	1.457	1.894	2.631	6.211	0	0	2	0
diphosphate synthase	gi|148546127	vSVPDMDAAEAFGk	1	iTRAQ8plex (+304), iTRAQ8plex (+304)	41.06	25	41.06	1.134	1.127	1.43	No Values					0	0	1	0
ribosomal protein S9	gi|148549612	sATQNYGTGR	0.95	iTRAQ8plex (+304)	21.99	25	21.99	1.072	0.8718	0.946	1.084	0.9448	0.9062	0.7529	1.043	0	2	5	0
ribosomal protein S9	gi|148549612	sATQNyGTGR	0.92	iTRAQ8plex (+304), iTRAQ8plex (+304)	17.95	25	17.95					0.6765	0.7853	1.202	1.053	0	0	0	1
ribosomal protein S9	gi|148549612	sLDVFFGR	0.99	iTRAQ8plex (+304)	30.11	25	30.11	0.8683	0.9953	0.9764	0.8732	0.9849	0.8858	0.818	0.939	0	8	12	0
ligase	gi|148549594	iVVGLGk	0.9	iTRAQ8plex (+304), iTRAQ8plex (+304)	21.89	25	21.89	1.083	0.786	0.7919	1.015	1.21	1.084	0.9754	1.531	0	0	4	0
ligase	gi|148549594	lVLIAGGDGk	0.99	iTRAQ8plex (+304), iTRAQ8plex (+304)	31.47	25	24.75	0.863	1.346	0.549	1.083	0.6678	1.337	0.9996	1.131	0	0	3	1
dehydrogenase subunit B	gi|148546902	lASLDDPFSVFR	1	iTRAQ8plex (+304)	51.09	25	40.4	1	0.8461	0.5636	0.6726	1	0.917	0.5091	0.7234	0	0	12	0
pyrophosphokinase	gi|148546002	aLkEHGAAk	0.92	iTRAQ8plex (+304), iTRAQ8plex (+304), iTRAQ8plex (+304)	20.18	25	14.86					1.184	1.275	0.7509	0.6594	0	0	0	2
pyrophosphokinase	gi|148546002	fENLMIVSPDIGGVVR	1	iTRAQ8plex (+304)	34.77	25	34.77	1.033	1.751	1.215	0.01	1.104	0.7554	0.9794	0.9151	0	0	2	0
pyrophosphokinase	gi|148546002	fENLmIVSPDIGGVVR	1	iTRAQ8plex (+304), Oxidation (+16)	39.77	25	39.77	Value Missing	1.248	1.355	No Values	0.9298	0.01	0.01	0.8782	0	0	3	0
pyrophosphokinase	gi|148546002	iSNEESISAMFR	1	iTRAQ8plex (+304)	53.15	25	52.13	1.077	1.266	1.022	1.3	0.9298	1.082	0.6145	0.9775	0	6	5	0
pyrophosphokinase	gi|148546002	iSNEESISAmFR	0.96	iTRAQ8plex (+304), Oxidation (+16)	23.78	25	23.78	0.9851	1.408	1.505	1.369					0	0	1	0
pyrophosphokinase	gi|148546002	mMVFTGNANPDLAR	1	iTRAQ8plex (+304)	77.61	25	77.61	1.209	1.058	1.665	1.325	0.9216	0.8005	1.038	1.018	0	0	6	0
pyrophosphokinase	gi|148546002	mMVFTGNANPDLAR	0.99	Oxidation (+16), iTRAQ8plex (+304)	68.08	25	5.28	Value Missing	1.478	1.455	1.023	0.894	0.6139	1.043	1.018	0	0	3	0
pyrophosphokinase	gi|148546002	mmVFTGNANPDLAR	0.98	iTRAQ8plex (+304), Oxidation (+16)	58.54	25	2.29	1.102	1.704	0.9083	1.676	1.017	1.016	0.9034	0.8005	0	1	2	0
pyrophosphokinase	gi|148546002	mmVFTGNANPDLAR	1	Oxidation (+16), iTRAQ8plex (+304), Oxidation (+16)	52.46	25	52.46	0.8083	2.092	No Values	No Values	0.9298	0.01	0.01	No Values	0	0	2	0
pyrophosphokinase	gi|148546002	qLHIPLGDVSVGk	1	iTRAQ8plex (+304), iTRAQ8plex (+304)	34.52	25	34.52	1.357	1.498	1.111	1.267	1.234	0.6994	No Values	0.9315	0	0	2	2
pyrophosphokinase	gi|148546002	rISNEESISAMFR	1	iTRAQ8plex (+304)	39.15	25	39.15	1.242	1.242	1.286	1.441	0.8631	0.7704	1.063	1.057	0	0	2	0
ligase	gi|148546832	gDGTTGEDISANVR	1	iTRAQ8plex (+304)	45.56	25	45.56					0.7735	No Values	0.7823	1.061	0	0	1	0
ligase	gi|148546832	iGDTVIIR	0.99	iTRAQ8plex (+304)	35.59	25	21.76	1.301	1.232	0.9623	1.647	0.9332	0.7694	0.836	0.9038	0	0	7	0
ligase	gi|148546832	yYVLDEPSVPDAEYDR	1	iTRAQ8plex (+304)	41.93	25	41.93	0.1241	1.276	1.16	1.679	0.8486	0.1249	1.275	0.1088	0	0	4	0
solute-binding protein, family 1	gi|148549442	gGYDLVTASGDASLR	0.98	iTRAQ8plex (+304)	26.68	25	26.68	0.821	0.7546	1.067	0.4867	1.015	1.181	0.4551	0.8184	0	1	2	0
solute-binding protein, family 1	gi|148549442	vQAYDGPIYIADAALYLk	1	iTRAQ8plex (+304), iTRAQ8plex (+304)	63.25	25	63.25	1.521	1.372	0.2079	0.5264	1.306	1.375	0.2638	0.5384	0	0	0	4
solute-binding protein, family 1	gi|148549442	wTQDYIAIMGGR	1	iTRAQ8plex (+304)	31.38	25	31.38	0.8091	0.6047	0.542	0.9388	0.8164	1.047	No Values	0.6337	0	0	4	0
solute-binding protein, family 1	gi|148549442	wTQDYIAImGGR	1	iTRAQ8plex (+304), Oxidation (+16)	37.52	25	37.52	0.8513	0.7058	0.8153	0.5083					0	0	1	0
reductase	gi|148549793	aGDVVGDHTVLFAAEGER	1	iTRAQ8plex (+304)	41.01	25	39.62	1.473	1.464	1.549	2.284	0.9067	0.8382	1.734	1.089	0	0	4	2
reductase	gi|148549793	hkVDAPSGTALR	0.98	iTRAQ8plex (+304), iTRAQ8plex (+304)	22.59	25	22.59					1.125	0.9675	1.268	0.9042	0	0	0	2
reductase	gi|148549793	iAVMGAAGR	0.91	iTRAQ8plex (+304)	22.14	25	10.65	1.527	1.394	2.022	1.733	1.075	0.9362	1.4	0.8854	0	2	1	0
reductase	gi|148549793	iAVmGAAGR	1	iTRAQ8plex (+304), Oxidation (+16)	36.71	25	35.96	1.688	1.321	2.417	1.504	0.9087	1.05	1.069	1.207	0	0	3	0
reductase	gi|148549793	mGEVVANALGR	0.97	iTRAQ8plex (+304)	21.22	25	21.22	0.1947	No Values	1.687	2.058	0.9693	0.9474	0.8338	1.63	0	1	2	0
reductase	gi|148549793	mGEVVANALGR	0.94	Oxidation (+16), iTRAQ8plex (+304)	19.54	25	19.54	Value Missing	1.638	No Values	1.738					0	1	0	0
gi|148548967|Amidophosphoribosyltransferase	gi|148548967	eIYESDLR	0.99	iTRAQ8plex (+304)	45.2	25	38.19	1.484	2.196	1.652	1.698	0.9199	0.7932	1.482	0.8827	0	2	7	0
gi|148548967|Amidophosphoribosyltransferase	gi|148548967	lNAIELEFR	0.98	iTRAQ8plex (+304)	27.37	25	20.25	Value Missing	1.668	1.953	1.424	1.036	0.02458	0.2959	1.463	0	0	4	0
gi|148548967|Amidophosphoribosyltransferase	gi|148548967	nVMLVDDSIVR	1	iTRAQ8plex (+304)	33.67	25	33.67	0.9969	1.6	1.888	2.569	1.632	0.9715	1.945	1.166	0	1	2	0
gi|148548967|Amidophosphoribosyltransferase	gi|148548967	qIIQmAR	0.9	iTRAQ8plex (+304), Oxidation (+16)	20.16	25	20.16					1.019	0.02458	1.396	1.573	0	1	0	0
gi|148548967|Amidophosphoribosyltransferase	gi|148548967	qkLNAIELEFR	0.91	iTRAQ8plex (+304), iTRAQ8plex (+304)	17.4	25	17.4					1.063	2.028	1.465	0.9262	0	0	1	0
gi|148548967|Amidophosphoribosyltransferase	gi|148548967	tFIMPGQAAR	1	iTRAQ8plex (+304)	41.07	25	40.25	1.171	1.632	2.235	1.81	0.249	0.9704	1.514	1.584	0	2	2	0
gi|148548967|Amidophosphoribosyltransferase	gi|148548967	tFImPGQAAR	0.98	iTRAQ8plex (+304), Oxidation (+16)	25.13	25	25.13	1.718	1.167	2.18	1.769	1.397	1.51	0.8274	1.676	0	0	3	0
recognition particle receptor FtsY	gi|148550186	gGVIFALAk	1	iTRAQ8plex (+304), iTRAQ8plex (+304)	36.93	25	33.94	1.01	0.8658	1.187	0.8205	0.7663	1.652	1.074	0.9695	0	0	7	0
recognition particle receptor FtsY	gi|148550186	gVDVLIADTAGR	1	iTRAQ8plex (+304)	46.54	25	41.53	0.7917	1.361	1.142	0.6713	0.6104	1.281	1.289	1.151	0	4	2	0
recognition particle receptor FtsY	gi|148550186	tSASIGEGMASLFLGk	1	iTRAQ8plex (+304), iTRAQ8plex (+304)	44.85	25	44.85	0.8995	0.9151	0.9665	0.9825	1.37	0.2513	0.2247	1.204	0	0	3	1
recognition particle receptor FtsY	gi|148550186	vMLAAGDTFR	0.99	iTRAQ8plex (+304)	29.51	25	29.51	0.9946	1.243	0.5468	0.8551	1.629	1.234	1.328	0.904	0	2	2	0
ribosomal protein S12	gi|148545734	aTINQLVR	0.92	iTRAQ8plex (+304)	18.53	25	18.53	1.007	1.102	0.9264	1.104	0.8608	0.9878	0.8672	0.8689	0	6	4	0
ribosomal protein S12	gi|148545734	gSLDTSGVk	1	iTRAQ8plex (+304), iTRAQ8plex (+304)	29.99	25	29.99	0.854	0.9915	1.415	0.9999	0.8175	0.7836	1.119	0.9046	0	1	4	1
ribosomal protein S12	gi|148545734	vkDLPGVR	0.96	iTRAQ8plex (+304), iTRAQ8plex (+304)	21.35	25	21.35	0.9819	1.076	0.8765	1.223					0	0	0	1
ribosomal protein S12	gi|148545734	vYTTTPk	0.89	iTRAQ8plex (+304), iTRAQ8plex (+304)	16.32	25	16.32	0.8188	1.047	0.88	1.06	0.964	0.906	1.04	0.71	0	1	5	0
lyase	gi|148545463	dHIGGTAPAQVR	1	iTRAQ8plex (+304)	38.31	25	35.54	1.073	1.739	1.467	1.177	0.8121	1.201	0.9198	1.157	0	1	5	1
lyase	gi|148545463	dNQEDkEPLFDAADTLR	1	iTRAQ8plex (+304), iTRAQ8plex (+304)	46.29	25	45.14	Value Missing	0.7358	1.906	1.761					0	0	0	1
lyase	gi|148545463	fSEPVDAFVAR	1	iTRAQ8plex (+304)	42.55	25	42.55	0.8686	1.6	1.629	1.474	0.8596	0.834	1.959	0.7797	0	0	2	0
lyase	gi|148545463	fTASVDFDkR	1	iTRAQ8plex (+304), iTRAQ8plex (+304)	47.99	25	47.99	1.399	0.9247	1.674	1.589	1.116	0.9618	0.8782	1.162	0	0	1	2
lyase	gi|148545463	gFSTATDLADYLVR	1	iTRAQ8plex (+304)	33.18	25	33.18	1.11	1.647	No Values	No Values	0.6703	1.13	1.543	0.9364	0	0	2	0
lyase	gi|148545463	nPDVPELVR	1	iTRAQ8plex (+304)	33.53	25	33.53	1.182	1.741	1.314	1.235	1.268	1.004	1.05	0.8182	0	0	2	0
lyase	gi|148545463	vDLEDVHMNIEAR	1	iTRAQ8plex (+304)	53.12	25	53.12	1.19	1.618	1.34	1.294	0.9101	1.27	1.366	0.6934	0	0	2	0
lyase	gi|148545463	vDLEDVHmNIEAR	0.97	iTRAQ8plex (+304), Oxidation (+16)	25.15	25	25.15					1.181	0.9033	1.226	0.8373	0	0	1	0
protein Pput_0430	gi|148545682	aVEEAVSR	0.99	iTRAQ8plex (+304)	28.33	25	28.33					1.22	0.6253	1.074	0.8207	0	0	1	0
protein Pput_0430	gi|148545682	eTGGTIVSSALk	0.9	iTRAQ8plex (+304), iTRAQ8plex (+304)	16.5	25	16.5	1.011	1.157	0.8848	0.8761	1.018	1.077	0.7855	0.7485	0	0	4	1
protein Pput_0430	gi|148545682	eVDEEEFFYSR	1	iTRAQ8plex (+304)	47.47	25	47.47	0.886	1.017	0.8931	1.052	1	1.068	0.7986	0.4662	0	0	7	0
gi|148547974|Amidase	gi|148547974	dAFTIER	0.9	iTRAQ8plex (+304)	22.73	25	16.78					1.05	1.048	0.6911	2.018	0	0	1	0
gi|148547974|Amidase	gi|148547974	gLTAASGSPAFk	1	iTRAQ8plex (+304), iTRAQ8plex (+304)	52.54	25	48.77	1.678	1.187	2.461	1.336	0.9417	No Values	1.536	0.9534	0	1	2	0
gi|148547974|Amidase	gi|148547974	gNWPLTPTMDVVVPYAR	1	iTRAQ8plex (+304)	45.62	25	45.62	0.1412	1.637	1.758	1.456	1.232	No Values	No Values	1.006	0	0	3	0
gi|148547974|Amidase	gi|148547974	tTAVELVk	0.96	iTRAQ8plex (+304), iTRAQ8plex (+304)	27.74	25	2.83	1.218	2.425	1.325	1.669	0.8883	1.224	1.525	0.8996	0	0	4	0
ribosomal protein L3	gi|148545739	aNVAAGR	0.9	iTRAQ8plex (+304)	32.45	25	24.8	1.013	1.006	0.788	0.7722					0	1	0	0
ribosomal protein L3	gi|148545739	kMSGHMGAER	0.92	iTRAQ8plex (+304), iTRAQ8plex (+304)	17.68	25	17.68	1.038	1.299	0.5385	0.8076	1.105	1.325	0.8309	0.9529	0	0	0	4
ribosomal protein L3	gi|148545739	mSGHMGAER	0.96	iTRAQ8plex (+304)	24.23	25	18.75	0.9098	0.9705	0.7757	0.9867					0	0	2	0
ribosomal protein L3	gi|148545739	vTVQSLEVVR	0.91	iTRAQ8plex (+304)	18.7	25	18.7	0.9696	0.9144	0.7884	0.9274	0.9891	1.061	0.8341	1.003	0	4	9	0
synthase, component I	gi|148545703	aAPIDLYR	0.99	iTRAQ8plex (+304)	30.61	25	21.49	0.8453	0.9882	1.305	0.9853	1.267	0.767	1.471	1.768	0	0	3	0
synthase, component I	gi|148545703	aILPAGTLSGAPk	0.93	iTRAQ8plex (+304), iTRAQ8plex (+304)	26.28	27.8032	15.2					0.9948	1.394	1.446	No Values	0	1	0	0
synthase, component I	gi|148545703	aMEIIDELEPVkR	0.89	iTRAQ8plex (+304), iTRAQ8plex (+304)	17.08	25	17.08	0.8837	1.197	1.014	0.9934	1.319	1.26	1.518	1.002	0	0	0	6
synthase, component I	gi|148545703	eIAEHLMLIDLGR	0.99	iTRAQ8plex (+304)	29.08	25	27.06					0.2591	0.2841	0.3021	0.2756	0	0	0	2
TPR_2 repeat protein	gi|148546005	aAAIQLAR	0.99	iTRAQ8plex (+304)	33.55	25	32.77	1	0.9388	0.9251	0.8353	1	0.9973	0.7149	0.5024	0	4	2	0
protein	gi|148545971	dLFELAFEITk	1	iTRAQ8plex (+304), iTRAQ8plex (+304)	43.56	25	43.42	2.609	1.2	3.851	2.364					0	0	1	0
protein	gi|148545971	lPYYLDEAADIDER	1	iTRAQ8plex (+304)	57.47	25	57.47	1.793	2.837	2.179	2.571	0.8827	0.9717	1.32	1.494	0	0	2	0
protein	gi|148545971	tDEALTLAk	1	iTRAQ8plex (+304), iTRAQ8plex (+304)	38.2	25	31.47	Value Missing	2.842	2.635	1.647	0.9533	1.214	1.086	1.345	0	0	2	0
protein	gi|148545971	vLEQQLLAAk	0.99	iTRAQ8plex (+304), iTRAQ8plex (+304)	26.83	25	26.83	2.015	1.991	2.649	2.682	0.93	1.26	1.276	1.14	0	0	3	0
amidotransferase subunit B	gi|148546213	aHLEEDAGk	1	iTRAQ8plex (+304), iTRAQ8plex (+304)	32.46	25	32.46	0.8934	0.6897	0.9664	1.283	0.8473	0.9405	0.7967	0.9963	0	0	0	3
amidotransferase subunit B	gi|148546213	aIHALVR	0.9	iTRAQ8plex (+304)	43.13	25	43.13	1	0.9352	0.8228	0.9257	1	0.7709	0.6818	1.106	0	0	10	0
amidotransferase subunit B	gi|148546213	aNPGQVNQLLk	0.98	iTRAQ8plex (+304), iTRAQ8plex (+304)	26.01	25	26.01					0.731	0.9187	No Values	1.056	0	0	0	1
amidotransferase subunit B	gi|148546213	eAVAYVk	0.9	iTRAQ8plex (+304), iTRAQ8plex (+304)	20.05	25	14.46					1.142	0.8149	0.6791	1.001	0	0	1	0
amidotransferase subunit B	gi|148546213	lYDPNkDETR	0.91	iTRAQ8plex (+304), iTRAQ8plex (+304)	18.09	25	18.09	1.003	1.738	0.7779	0.5632					0	0	1	0
amidotransferase subunit B	gi|148546213	qVTDTGAIDk	1	iTRAQ8plex (+304), iTRAQ8plex (+304)	33.37	25	32.42	1.144	1.203	0.7765	0.7168	1.058	0.8496	1.064	0.6612	0	0	2	2
amidotransferase subunit B	gi|148546213	skEEANDYR	0.93	iTRAQ8plex (+304), iTRAQ8plex (+304)	17.77	25	17.77					1.149	0.7795	0.5205	1.356	0	0	0	1
dehydrogenase	gi|148546314	gIELNIPLVSAAmDTVTEAR	1	iTRAQ8plex (+304), Oxidation (+16)	53	25	53	1.206	1.004	0.9209	0.8318	1.051	1.103	1.32	1.133	0	0	5	0
dehydrogenase	gi|148546314	iTGAGMAESHVHDVQITk	1	iTRAQ8plex (+304), iTRAQ8plex (+304)	46.22	25	46.22	1.245	1.573	0.5712	0.8299					0	0	0	1
dehydrogenase	gi|148546314	lAIAMAQEGGIGIIHk	1	iTRAQ8plex (+304), iTRAQ8plex (+304)	59.19	25	59.19	1.095	0.8664	0.9586	1.02	1.133	1.278	1.112	0.9823	0	0	1	8
dehydrogenase	gi|148546314	lAIAmAQEGGIGIIHk	0.97	iTRAQ8plex (+304), Oxidation (+16), iTRAQ8plex (+304)	21.43	25	20.85	0.873	1.099	1.192	0.811	0.9827	0.85	1.28	1.288	0	0	0	4
dehydrogenase	gi|148546314	lVPEGIEGR	0.99	iTRAQ8plex (+304)	27.06	25	27.06	0.991	0.9646	0.9681	0.9987	0.838	1.193	1.193	1.327	0	1	3	0
dehydrogenase	gi|148546314	vAALVAAGVDVVVVDTAHGHSk	1	iTRAQ8plex (+304), iTRAQ8plex (+304)	63.36	25	63.03	1.28	0.6614	1.027	1.214					0	0	0	2
5'-phosphate synthase	gi|148549491	aALDAEEAGADGITVHLR	0.98	iTRAQ8plex (+304)	22.5	25	22.5	0.01702	1.783	1.796	1.581	1.12	0.2807	0.2189	1.318	0	1	2	0
5'-phosphate synthase	gi|148549491	gTRYPDPVk	0.93	iTRAQ8plex (+304), iTRAQ8plex (+304)	18.4	25	18.4					1.535	1.829	1.635	0.7459	0	0	0	1
5'-phosphate synthase	gi|148549491	qELTTEGGLDVAGQEAR	0.99	iTRAQ8plex (+304)	105.74	25	105.74	1.627	No Values	1.473	2.114	1.543	1.266	1.698	1.033	0	0	2	0
5'-phosphate synthase	gi|148549491	vGAPAIELHTGR	1	iTRAQ8plex (+304)	58.08	25	58.08	1.663	1.774	1.875	1.568	0.7767	1.178	1.54	2.616	0	0	4	2
ligase	gi|148549900	aDGLAAGk	0.94	iTRAQ8plex (+304), iTRAQ8plex (+304)	21.01	25	18.95	1.086	1.698	1.491	No Values	0.9263	1.055	1.158	1.016	0	1	2	0
ligase	gi|148549900	eHALAWk	0.9	iTRAQ8plex (+304), iTRAQ8plex (+304)	35.7	25	19.65	1.019	1.601	1.647	1.436	1.1	0.9822	1.262	0.8937	0	0	2	1
ligase	gi|148549900	fGDPETQPVMLR	0.98	iTRAQ8plex (+304)	23.23	25	23.23	0.1779	1.555	1.514	1.169	0.9361	0.7987	1.347	1.141	0	0	3	0
ligase	gi|148549900	gAAQLEGSk	0.98	iTRAQ8plex (+304), iTRAQ8plex (+304)	24.69	25	24.69					0.9975	0.8705	1.239	1.069	0	0	0	1
ligase	gi|148549900	gAPIVIk	0.9	iTRAQ8plex (+304), iTRAQ8plex (+304)	20.22	25	20.22	1.381	0.9498	1.89	1.556	1.324	1.247	0.8652	0.8045	0	2	0	0
ligase	gi|148549900	vFHAGTALk	0.93	iTRAQ8plex (+304), iTRAQ8plex (+304)	23.92	25	12.73	0.8535	1.012	1.489	1.754	0.7411	0.7416	1.455	1.437	0	0	0	5
gi|148550018|Carbamoyltransferase	gi|148550018	lIEWLGPk	0.99	iTRAQ8plex (+304), iTRAQ8plex (+304)	24.87	25	24.87	Value Missing	2.051	2.205	No Values	0.7783	0.01547	1.218	0.7942	0	0	4	0
gi|148550018|Carbamoyltransferase	gi|148550018	tRVPEVVHEDGTSR	0.98	iTRAQ8plex (+304)	23.31	25	21.71	2.966	1.419	No Values	No Values	1.013	0.9661	0.7677	No Values	0	0	0	2
gi|148550018|Carbamoyltransferase	gi|148550018	vMGMAPYGDASk	1	iTRAQ8plex (+304), iTRAQ8plex (+304)	33.26	25	33.26	1.556	2.135	2.251	2.367	0.8346	0.8565	1.216	0.8142	0	0	3	0
gi|148550018|Carbamoyltransferase	gi|148550018	vPEVVHEDGTSR	0.9	iTRAQ8plex (+304)	16.55	25	16.55	2.647	2.386	1.784	1.571	0.7014	No Values	1.042	1.028	0	0	2	0
N-terminal domain protein	gi|148550403	lEQEMVLLAQk	1	iTRAQ8plex (+304), iTRAQ8plex (+304)	36.13	25	36.02	1.254	1.06	2.192	1.563	1.645	1.23	2.403	1.636	0	0	2	0
N-terminal domain protein	gi|148550403	rLDFLMQELNR	0.98	iTRAQ8plex (+304)	28.51	25	15.92	1.247	1.638	1.859	1.238	1.185	2.908	1.321	1.747	0	0	3	0
N-terminal domain protein	gi|148550403	sDVAEELDR	1	iTRAQ8plex (+304)	32.71	25	31.8	Value Missing	No Values	No Values	1.461	Value Missing	No Values	1.679	No Values	0	0	2	0
N-terminal domain protein	gi|148550403	sTQAAVNLk	1	iTRAQ8plex (+304), iTRAQ8plex (+304)	40.02	25	35.93	1.481	1.889	1.106	1.472	1.686	1.369	2.952	1.167	0	0	2	0
N-terminal domain protein	gi|148550403	vHSMTAFAR	1	iTRAQ8plex (+304)	34.07	25	34.07	1.615	1.148	1.646	1.636	1.225	1.906	2.371	1.437	0	0	4	0
N-terminal domain protein	gi|148550403	vHSmTAFAR	1	iTRAQ8plex (+304), Oxidation (+16)	30.16	25	30.16					1.989	0.9998	2.279	1.755	0	0	1	0
N-terminal domain protein	gi|148550403	vLIEQMR	0.9	iTRAQ8plex (+304)	24.22	25	24.22	1.251	1.207	2.13	1.416	1.16	No Values	2.338	1.747	0	1	1	0
lipoprotein	gi|148546495	aITTFYFEYDSSDLkPEAMR	0.99	iTRAQ8plex (+304), iTRAQ8plex (+304)	29	25	29	1.128	1.229	0.8757	0.7786	0.939	0.8511	1.481	0.854	0	0	0	8
lipoprotein	gi|148546495	aITTFYFEYDSSDLkPEAmR	0.98	iTRAQ8plex (+304), iTRAQ8plex (+304), Oxidation (+16)	25.6	25	25.6	1.374	1.002	0.878	0.7178	0.6721	0.9766	1.081	1.485	0	0	0	3
lipoprotein	gi|148546495	aLDVHAk	0.9	iTRAQ8plex (+304), iTRAQ8plex (+304)	19.68	25	19.68	0.9446	1.019	1.028	0.8765	1.039	0.937	1.053	0.8415	0	2	4	0
lipoprotein	gi|148546495	eYNMALGER	0.95	iTRAQ8plex (+304)	20.4	25	20.4	0.9364	1.001	0.9239	0.942	0.9129	1.037	0.9413	1.065	0	3	8	0
lipoprotein	gi|148546495	eYNmALGER	0.98	iTRAQ8plex (+304), Oxidation (+16)	23.83	25	23.83	0.5471	0.9501	0.9596	0.7914	Value Missing	No Values	No Values	0.9807	0	1	3	0
translocase subunit SecD	gi|148546109	aGGLAAPMYFAEER	1	iTRAQ8plex (+304)	55.26	25	55.26	0.7926	1.156	0.8632	1.064	0.9829	1.124	0.6944	1.005	0	0	5	0
translocase subunit SecD	gi|148546109	aGGLAAPmYFAEER	1	iTRAQ8plex (+304), Oxidation (+16)	43.75	25	43.75	1.374	0.776	0.8284	0.9523	0.8058	No Values	0.9474	0.9801	0	0	2	0
translocase subunit SecD	gi|148546109	iVVELPGVQDTAEAk	1	iTRAQ8plex (+304), iTRAQ8plex (+304)	67.76	25	67.76	0.8129	0.9456	1.104	1.06	0.8288	0.9709	0.869	0.9714	0	0	2	2
translocase subunit SecD	gi|148546109	iVVELPGVQDTAEAkR	0.96	iTRAQ8plex (+304), iTRAQ8plex (+304)	23.55	25	23.55	1.201	1.005	1.053	0.6613	1.17	1.318	0.8235	0.5352	0	0	0	2
ribosomal protein S20	gi|148545891	aNTPSAk	0.9	iTRAQ8plex (+304), iTRAQ8plex (+304)	30.3	25	25.24	0.7997	0.8338	0.6084	0.6233	0.8791	0.9639	0.6728	0.663	0	0	5	0
ribosomal protein S20	gi|148545891	mADkGIIHk	0.96	iTRAQ8plex (+304), iTRAQ8plex (+304), iTRAQ8plex (+304)	21.07	25	21.07	1.192	1.398	0.3976	0.3986	1.134	1.203	0.5359	0.5171	0	0	0	2
dehydrogenase	gi|148546888	aLNELFPDWk	0.96	iTRAQ8plex (+304), iTRAQ8plex (+304)	20.37	25	20.37					0.6759	1.333	0.9519	No Values	0	0	1	0
dehydrogenase	gi|148546888	dDIYVLk	0.9	iTRAQ8plex (+304), iTRAQ8plex (+304)	28.8	25	24.08	1.137	1.331	0.792	0.9452	1.101	1.006	0.9309	0.7903	0	0	6	0
dehydrogenase	gi|148546888	gGINSLPk	0.99	iTRAQ8plex (+304), iTRAQ8plex (+304)	30.67	25	23.25	1.152	1.642	0.6725	0.8746	0.9792	1.054	0.2498	0.7603	0	1	2	0
dehydrogenase	gi|148546888	gIVTGDLGVDR	1	iTRAQ8plex (+304)	46.32	25	36.01	1.198	0.9322	1.065	0.9353	0.9164	1.03	1.071	0.8197	0	0	6	0
dehydrogenase	gi|148546888	gIVTGDLGVDREGNPk	0.92	iTRAQ8plex (+304), iTRAQ8plex (+304)	18.7	25	18.7	1.249	1.566	0.8073	0.7045	1.101	1.479	0.7159	0.6986	0	0	1	3
dehydrogenase	gi|148546888	gSEVGAHILSGAVFEPR	0.93	iTRAQ8plex (+304)	23.82	25.092	23.82	0.0306	1.163	1.289	0.7037	0.3861	1.06	1.051	0.9873	0	1	4	1
dehydrogenase	gi|148546888	gSHTAMk	0.9	iTRAQ8plex (+304), iTRAQ8plex (+304)	25.67	25	15.88	1.316	0.9578	1.242	0.7105					0	0	1	0
dehydrogenase	gi|148546888	ikGSHTAMk	0.99	iTRAQ8plex (+304), iTRAQ8plex (+304), iTRAQ8plex (+304)	24.3	25	24.3	1.322	1.579	0.8806	0.6051					0	0	0	1
dehydrogenase (quinone)	gi|148548851	lPEATAIINR	0.95	iTRAQ8plex (+304)	23.07	25	23.07	1.011	No Values	0.822	1.075	1.093	1.277	1.228	0.5928	0	0	2	0
dehydrogenase (quinone)	gi|148548851	mGFNNLGVDHLLDR	1	iTRAQ8plex (+304)	66.15	25	62.91	1.03	0.9689	0.7111	1.213	0.8875	0.9401	1.213	No Values	0	0	2	0
dehydrogenase (quinone)	gi|148548851	nFDTPVER	0.95	iTRAQ8plex (+304)	22.72	25	18.02	1.09	0.8999	0.6279	1.397	0.9649	1.028	0.8648	1.185	0	0	3	0
dehydrogenase (quinone)	gi|148548851	rVPLAIk	0.9	iTRAQ8plex (+304), iTRAQ8plex (+304)	19.91	25	19.91					1.234	0.7972	1.209	0.8542	0	0	1	0
dehydrogenase (quinone)	gi|148548851	sLQFGDSLk	1	iTRAQ8plex (+304), iTRAQ8plex (+304)	50.86	25	41.54	0.9271	1.1	0.9952	0.8476	0.949	0.7549	1.186	1.196	0	0	2	0
acid/amide ABC transporter substrate-binding protein, HAAT family	gi|148549921	kFSAGGk	0.9	iTRAQ8plex (+304), iTRAQ8plex (+304), iTRAQ8plex (+304)	16.6	25	16.6	1.56	1.149	0.2671	0.5969	1.311	1.233	0.08245	0.4625	0	0	1	2
acid/amide ABC transporter substrate-binding protein, HAAT family	gi|148549921	mLEPVVVDPASNWPLFAEk	1	iTRAQ8plex (+304), iTRAQ8plex (+304)	54.03	25	54.03	1.17	0.9911	No Values	0.3372	0.946	0.7841	0.08587	0.344	0	0	0	4
acid/amide ABC transporter substrate-binding protein, HAAT family	gi|148549921	mLEPVVVDPASNWPLFAEk	1	Oxidation (+16), iTRAQ8plex (+304), iTRAQ8plex (+304)	30.44	25	30.44	0.784	0.6819	No Values	No Values	0.4886	0.5608	0.01	0.4488	0	0	0	2
acid/amide ABC transporter substrate-binding protein, HAAT family	gi|148549921	qLLTQDk	0.9	iTRAQ8plex (+304), iTRAQ8plex (+304)	23.87	25	11.22	0.7008	1.398	0.4808	0.6066					0	0	1	0
acid/amide ABC transporter substrate-binding protein, HAAT family	gi|148549921	tAVISTVNGDSNVPFYk	1	iTRAQ8plex (+304), iTRAQ8plex (+304)	37.29	25	37.29	1.185	0.9277	0.4954	0.4537	0.6194	0.6471	0.3418	0.3621	0	0	3	2
factor	gi|148549389	vPMPALTEETR	0.91	iTRAQ8plex (+304)	19.05	25	17.35	1	1.138	1.463	1.705	1.062	1.464	1.346	1.245	0	2	4	0
factor	gi|148549389	vPmPALTEETR	0.99	iTRAQ8plex (+304), Oxidation (+16)	26.49	25	26.49					0.8986	1.35	1.262	1.536	0	0	2	0
polymerase sigma factor FliA	gi|148546765	eIGEVLGVSESR	0.94	iTRAQ8plex (+304)	21.93	25	17.15					2.16	1.465	No Values	1.547	0	0	1	0
polymerase sigma factor FliA	gi|148546765	gAMLDEVR	0.99	iTRAQ8plex (+304)	38.36	25	34.04	0.8463	1.258	0.9836	No Values	0.1683	1.451	2.2	No Values	0	0	3	0
polymerase sigma factor FliA	gi|148546765	gAmLDEVR	0.91	iTRAQ8plex (+304), Oxidation (+16)	19.13	25	19.13					0.9714	No Values	No Values	2.968	0	1	0	0
oxidoreductase putative, PIG3	gi|148549205	vAAAGLNR	0.99	iTRAQ8plex (+304)	28.98	25	26.01	1	1.173	1.463	1.111	1	1.098	1.248	1.1	0	2	0	0
domain protein	gi|148546044	aQAVSTYLTSQGVDASR	1	iTRAQ8plex (+304)	33.77	25	33.77	0.06393	6.98	16.32	10.86	0.662	1.573	6.09	4.043	0	0	23	2
domain protein	gi|148546044	qHNMDLSQR	0.98	iTRAQ8plex (+304)	25.98	25	22.23	5.514	10.15	11.34	17.09	0.9861	2.39	7.969	4.58	0	1	4	2
domain protein	gi|148546044	qHNmDLSQR	0.99	iTRAQ8plex (+304), Oxidation (+16)	26.92	25	26.92	Value Missing	4.423	19.52	12.22	1.986	0.06634	7.026	3.289	0	0	2	0
domain protein	gi|148546044	rAQAVSTYLTSQGVDASR	0.98	iTRAQ8plex (+304)	26.24	25	26.24	Value Missing	No Values	8.423	14.87	1.236	2.963	1.656	3.58	0	0	2	3
synthase	gi|148550000	aFHDETLPk	0.98	iTRAQ8plex (+304), iTRAQ8plex (+304)	23.04	25	23.04	0.8246	1.805	1.146	1.552	0.8961	1.459	1.202	1.617	0	0	1	2
synthase	gi|148550000	iAAHAADLAk	1	iTRAQ8plex (+304), iTRAQ8plex (+304)	41.79	25	41.79					1.168	1.054	1.557	1.413	0	0	1	1
synthase	gi|148550000	rVTGIVSR	0.93	iTRAQ8plex (+304)	23.96	25	15.6	1.159	0.7985	1.361	1.883	1.073	1.46	0.8171	1.984	0	0	3	0
synthase	gi|148550000	wEDQFNLGLDPDTAR	1	iTRAQ8plex (+304)	60.69	25	60.69	1.262	0.9884	1.884	0.9873	0.9837	0.2022	0.3284	1.834	0	0	4	0
1-dehydrogenase	gi|148546303	eTVQNLIALR	0.99	iTRAQ8plex (+304)	27.99	25	27.99	0.8955	0.7079	2.559	1.551	0.2067	0.703	4.409	3.353	0	2	3	0
1-dehydrogenase	gi|148546303	iDHYLGkETVQNLIALR	0.94	iTRAQ8plex (+304), iTRAQ8plex (+304)	22.69	25	16.54	1.056	1.564	No Values	No Values	1.749	0.3218	2.847	1.968	0	0	0	1
dehydrogenase	gi|148548293	eTLNADVPLAADHFR	0.96	iTRAQ8plex (+304)	23.85	25	23.85	1.158	1.397	1.144	1.035	1.013	1.119	1.27	0.964	0	1	16	13
dehydrogenase	gi|148548293	sTAQDVER	0.91	iTRAQ8plex (+304)	16.54	25	16.45					1.576	0.8199	No Values	1.98	0	1	0	0
dehydrogenase	gi|148548293	vFQEEIFGPVVGVTTFk	1	iTRAQ8plex (+304), iTRAQ8plex (+304)	44.55	25	44.55	0.1207	1.284	1.205	2.006	0.7394	1.368	1.106	1.27	0	0	3	5
c oxidase, cbb3-type, subunit II	gi|148546850	aHLYNPR	0.9	iTRAQ8plex (+304)	30.26	25	30.26	1.009	0.8793	0.6146	0.8722	1.144	1.169	0.6558	1.046	0	0	8	0
c oxidase, cbb3-type, subunit II	gi|148546850	nVVPESk	0.9	iTRAQ8plex (+304), iTRAQ8plex (+304)	17.12	25	17.12	1.187	No Values	0.5467	0.8829	0.9504	1.245	0.4656	1.47	0	1	1	0
c oxidase, cbb3-type, subunit II	gi|148546850	rTGPDLAR	0.99	iTRAQ8plex (+304)	33.45	25	33.45	0.763	0.7694	0.5834	1.389					0	0	1	0
c oxidase, cbb3-type, subunit II	gi|148546850	tALELEGR	0.99	iTRAQ8plex (+304)	40.19	25	34.5	0.826	0.9355	0.8064	0.7637	1.23	0.8901	0.6416	1.032	0	4	2	0
c oxidase, cbb3-type, subunit II	gi|148546850	tGPDLAR	0.9	iTRAQ8plex (+304)	19.56	25	19.56	1.148	0.905	0.5557	0.8183					0	2	0	0
c oxidase, cbb3-type, subunit II	gi|148546850	ySDDWHR	0.9	iTRAQ8plex (+304)	39.54	25	39.54	1.024	1.115	0.3063	1.361	0.6896	1.291	0.7007	1.298	0	0	2	0
c oxidase, cbb3-type, subunit II	gi|148546850	ySDDWHR	0.9	iTRAQ8plex (+304), iTRAQ8plex (+304)	26.95	25	26.95	1.125	0.7786	0.5264	1.032					0	0	0	1
dehydrogenase domain protein	gi|148548466	vPYENVILGEGR	1	iTRAQ8plex (+304)	40.26	25	40.26	Value Missing	87.43	100	76.27	1	No Values	2.603	1.246	0	0	2	0
DNA helicase UvrD	gi|148550460	vENLEELVSAAR	1	iTRAQ8plex (+304)	61.1	25	61.1	1	1.657	1.532	1.058	1	0.6815	1.969	No Values	0	0	2	0
pyrophosphorylase	gi|148547174	yGVIAGEMIR	1	iTRAQ8plex (+304)	34.43	25	30.92	1.177	0.9976	1.643	1.164	0.9569	1.012	1.62	1.671	0	3	2	0
pyrophosphorylase	gi|148547174	yGVIAGEMIR	0.94	iTRAQ8plex (+304), iTRAQ8plex (+304)	19.57	25	19.57	0.7002	0.7733	2.944	1.507					0	0	0	1
pyrophosphorylase	gi|148547174	yGVIAGEmIR	0.93	iTRAQ8plex (+304), Oxidation (+16)	22.29	25	15.58	0.8424	No Values	1.581	1.448	1.202	1.049	1.896	1.097	0	0	2	0
reductase (Ferredoxin)	gi|148548532	aLTPEVFAEk	1	iTRAQ8plex (+304), iTRAQ8plex (+304)	32.07	25	32.07	1.083	0.873	1.587	0.5768	1.301	0.8157	1.883	1.385	0	0	2	1
reductase (Ferredoxin)	gi|148548532	mYVYDEYDQR	0.97	iTRAQ8plex (+304)	21.83	25	21.83	0.7421	0.9387	1.526	0.814	0.7119	0.9597	1.55	1.005	0	2	2	0
reductase (Ferredoxin)	gi|148548532	vLVGGGLGR	1	iTRAQ8plex (+304)	46.95	25	37.88	1.144	0.7251	0.9529	1.014	1.17	1.34	1.395	1.201	0	1	4	0
regulator, LysR family	gi|148548651	gTLSIATTHTQAR	1	iTRAQ8plex (+304)	66.51	25	61.39	0.7544	1.609	0.8948	No Values	0.9604	1.203	1.04	No Values	0	0	2	0
regulator, LysR family	gi|148548651	iINTAGEILR	1	iTRAQ8plex (+304)	65.57	25	52.69	0.6902	1.275	1.175	0.7252	0.5543	1.432	0.9017	0.9306	0	3	3	0
regulator, LysR family	gi|148548651	kGTLSIATTHTQAR	1	iTRAQ8plex (+304), iTRAQ8plex (+304)	43.85	25	43.85	1.251	1.105	0.8508	0.9495	1.256	0.9358	1.087	1.022	0	0	0	4
regulator, LysR family	gi|148548651	lLEDELGVEVFAR	1	iTRAQ8plex (+304)	76.63	25	74.17	1.172	1.14	0.8169	0.9642	0.8977	1.421	0.9196	1.054	0	0	6	0
regulator, LysR family	gi|148548651	qIAQEFSNEk	0.99	iTRAQ8plex (+304), iTRAQ8plex (+304)	34.4	25	21.63	1.104	1.493	0.7662	0.8848	1.54	0.9753	0.7922	1.074	0	0	3	0
regulator, LysR family	gi|148548651	vVFTAADADVIk	1	iTRAQ8plex (+304), iTRAQ8plex (+304)	63.53	25	63.33	1.129	1.143	0.9025	0.959	1.167	1.228	0.9776	0.9117	0	0	1	1
mismatch repair protein MutS	gi|148549358	dNTLQSVIDR	0.93	iTRAQ8plex (+304)	17.69	25	17.69					2.895	3.483	No Values	2.79	0	0	1	0
mismatch repair protein MutS	gi|148549358	iGSSDDLAGGR	1	iTRAQ8plex (+304)	53.19	25	53.19	2.34	2.584	1.774	2.718	3.336	2.452	2.612	4.005	0	0	2	0
mismatch repair protein MutS	gi|148549358	iITPGTVSDEALLDER	1	iTRAQ8plex (+304)	36.62	25	36.62	Value Missing	2.324	No Values	2.324	0.03091	2.98	3.104	0.5391	0	0	4	0
mismatch repair protein MutS	gi|148549358	lDDTVILDGASR	1	iTRAQ8plex (+304)	62.62	25	50.65	2.265	No Values	No Values	2.385					0	0	1	0
mismatch repair protein MutS	gi|148549358	rDNLIAALLGDER	0.89	iTRAQ8plex (+304)	16.08	25	16.08					Value Missing	3.041	No Values	No Values	0	0	1	0
synthase (NADPH) small subunit	gi|148550150	eVFTGMGIEFR	1	iTRAQ8plex (+304)	67.14	25	66.7	2.339	1.559	1.205	1.271	1.259	0.3665	0.3062	0.8852	0	1	4	0
synthase (NADPH) small subunit	gi|148550150	eVFTGmGIEFR	0.9	iTRAQ8plex (+304), Oxidation (+16)	20.1	25	20.1					0.2313	1.299	0.4062	0.7698	0	1	1	0
synthase (NADPH) small subunit	gi|148550150	gSDLVVTAIFEGR	1	iTRAQ8plex (+304)	59.17	25	53.62	0.0402	1.973	1.537	No Values	1.215	1.038	1.412	0.821	0	0	5	0
synthase (NADPH) small subunit	gi|148550150	lNNDFQFIEVGR	0.99	iTRAQ8plex (+304)	27.68	25	27.68	1.007	No Values	No Values	2.347	0.5914	1.355	1.62	1.209	0	0	2	0
synthase (NADPH) small subunit	gi|148550150	nPEIGGLLTFGIPEFk	1	iTRAQ8plex (+304), iTRAQ8plex (+304)	34.57	25	34.57	1.481	1.025	2.144	1.798	0.8856	0.5938	2.37	1.214	0	0	1	3
synthase (NADPH) small subunit	gi|148550150	yITDTAFAMGWRPDMSk	0.89	iTRAQ8plex (+304), iTRAQ8plex (+304)	17.24	25	17.24	1.685	1.98	1.558	1.075	1.169	1.081	1.056	1.176	0	1	0	1
initiation factor IF-3	gi|148548432	eMAHQELGMELLk	1	iTRAQ8plex (+304), iTRAQ8plex (+304)	36.64	25	33.5	0.1341	1.75	1.408	1.814	1.167	1.373	0.3638	0.9902	0	0	2	3
initiation factor IF-3	gi|148548432	eMAHQELGmELLk	1	iTRAQ8plex (+304), Oxidation (+16), iTRAQ8plex (+304)	29.34	25	29.34	Value Missing	1.863	No Values	1.232	Value Missing	1.132	No Values	No Values	0	0	0	2
initiation factor IF-3	gi|148548432	eMAHQELGMELLkR	1	iTRAQ8plex (+304), iTRAQ8plex (+304)	33.28	25	33.28	1.523	1.858	1.548	1.203					0	0	0	1
initiation factor IF-3	gi|148548432	fLTDGDk	0.9	iTRAQ8plex (+304), iTRAQ8plex (+304)	22.7	25	9.82					0.8968	1.071	1.272	1.345	0	0	1	0
initiation factor IF-3	gi|148548432	qLMMVIAPk	0.97	iTRAQ8plex (+304), iTRAQ8plex (+304)	27.03	25	13.63	1.785	1.525	1.702	1.155	1.112	0.8332	1.494	1.211	0	0	9	3
initiation factor IF-3	gi|148548432	qLmMVIAPk	0.98	iTRAQ8plex (+304), Oxidation (+16), iTRAQ8plex (+304)	34.15	25	13.63	Value Missing	No Values	1.515	No Values					0	0	1	0
granule-associated protein	gi|148550083	aAAkPAAk	0.95	iTRAQ8plex (+304), iTRAQ8plex (+304), iTRAQ8plex (+304)	21.18	25	19.24	1.242	1.026	0.3554	0.4867					0	0	0	1
granule-associated protein	gi|148550083	lNSAISR	0.9	iTRAQ8plex (+304)	44.74	25	33.56	0.8861	0.7572	0.3297	0.9852	0.7142	0.5731	0.4172	0.8124	0	2	2	0
granule-associated protein	gi|148550083	rLNSAISR	0.95	iTRAQ8plex (+304)	20.75	25	20.75	0.8426	0.8946	0.4341	0.6737	0.9377	0.8406	0.3301	0.6938	0	0	7	0
granule-associated protein	gi|148550083	tAAAkPAAk	0.93	iTRAQ8plex (+304), iTRAQ8plex (+304), iTRAQ8plex (+304)	19.18	25	19.18	1.111	1.056	0.3629	0.5179	1.122	0.8979	0.3302	0.5421	0	0	2	1
gi|148546266|Aminomethyltransferase	gi|148546266	rVGLLPQER	0.97	iTRAQ8plex (+304)	24.28	25	24.28					0.9178	1.256	0.01	0.6775	0	0	1	0
gi|148546266|Aminomethyltransferase	gi|148546266	vGLLPQER	0.98	iTRAQ8plex (+304)	27.28	25	27.28	1	1.024	0.8523	0.7133	1.005	1.067	0.7915	0.8131	0	9	1	0
lipoprotein	gi|148545386	eLEAATIPR	1	iTRAQ8plex (+304)	65.73	25	61.95	0.9442	1.003	0.6876	0.9179	1.076	0.8459	0.5908	0.6815	0	2	6	0
lipoprotein	gi|148545386	gAVVPAFR	0.94	iTRAQ8plex (+304)	23.74	25	16.82	0.8827	No Values	No Values	No Values					0	0	1	0
lipoprotein	gi|148545386	lAAALHSPEVk	1	iTRAQ8plex (+304), iTRAQ8plex (+304)	43.75	25	43.75	1.065	0.9447	0.8423	0.7028	1.005	0.9519	0.7034	0.6106	0	0	4	6
lipoprotein	gi|148545386	lDANFFQHQPYLDEFNk	1	iTRAQ8plex (+304), iTRAQ8plex (+304)	36.24	25	36.24	1.04	0.7493	No Values	No Values	0.8111	1.236	0.6981	0.5668	0	0	0	2
transhydrogenase subunit beta	gi|148545430	kVIEDMVk	0.99	iTRAQ8plex (+304), iTRAQ8plex (+304), iTRAQ8plex (+304)	27.2	25	27.2	1.373	0.883	0.626	0.4951	1.096	0.8725	0.7146	0.7411	0	0	0	3
transhydrogenase subunit beta	gi|148545430	sMASGYAGLDNELFYLDk	1	iTRAQ8plex (+304), iTRAQ8plex (+304)	58.08	25	58.08	0.8293	0.6464	0.8006	0.5723	1.165	0.8028	0.8085	0.6564	0	0	4	4
transhydrogenase subunit beta	gi|148545430	smASGYAGLDNELFYLDk	0.92	iTRAQ8plex (+304), Oxidation (+16), iTRAQ8plex (+304)	17.01	25	17.01					0.7324	1.174	0.5049	1.144	0	0	0	1
transhydrogenase subunit beta	gi|148545430	tMMVFGDAk	0.98	iTRAQ8plex (+304), iTRAQ8plex (+304)	24	25	24	1.585	0.7135	0.645	0.5154	0.8036	0.96	0.8856	0.7275	0	0	3	0
transhydrogenase subunit beta	gi|148545430	tMmVFGDAk	0.95	iTRAQ8plex (+304), Oxidation (+16), iTRAQ8plex (+304)	27.05	25	8.04	0.736	0.677	0.7926	0.9515					0	0	1	0
transhydrogenase subunit beta	gi|148545430	vIEDMVk	0.9	iTRAQ8plex (+304), iTRAQ8plex (+304)	32.58	25	32.58	0.842	0.8797	0.6755	0.7512	0.7455	0.9451	0.159	No Values	0	0	2	1
system protein A	gi|148545768	lGQSATTLSGGEAQR	1	iTRAQ8plex (+304)	59.74	25	58.36	1.965	1.75	2.389	1.782	1.206	0.9417	0.7396	1.095	0	0	2	0
system protein A	gi|148545768	lYELDELPk	0.98	iTRAQ8plex (+304), iTRAQ8plex (+304)	24.98	25	24.98	1.453	1.141	3.094	2.854	0.7463	0.7735	1.075	1.483	0	0	2	0
system protein A	gi|148545768	sADTLSGGEAQR	1	iTRAQ8plex (+304)	37.65	25	28.6	0.0214	1.125	3.399	0.0214	1.13	0.7134	1.427	0.9795	0	2	1	0
system protein A	gi|148545768	sNPATYTGIFTPIR	1	iTRAQ8plex (+304)	57.49	25	57.49	0.2608	2.589	1.956	1.582	0.8492	0.941	0.8793	1.229	0	0	5	0
system protein A	gi|148545768	sSLAFDTLYAEGQR	1	iTRAQ8plex (+304)	33.23	25	33.23	0.801	1.01	0.8996	2.205	0.873	1.004	1.071	0.6524	0	1	6	0
system protein A	gi|148545768	sTVGTITEIYDYLR	1	iTRAQ8plex (+304)	43.82	25	37.28	2.08	No Values	1.715	1.839	1.284	0.8574	0.9567	0.8734	0	0	3	0
system protein A	gi|148545768	vVDIDQSPIGR	0.98	iTRAQ8plex (+304)	28.12	25	24.39	1.53	1.942	2.634	1.87					0	1	0	0
system protein A	gi|148545768	yVESLSAYAR	0.97	iTRAQ8plex (+304)	22.06	25	22.06					0.6145	No Values	0.9798	1.56	0	0	1	0
1-carboxyvinyltransferase	gi|148546246	gAPVMATDLR	0.97	iTRAQ8plex (+304)	21.65	25	21.41	0.8954	0.8472	1.068	1.539	0.8167	0.6427	1.321	1.564	0	1	4	0
1-carboxyvinyltransferase	gi|148546246	gAPVmATDLR	0.9	iTRAQ8plex (+304), Oxidation (+16)	19.23	25	19.23	1.008	1.797	0.7712	0.9125					0	0	1	0
1-carboxyvinyltransferase	gi|148546246	tLVAPYELVk	1	iTRAQ8plex (+304), iTRAQ8plex (+304)	33.75	25	33.75	1.069	1.012	1.246	0.9452	1.032	0.8001	1.251	1.095	0	0	5	0
ribosomal protein L17	gi|148545765	eDSVANRR	0.92	iTRAQ8plex (+304)	18.6	25	18.6	1.21	1.649	0.6751	0.6326					0	0	1	0
ribosomal protein L17	gi|148545765	rVAEPLITLAk	0.98	iTRAQ8plex (+304), iTRAQ8plex (+304)	24.36	25	24.36	0.9577	0.8393	0.9588	1.064	0.9593	0.8945	0.8392	0.9377	0	0	2	5
ribosomal protein L17	gi|148545765	vAEPLITLAk	0.93	iTRAQ8plex (+304), iTRAQ8plex (+304)	18.62	25	18.62	1.049	1.05	0.9319	0.8334	1.069	0.9643	0.8149	0.8176	0	1	11	1
reductase	gi|148545717	vGIVGGTGYTGVELLR	1	iTRAQ8plex (+304)	83.05	25	82.34	1.438	1.332	1.512	1.62	0.9081	1.332	1.55	1.305	0	1	8	0
reductase	gi|148545717	vIDLSADFR	0.93	iTRAQ8plex (+304)	20.11	25	20.11	0.3587	1.366	1.679	1.945	0.8055	1.369	1.212	1.268	0	11	1	0
kinase	gi|148550326	eLSQLQFNIR	1	iTRAQ8plex (+304)	32.34	25	25.87	1	1.363	No Values	No Values	1	0.1949	0.2097	1.022	0	1	2	0
D	gi|148546540	iDEMHPR	0.9	iTRAQ8plex (+304)	24.34	25	23.79					0.81	1.632	No Values	2.716	0	0	1	0
D	gi|148546540	lAPQQLAVLR	1	iTRAQ8plex (+304)	38.77	25	28.48					1.292	1.527	1.709	1.632	0	0	1	0
ligase	gi|148546380	aELYHFIGk	0.96	iTRAQ8plex (+304), iTRAQ8plex (+304)	21.22	25	21.22	0.6683	0.685	1.493	2.491	0.8044	1.13	1.454	2.179	0	0	1	3
ligase	gi|148546380	gVDDLDLNLEDFVQk	1	iTRAQ8plex (+304), iTRAQ8plex (+304)	30.91	25	30.91	1.221	0.8972	1.466	1.601	1.337	1.346	1.433	1.097	0	0	0	4
ligase	gi|148546380	nVFSGIk	0.9	iTRAQ8plex (+304), iTRAQ8plex (+304)	26.65	25	26.65	1.233	1.452	1.147	1.088	1.066	1.278	1.484	1.399	0	0	3	0
dehydrogenase subunit G	gi|148546979	aHLVLPAASFAEGDGTLVSQEGR	1	iTRAQ8plex (+304)	66.85	25	66.85	0.5306	2.188	No Values	2.373	0.174	No Values	1.244	0.9681	0	0	0	5
dehydrogenase subunit G	gi|148546979	aTIHVDGk	0.99	iTRAQ8plex (+304), iTRAQ8plex (+304)	32.75	25	29.43					1.029	1.136	0.6929	1.786	0	0	0	1
dehydrogenase subunit G	gi|148546979	dYAGGTDLGVYGAHDNVYFGR	1	iTRAQ8plex (+304)	50.24	25	50.24	Value Missing	2.026	1.482	2.399	1.025	1.09	1.177	No Values	0	0	3	0
dehydrogenase subunit G	gi|148546979	fGYGYVNR	0.99	iTRAQ8plex (+304)	27.2	25	27.2	1.938	1.824	2.252	1.748	1.008	0.6823	1.081	1.947	0	0	2	0
dehydrogenase subunit G	gi|148546979	fQDEVGGHLR	0.98	iTRAQ8plex (+304)	24.27	25	24.27	1.236	No Values	2.58	2.259	0.8343	0.6179	1.843	1.523	0	0	2	0
dehydrogenase subunit G	gi|148546979	iADALVAAk	1	iTRAQ8plex (+304), iTRAQ8plex (+304)	37.18	25	26.73	2.237	1.451	2.067	2.074	1.33	1.111	0.954	0.9545	0	3	0	0
dehydrogenase subunit G	gi|148546979	vDAALAAAk	0.89	iTRAQ8plex (+304), iTRAQ8plex (+304)	23.24	25	12.14	1.676	3.509	No Values	1.225					0	0	1	0
dehydrogenase subunit G	gi|148546979	yYkDYAGGTDLGVYGAHDNVYFGR	0.98	iTRAQ8plex (+304), iTRAQ8plex (+304)	27.46	25	27.46					1.297	1.289	0.9951	0.87	0	0	0	1
synthetase	gi|148549967	gIGPAYEDk	1	iTRAQ8plex (+304), iTRAQ8plex (+304)	47.56	25	47.56	1.97	1.374	1.783	1.316	0.8434	1.295	0.995	0.9926	0	1	2	1
synthetase	gi|148549967	gkNVVVLGTQWGDEGk	1	iTRAQ8plex (+304), iTRAQ8plex (+304), iTRAQ8plex (+304)	33.5	25	33.5					1.332	1.033	1.007	No Values	0	0	0	1
synthetase	gi|148549967	iEELVGAPIDIISTGPDR	0.99	iTRAQ8plex (+304)	93.38	25	93.38	1.398	1.007	2.313	1.96	1.011	0.8349	1.456	1.257	0	0	4	0
synthetase	gi|148549967	iEELVGAPIDIISTGPDRNETIVLR	1	iTRAQ8plex (+304)	56.92	25	56.92	1.227	No Values	1.96	1.663	1.1	1.291	1.259	0.8639	0	0	0	2
synthetase	gi|148549967	nETIVLR	0.9	iTRAQ8plex (+304)	26.65	25	24.53	1.105	1.037	1.84	3.011	0.8093	1.087	1.297	1.33	0	2	1	0
synthetase	gi|148549967	nVVVLGTQWGDEGk	0.98	iTRAQ8plex (+304), iTRAQ8plex (+304)	23.17	25	23.17	0.4418	1.733	2.213	1.713	0.3358	0.9072	0.5558	1.342	0	0	9	1
synthetase	gi|148549967	rIEELVGAPIDIISTGPDR	1	iTRAQ8plex (+304)	37.39	25	37.39					0.8946	1.122	1.183	1.301	0	0	1	0
synthetase	gi|148549967	rIEELVGAPIDIISTGPDRNETIVLR	0.99	iTRAQ8plex (+304)	30.71	25	30.71	1.679	1.624	1.594	1.46	1.115	1.037	1.129	1.271	0	0	0	3
polymerase-associated protein RapA	gi|148546422	aQPIAHQLHIAR	1	iTRAQ8plex (+304)	50.79	25	48.48	0.9958	0.6606	0.7627	1.239	0.8209	0.9763	0.9692	1.242	0	0	1	1
polymerase-associated protein RapA	gi|148546422	aSANkFVQAQR	0.99	iTRAQ8plex (+304), iTRAQ8plex (+304)	25.31	25	25.31					1.403	1.574	0.6596	0.6622	0	0	0	1
dehydrogenase	gi|148546905	aAQLGLk	0.9	iTRAQ8plex (+304), iTRAQ8plex (+304)	38.29	25	34.8	1.189	1.191	1.484	1.096	1.136	1.455	1.946	1.089	0	11	0	0
dehydrogenase	gi|148546905	aQMNYDLIPSVIYTHPEIAWVGk	1	iTRAQ8plex (+304), iTRAQ8plex (+304)	47.66	25	47.66	1.083	1.325	1.312	1.207	1.205	1.427	1.424	1.313	0	1	0	3
dehydrogenase	gi|148546905	aQmNYDLIPSVIYTHPEIAWVGk	0.93	iTRAQ8plex (+304), Oxidation (+16), iTRAQ8plex (+304)	20.65	25	20.65	0.8074	1.83	1.457	1.056	0.7857	1.536	1.437	1.854	0	0	0	2
dehydrogenase	gi|148546905	lIVAVGR	0.9	iTRAQ8plex (+304)	24.82	25	17.29	0.8907	0.9236	1.852	1.646	0.8634	0.9347	2.188	1.821	0	8	0	0
SurA	gi|148545689	hILIkPSEIR	0.98	iTRAQ8plex (+304), iTRAQ8plex (+304)	24.72	25	24.72	1.6	2.028	1.455	1.349					0	0	0	1
SurA	gi|148545689	vVAIVDNDVVMQSQLDQR	1	iTRAQ8plex (+304)	45.34	25	45.34	0.4524	1.364	1.212	1.889	0.8657	1.146	1.02	1.221	0	0	4	1
adenylyltransferase	gi|148545620	yLDFSAIEALR	1	iTRAQ8plex (+304)	40.94	25	40.94					No Values	No Values	Reference Missing	No Values	0	0	1	0
G	gi|148546220	gIVGNIYk	0.99	iTRAQ8plex (+304), iTRAQ8plex (+304)	32.02	25	32.02	0.8868	1.941	1.392	1.331	2.596	1.864	2.882	1.904	0	0	2	1
G	gi|148546220	nLEETIFk	0.98	iTRAQ8plex (+304), iTRAQ8plex (+304)	23.77	25	23.77	1.005	1.621	0.9666	2.33					0	0	2	1
G	gi|148546220	sEEILINITPMESR	1	iTRAQ8plex (+304)	31.58	25	31.58	0.9558	1.107	1.818	1.807	0.361	2.27	No Values	No Values	0	0	4	0
G	gi|148546220	tNLEAATAIAR	0.98	iTRAQ8plex (+304)	25.82	25	25.82	1.322	1.134	1.33	1.599	1.986	2.207	2.843	2.067	0	0	5	0
G	gi|148546220	vLPGMQAAFVDIGLER	1	iTRAQ8plex (+304)	62.26	25	61.34	0.1377	1.18	1.336	1.502	Value Missing	2.27	2.27	No Values	0	0	4	0
reductase	gi|148549006	eLPEAQR	0.9	iTRAQ8plex (+304)	32.44	25	31.89	0.8038	1.126	1.39	1.202	1.35	0.7699	1.568	1.344	0	0	5	0
reductase	gi|148549006	gIGQAIALELGR	1	iTRAQ8plex (+304)	71.42	25	60.03	0.9625	0.7671	1.388	1.256	0.04004	1.055	1.534	1.478	0	3	5	0
reductase	gi|148549006	vALVTGASR	1	iTRAQ8plex (+304)	50.11	25	36.39	0.9975	0.9852	1.262	1.189	1.168	1.08	1.28	1.265	0	8	4	0
replication initiator protein DnaA	gi|148545260	aLQLNAINEFkR	0.97	iTRAQ8plex (+304), iTRAQ8plex (+304)	21.75	25	21.75	0.8474	1.396	1.629	0.7421					0	0	0	1
replication initiator protein DnaA	gi|148545260	eIEGLEER	0.95	iTRAQ8plex (+304)	20.77	25	20.77	0.9563	0.8024	1.667	1.118	0.8827	1.334	0.9854	1.078	0	3	2	0
replication initiator protein DnaA	gi|148545260	fVLDWVNEk	0.99	iTRAQ8plex (+304), iTRAQ8plex (+304)	26.29	25	26.29	0.8399	1.317	1.179	1.096	0.9989	1.244	1.232	0.8075	0	0	4	0
replication initiator protein DnaA	gi|148545260	qVAMALSk	0.94	iTRAQ8plex (+304), iTRAQ8plex (+304)	20.12	25	20.12	1.286	0.6017	1.788	1.034					0	0	1	0
replication initiator protein DnaA	gi|148545260	sVDALLIDDIQFFAR	1	iTRAQ8plex (+304)	61.73	25	61.6	1.133	1.723	0.7798	0.9394					0	0	1	0
zinc metalloprotease FtsH	gi|148547674	lVAGIER	0.9	iTRAQ8plex (+304)	25.61	25	13.04					0.8827	0.7169	0.01088	0.5558	0	1	0	0
zinc metalloprotease FtsH	gi|148547674	lVAGIERk	0.96	iTRAQ8plex (+304), iTRAQ8plex (+304)	25.25	25	23.32	0.8771	2.752	0.01988	1.658	1.017	0.821	No Values	0.4213	0	0	4	1
5-kinase	gi|148545969	gLANYSALEAQk	0.99	iTRAQ8plex (+304), iTRAQ8plex (+304)	29.06	25	29.06	1.126	0.9706	1.07	1.636	1.023	1.029	0.9465	1.03	0	0	3	1
5-kinase	gi|148545969	nNPEAQLIYEAR	1	iTRAQ8plex (+304)	46.44	25	46.44	0.7221	1.147	1.636	1.492	0.8545	0.624	0.9349	2.001	0	1	3	0
5-kinase	gi|148545969	sLLPVGVk	0.99	iTRAQ8plex (+304), iTRAQ8plex (+304)	28.18	25	19.53	1.288	1.187	1.116	1.166	1.047	1.452	0.2403	0.4786	0	0	3	1
ligase beta subunit	gi|148545333	lTDAEFFFk	1	iTRAQ8plex (+304), iTRAQ8plex (+304)	32.32	25	32.32	1.018	1.073	0.7939	0.9368	1.117	0.9477	0.7496	0.7487	0	0	4	2
ligase beta subunit	gi|148545333	vQAVQAFR	0.99	iTRAQ8plex (+304)	31.75	25	31.75	0.9327	1.174	0.857	0.9034	0.8536	0.9842	0.7935	0.8545	0	7	4	0
protein	gi|148548275	eADLLFHR	0.99	iTRAQ8plex (+304)	48.26	25	39.37	0.9062	0.5939	0.3313	0.673	1.238	1.365	0.5554	0.3593	0	0	2	0
protein	gi|148548275	fNSAYFEHAFLAR	0.9	iTRAQ8plex (+304)	16.84	25	16.84	0.7554	0.8105	0.2574	0.4469	0.3405	0.8231	0.01047	0.7993	0	0	5	2
protein	gi|148548275	lVPGGLTR	0.98	iTRAQ8plex (+304)	30.17	25	22.62					1.346	0.8473	0.3374	0.8765	0	0	1	0
protein	gi|148548275	tPSGVSYMLEDR	1	iTRAQ8plex (+304)	45.33	25	45.33	0.7202	0.6208	0.515	0.4606	0.7681	1.14	0.2923	0.7971	0	1	6	0
protein	gi|148549192	aSNQGIPVILDDQSDAGQAYSDAVDR	1	iTRAQ8plex (+304)	50.47	25	50.47	0.1317	1.632	1.843	1.63	0.1218	2.288	1.151	2.156	0	0	3	3
protein	gi|148549192	gAHLAMYFADEAIVVTNPEVSSVR	0.97	iTRAQ8plex (+304)	108.3	25	108.3	1.797	2.111	1.451	1.161	0.2752	1.861	0.2708	1.71	0	0	0	5
protein	gi|148549192	gAHLAmYFADEAIVVTNPEVSSVR	0.96	iTRAQ8plex (+304), Oxidation (+16)	23	25	23	Value Missing	1.63	No Values	No Values					0	0	0	1
protein	gi|148549192	gAHLAMyFADEAIVVTNPEVSSVR	0.9	iTRAQ8plex (+304), iTRAQ8plex (+304)	19.08	25	19.08	0.9834	1.989	2.212	No Values					0	0	0	1
protein	gi|148549192	iLVVTSGk	0.98	iTRAQ8plex (+304), iTRAQ8plex (+304)	26.72	25	21.12	1.547	1.589	2.235	1.199	1.62	1.105	3.052	1.782	0	3	4	0
protein	gi|148549192	tTTSAAIGTGLALR	0.99	iTRAQ8plex (+304)	26.95	25	26.95	1.143	1.263	2.015	1.852	1.291	1.248	2.534	1.831	0	2	13	0
protein	gi|148549192	tVIVDFDVGLR	1	iTRAQ8plex (+304)	39.48	25	39.48					1.925	0.03172	0.03172	1.654	0	0	1	0
ribosomal protein L13	gi|148549613	hkPEYTPHVDTGDYIVVINAEQVR	1	iTRAQ8plex (+304), iTRAQ8plex (+304)	41.72	25	41.72	1	1.113	0.8428	No Values	1.27	0.8431	0.8676	0.9298	0	0	0	2
ribosomal protein L13	gi|148549613	lATEIATR	0.99	iTRAQ8plex (+304)	53.69	25	47.31	1.031	0.8976	0.894	1.109	1.009	0.936	0.8868	1.005	0	8	3	0
ribosomal protein L13	gi|148549613	tFTAkPETVk	0.99	iTRAQ8plex (+304), iTRAQ8plex (+304), iTRAQ8plex (+304)	26.16	25	26.16	0.7649	0.9683	1.202	1.031	0.9402	0.7883	1.148	0.9579	0	0	0	2
carrier protein	gi|148549005	iVAEQLGVk	0.99	iTRAQ8plex (+304), iTRAQ8plex (+304)	32.6	25	27.65	0.9082	0.5941	1.07	1.12	0.841	0.6164	1.081	1.021	0	15	11	0
carrier protein	gi|148549005	kIVAEQLGVk	0.99	iTRAQ8plex (+304), iTRAQ8plex (+304), iTRAQ8plex (+304)	38.71	25	17.12	0.9902	1.053	0.9111	0.6982	0.9254	1.002	1.079	0.6155	0	0	0	3
carrier protein	gi|148549005	mSTIEER	0.9	iTRAQ8plex (+304)	33.04	25	29.1	1.279	1.147	0.339	1.333	1.292	0.8905	0.4246	1.261	0	2	2	0
carrier protein	gi|148549005	mSTIEER	0.9	Oxidation (+16), iTRAQ8plex (+304)	37.43	25	27.39	0.5901	0.9708	1.339	0.8644					0	1	0	0
response regulator AlgR	gi|148545464	aLEDEFGER	1	iTRAQ8plex (+304)	31.89	25	31.89	0.8509	1.231	No Values	1.087	0.5823	1.142	0.2291	1.138	0	0	7	0
response regulator AlgR	gi|148545464	gLDGDALTVSR	0.98	iTRAQ8plex (+304)	25.11	25	25.11	1.116	1.203	0.8808	0.915	1.375	1.447	0.9109	0.851	0	0	8	0
response regulator AlgR	gi|148545464	rHVAGVR	0.9	iTRAQ8plex (+304)	21.88	25	21.88	1.08	1.39	No Values	0.6867					0	0	1	0
signal transduction histidine kinase	gi|148546768	gVGMDVVk	0.99	iTRAQ8plex (+304), iTRAQ8plex (+304)	34.11	25	27.08	2.246	1.389	0.5163	1.099	1.633	1.57	1.153	1.062	0	0	2	0
signal transduction histidine kinase	gi|148546768	mLQGTPGMSGATITGDGR	1	iTRAQ8plex (+304)	43.19	25	43.19	Value Missing	0.8432	No Values	1.578	0.01	0.01085	1.184	0.1476	0	0	3	0
signal transduction histidine kinase	gi|148546768	tEISDVSGR	1	iTRAQ8plex (+304)	42.93	25	40.41	1.145	1.125	1.14	1.203	1.46	1.344	1.048	1.497	0	3	2	0
signal transduction histidine kinase	gi|148546768	tNVVDGQEVVIVR	1	iTRAQ8plex (+304)	81.11	25	81.11	1.48	1.963	0.909	0.6697	1.399	1.503	0.9741	1.531	0	2	4	0
sensor hybrid histidine kinase	gi|148547393	gLGLGLAIVEk	0.96	iTRAQ8plex (+304), iTRAQ8plex (+304)	22.61	25	22.61	3.352	3.736	No Values	4.064					0	0	0	1
sensor hybrid histidine kinase	gi|148547393	vVTALSEEDLAR	0.9	iTRAQ8plex (+304)	19.31	25	19.05	0.2604	3.706	3.394	No Values	Value Missing	No Values	No Values	6.864	0	1	2	0
gi|148547283|Catalase-peroxidase	gi|148547283	fAPLNSWPDNVSLDk	1	iTRAQ8plex (+304), iTRAQ8plex (+304)	30.56	25	30.56	2.348	1.971	1.167	1.885	1.974	1.356	0.7229	0.7497	0	0	3	4
gi|148547283|Catalase-peroxidase	gi|148547283	vmELDRFDLkT	0.96	iTRAQ8plex (+304), Oxidation (+16), iTRAQ8plex (+304)	23.6	25	22.86	0.1572	0.1667	4.619	3.089	0.5169	0.4698	3.765	1.967	0	0	2	1
ribosomal protein L15	gi|148545758	aAIEAAGGk	1	iTRAQ8plex (+304), iTRAQ8plex (+304)	36.83	25	36.83	0.9515	1.035	1.077	0.8962	0.9675	0.9256	1.109	0.7986	0	2	7	0
ribosomal protein L15	gi|148545758	gIGSGLGk	0.93	iTRAQ8plex (+304), iTRAQ8plex (+304)	20.73	25	20.73	1	1.092	0.8688	0.9459	1	1.05	0.8397	0.8886	0	2	13	0
dehydrogenase subunit E	gi|148546981	aASIEALk	0.99	iTRAQ8plex (+304), iTRAQ8plex (+304)	40.18	25	40.18	0.9854	1.254	0.7108	0.5831	0.8847	1.208	1.028	1.029	0	1	6	0
dehydrogenase subunit E	gi|148546981	fALSETER	0.99	iTRAQ8plex (+304)	46.1	25	35.77	0.9262	0.8202	0.6692	1.001	1.117	1.228	1.07	1.033	0	1	3	0
ribosomal protein L21	gi|148545966	qWFTEIk	0.9	iTRAQ8plex (+304), iTRAQ8plex (+304)	29.76	25	27.12	1.101	1.079	0.9161	0.5933	1.096	0.9177	0.6906	0.6319	0	0	3	0
ribosomal protein L21	gi|148545966	vAEGEFLk	0.95	iTRAQ8plex (+304), iTRAQ8plex (+304)	21.49	25	21.49	0.8485	0.8565	0.8974	0.9131	0.8431	0.8022	0.8677	0.6905	0	4	9	2
membrane chaperone Skp (OmpH)	gi|148549383	dFQFQSk	0.9	iTRAQ8plex (+304), iTRAQ8plex (+304)	19.27	25	17.85	1	1.012	0.9947	0.987	1	0.904	0.6109	0.6594	0	1	3	0
acid adenylation domain protein	gi|148546914	lDVPWQHFFR	0.92	iTRAQ8plex (+304)	21.35	25	13.46					1	0.6608	0.2853	1.138	0	0	1	0
acid adenylation domain protein	gi|148546914	lIDTIER	0.9	iTRAQ8plex (+304)	31.41	25	20.38	1	0.6156	1.37	0.7596					0	0	1	0
carboxykinase [ATP]	gi|148545524	aAYDEAAk	0.92	iTRAQ8plex (+304), iTRAQ8plex (+304)	19.42	25	19.33	1.211	1.093	1.357	1.39	1.191	0.9598	1.207	1.39	0	0	4	3
carboxykinase [ATP]	gi|148545524	nEPVIWk	0.9	iTRAQ8plex (+304), iTRAQ8plex (+304)	24.71	25	14.81	0.5422	1.3	1.685	2.251	1.038	1.002	1.423	1.364	0	0	3	0
carboxykinase [ATP]	gi|148545524	tTLSADESR	1	iTRAQ8plex (+304)	55.02	25	48.83	1.227	1.381	1.014	1.556	1.028	1.044	1.181	1.689	0	1	2	0
carboxykinase [ATP]	gi|148545524	vLIAGMR	0.9	iTRAQ8plex (+304)	25.05	25	10.11	1.279	No Values	No Values	No Values	1.133	0.01	0.01	1.249	0	0	2	0
protein DnaJ	gi|148549794	tLSVkVPAGVDTGDR	0.98	iTRAQ8plex (+304), iTRAQ8plex (+304)	23	25	23					0.9847	1.685	1.325	0.9232	0	0	0	1
protein DnaJ	gi|148549794	vPAGVDTGDR	0.96	iTRAQ8plex (+304)	21.66	25	20.63	1.061	0.9618	2.333	1.702	1.061	0.7761	1.445	1.596	0	3	2	0
oxidoreductase subunit B	gi|148546983	fGAEVIR	0.9	iTRAQ8plex (+304)	27.35	25	22.44	0.6682	1.161	0.9665	1.725	0.8852	0.5766	1.098	1.01	0	0	2	0
oxidoreductase subunit B	gi|148546983	iAVTNLR	0.9	iTRAQ8plex (+304)	47.36	25	30.7	1.237	1.048	0.7078	1.349	1.04	0.9274	0.7621	0.7701	0	3	1	0
oxidoreductase subunit B	gi|148546983	lYEQMLEPk	0.96	iTRAQ8plex (+304), iTRAQ8plex (+304)	22.18	25	20.83	1.044	1.103	1.026	1.089	1.086	0.8442	0.7876	0.7742	0	0	7	1
gi|148548993|Aminotransferase	gi|148548993	sFSLYGER	0.99	iTRAQ8plex (+304)	31.54	25	31.54	1	0.9572	1.475	1.568	1	0.8788	1.286	1.319	0	12	0	0
family protein MvaT	gi|148549562	aTEEAIk	0.9	iTRAQ8plex (+304), iTRAQ8plex (+304)	37.24	25	25.53	1.02	1.049	1.246	1.099	0.8611	0.8849	1.073	0.9696	0	2	10	0
family protein MvaT	gi|148549562	sLINEYR	0.9	iTRAQ8plex (+304)	29.02	25	29.02	0.9005	1.372	1.095	1.043	1.157	0.9569	0.7875	0.9068	0	2	2	0
protease-like protein	gi|148545957	gLTGEQGVIIPR	1	iTRAQ8plex (+304)	89.48	25	46.14	1.591	1.286	1.094	1.921	0.8563	1.157	1.202	1.202	0	0	2	0
protease-like protein	gi|148545957	iSATVYPGGSGIVDIER	1	iTRAQ8plex (+304)	70.32	25	70.32	0.1628	1.44	1.453	1.427	0.8688	0.4147	1.706	0.4753	0	0	5	0
protease-like protein	gi|148545957	lVIIGSR	0.9	iTRAQ8plex (+304)	24.73	25	12.63					0.6607	No Values	1.151	1.721	0	0	1	0
protease-like protein	gi|148545957	qLRPGALHR	0.99	iTRAQ8plex (+304)	26.96	25	26.17	1.385	1.296	1.572	1.524	1.307	1.104	1.078	0.9202	0	0	4	0
dehydratase small subunit	gi|148548979	aFTQHTGLVAPLDR	1	iTRAQ8plex (+304)	32.63	25	32.63	0.9717	1.332	0.7896	0.9669	1.199	1.179	1.104	1.049	0	0	4	3
dehydratase small subunit	gi|148548979	aNVDTDQIIPk	0.92	iTRAQ8plex (+304), iTRAQ8plex (+304)	20.04	25	20.04	1.298	1.23	0.9333	0.7301	1.104	1.387	1.016	1.039	0	0	4	4
dehydratase small subunit	gi|148548979	eHAPWALDEYGFR	1	iTRAQ8plex (+304)	31.69	25	31.69	0.7895	1.217	1.012	1.051	0.6897	1.262	1.307	0.8917	0	0	5	2
dehydratase small subunit	gi|148548979	tGFGPNLFDEWR	1	iTRAQ8plex (+304)	45.41	25	45.41	0.9434	1.145	0.9239	0.9574	0.7064	0.9944	0.9341	1.315	0	0	9	0
dehydratase small subunit	gi|148548979	yQGASVLLAR	0.98	iTRAQ8plex (+304)	24.44	25	24.44	1.072	0.7556	1.203	0.9848	1.185	1.074	1.135	1.128	0	1	5	0
kinase	gi|148550038	aEGSTHGVAk	0.96	iTRAQ8plex (+304), iTRAQ8plex (+304)	21.34	25	21.34	1.091	1.458	1.673	1.106	1.016	2.389	1.061	1.296	0	0	2	1
kinase	gi|148550038	eDLNVPVk	0.99	iTRAQ8plex (+304), iTRAQ8plex (+304)	25.74	25	25.74					0.8961	1.237	2.856	1.055	0	0	1	0
kinase	gi|148550038	mTDLDLQGk	0.97	iTRAQ8plex (+304), iTRAQ8plex (+304)	23.29	25	23.29	0.8415	0.8901	1.918	1.646	0.8273	1.254	2.111	1.524	0	0	3	1
kinase	gi|148550038	nADELAQk	0.97	iTRAQ8plex (+304), iTRAQ8plex (+304)	21.36	25	21.36					1.16	1.549	1.256	1.575	0	1	1	0
kinase	gi|148550038	vSVPLPVDVVVAk	1	iTRAQ8plex (+304), iTRAQ8plex (+304)	44.74	25	44.74	1.299	0.605	2.134	1.445	0.925	1.462	1.811	1.357	0	1	3	0
aminotransferase	gi|148546249	dLVPYVPGEQPk	0.92	iTRAQ8plex (+304), iTRAQ8plex (+304)	20.14	25	16.32	0.901	0.9772	1.865	1.052	1.208	0.5684	1.108	0.6775	0	0	2	0
aminotransferase	gi|148546249	eQGVIVR	0.9	iTRAQ8plex (+304)	37.85	25	16.27	1.006	0.7621	0.8611	2.191	0.8446	0.9082	0.6469	1.039	0	0	3	0
polymerase I	gi|148545397	gVLNMLk	0.9	iTRAQ8plex (+304), iTRAQ8plex (+304)	22.34	25	14.24	1.982	1.073	1.493	1.151	1.218	1.182	1.051	1.209	0	0	3	0
polymerase I	gi|148545397	sQAPLVLVDGSSYLYR	1	iTRAQ8plex (+304)	34.91	25	34.91	1.905	1.352	1.271	1.117	1.163	No Values	1.17	No Values	0	0	3	0
polymerase I	gi|148545397	yPGVLAYMER	0.98	iTRAQ8plex (+304)	22.08	25	22.08	Value Missing	0.8718	No Values	2.193	0.5879	1.242	1.06	2.362	0	0	2	0
transhydrogenase subunit alpha	gi|148545432	akQADIVITTALIPGR	1	iTRAQ8plex (+304), iTRAQ8plex (+304)	39.66	25	39.66					1.044	1.59	0.4109	No Values	0	0	0	1
transhydrogenase subunit alpha	gi|148545432	aQSLDVLSSQANIAGYk	0.99	iTRAQ8plex (+304), iTRAQ8plex (+304)	28.03	25	28.03	1.56	0.9581	0.7806	0.8065	1.291	1.1	0.5945	0.7018	0	0	3	5
transhydrogenase subunit alpha	gi|148545432	aVLLAAHYyPR	0.93	iTRAQ8plex (+304), iTRAQ8plex (+304)	24.48	25	0					0.5566	1.432	0.8559	No Values	0	0	1	0
transhydrogenase subunit alpha	gi|148545432	eQIESLGAk	0.92	iTRAQ8plex (+304), iTRAQ8plex (+304)	19.98	25	16.51	1.297	1.21	0.64	0.8677	1.176	1.034	0.6457	0.7245	0	0	5	0
transhydrogenase subunit alpha	gi|148545432	gITAFALEAAPR	0.99	iTRAQ8plex (+304)	24.8	25	24.8	0.6902	1.112	0.8043	0.8272	0.9036	1.032	0.3079	0.7573	0	4	7	0
transhydrogenase subunit alpha	gi|148545432	lGAVIEASDVRPAVk	1	iTRAQ8plex (+304), iTRAQ8plex (+304)	37.2	25	37.2	1.06	0.7583	0.8248	1.418	0.7282	1.058	0.8652	0.9252	0	0	0	3
transhydrogenase subunit alpha	gi|148545432	qADIVITTALIPGR	1	iTRAQ8plex (+304)	60.07	25	60.07	0.5083	0.8621	0.4508	1.116	0.6646	0.6355	No Values	1.615	0	1	3	0
membrane protein assembly factor BamA	gi|148549384	aISTEDLMk	0.93	iTRAQ8plex (+304), iTRAQ8plex (+304)	19.44	25	17.4					1.268	0.9693	0.8952	0.8639	0	0	1	0
membrane protein assembly factor BamA	gi|148549384	aSIGWSESTLNk	1	iTRAQ8plex (+304), iTRAQ8plex (+304)	40.64	25.9106	40.64	0.9748	1.041	0.7804	0.9764	0.9548	0.9588	0.8769	1.159	0	0	4	0
membrane protein assembly factor BamA	gi|148549384	aTLEGVR	0.9	iTRAQ8plex (+304)	30.21	25	21.82	0.9424	1.185	0.7704	0.9115	0.9803	1.454	0.7068	0.9433	0	2	0	0
membrane protein assembly factor BamA	gi|148549384	ekLSGDLER	0.95	iTRAQ8plex (+304), iTRAQ8plex (+304)	20.22	25	20.22	1.141	1.054	0.6894	0.9435	1.004	0.9741	0.869	1.118	0	0	0	4
membrane protein assembly factor BamA	gi|148549384	gFkDSSLGPR	0.98	iTRAQ8plex (+304), iTRAQ8plex (+304)	26.42	25	26.42					1.23	1.304	0.8958	0.661	0	1	0	0
membrane protein assembly factor BamA	gi|148549384	lSGDLER	0.9	iTRAQ8plex (+304)	30.94	25	19.41	0.5817	0.749	1.148	1.568	1.183	1.084	1.033	0.7178	0	0	2	0
membrane protein assembly factor BamA	gi|148549384	qMEGGWASTYLIDQSk	1	iTRAQ8plex (+304), iTRAQ8plex (+304)	33.72	25	33.72	1.001	0.9895	0.7559	1.01	1.053	1.088	0.8421	0.9208	0	0	2	2
membrane protein assembly factor BamA	gi|148549384	qSGLAEGEIFQR	1	iTRAQ8plex (+304)	30.74	25	30.74	0.9506	1.021	0.7191	1.121	0.7278	1.444	0.6116	1.499	0	0	4	0
RNA helicase RhlB	gi|148549632	aLIIAPTR	0.99	iTRAQ8plex (+304)	44.37	25	40.14	1.207	1.314	1.111	1.069	0.9908	1.132	0.6903	0.8002	0	4	2	0
RNA helicase RhlB	gi|148549632	aQTGTGk	0.9	iTRAQ8plex (+304), iTRAQ8plex (+304)	19.52	25	16.86	0.964	1.513	1.295	1.125					0	0	1	0
RNA helicase RhlB	gi|148549632	eLVVQIAk	0.99	iTRAQ8plex (+304), iTRAQ8plex (+304)	43.64	25	32.69	1.031	1.308	1.517	1.039	1.218	0.9295	0.6587	0.8746	0	1	2	0
RNA helicase RhlB	gi|148549632	lLDFNQR	0.9	iTRAQ8plex (+304)	23.72	25	9.52	1.254	1.161	0.836	1.748	0.8452	0.6224	0.9515	1.303	0	0	4	0
RNA helicase RhlB	gi|148549632	mLDMGFIPQVR	0.99	iTRAQ8plex (+304)	28.47	25	26.26	Value Missing	1.208	No Values	No Values					0	0	1	0
RNA helicase RhlB	gi|148549632	qTLLFSATFTDDVMNLAk	1	iTRAQ8plex (+304), iTRAQ8plex (+304)	40.37	25	40.37					1.129	0.9579	0.5944	1.014	0	0	0	1
membrane sensor signal transduction histidine kinase	gi|148546455	sLLIWER	0.9	iTRAQ8plex (+304)	28.43	25	28.43	1	0.9515	0.9627	1.018	1	1.212	0.8638	1.166	0	0	6	0
hydroxymethyltransferase	gi|148545948	aFITVNk	0.89	iTRAQ8plex (+304), iTRAQ8plex (+304)	18.67	25	16.92	1.307	0.9534	1.678	1.417	1.151	1.077	2.152	1.118	0	0	1	2
hydroxymethyltransferase	gi|148545948	eALQPEFk	0.97	iTRAQ8plex (+304), iTRAQ8plex (+304)	24.45	25	21.14	1.204	1.193	1.718	1.175	0.9449	1.182	1.734	1.464	0	0	3	0
hydroxymethyltransferase	gi|148545948	gGLILAR	0.9	iTRAQ8plex (+304)	31.45	25	21.26	1.295	1.445	1.668	0.9284	1.051	1.448	1.614	1.215	0	4	0	0
hydroxymethyltransferase	gi|148545948	nSVPNDPR	0.99	iTRAQ8plex (+304)	26.68	25	26.29	0.9455	No Values	No Values	1.8	0.6731	1.085	1.591	1.361	0	3	1	0
hydroxymethyltransferase	gi|148545948	sPFVTSGLR	1	iTRAQ8plex (+304)	45.61	25	40.75	1.008	1.36	1.423	1.433	1.113	1.167	1.553	1.478	0	1	10	0
adenylyltransferase subunit 1	gi|148549623	aVYVLDGQNLR	1	iTRAQ8plex (+304)	35.84	25	32.89	0.9439	1.068	0.8351	0.7878	1.228	1.042	1.229	0.9076	0	1	4	0
adenylyltransferase subunit 1	gi|148549623	eQGITIDVAYR	1	iTRAQ8plex (+304)	43.72	25	40.67	0.896	No Values	No Values	No Values	0.8274	0.1359	1.262	1.219	0	1	2	0
adenylyltransferase subunit 1	gi|148549623	fIIADTPGHEQYTR	1	iTRAQ8plex (+304)	39.24	25	39.24	0.8369	1.269	0.752	0.8071					0	0	1	0
adenylyltransferase subunit 1	gi|148549623	kFIIADTPGHEQYTR	0.94	iTRAQ8plex (+304), iTRAQ8plex (+304)	21.65	25	21.65	1.047	0.9728	1.112	0.569	1.017	1.814	1.427	0.6078	0	0	0	2
adenylyltransferase subunit 1	gi|148549623	tTGAFIVIDR	0.99	iTRAQ8plex (+304)	25.88	25	25.88	1.307	1.128	0.5961	0.7477	0.8949	1.058	0.9896	1.708	0	1	2	0
biosynthesis protein G	gi|148550102	gHVYGLSAR	1	iTRAQ8plex (+304)	30.68	25	30.68	1.104	0.7513	0.7491	0.697	0.2156	0.288	0.9841	1.253	0	0	3	0
biosynthesis protein G	gi|148550102	gLAIDTALPSGEEFPR	1	iTRAQ8plex (+304)	55.72	25	54.19	0.862	1.175	0.7635	0.5677	1.232	1.692	0.9362	1.01	0	0	4	0
biosynthesis protein G	gi|148550102	vLYPINk	0.9	iTRAQ8plex (+304), iTRAQ8plex (+304)	21.19	25	19.81	1.032	0.8573	1.124	0.4357	1.322	1.645	0.02639	0.9151	0	1	1	0
chain release factor 1	gi|148546007	aGTGGDEAAIFSGDLFR	1	iTRAQ8plex (+304)	50.32	25	50.32	1.005	1.17	1.066	0.9691	0.1271	1.6	2.224	1.389	0	0	4	0
chain release factor 1	gi|148546007	kLLVGSGDR	0.99	iTRAQ8plex (+304), iTRAQ8plex (+304)	27.36	25	27.36	1.065	0.9258	1.254	0.9891	1.578	1.689	1.377	1.854	0	0	0	3
PQQ synthesis protein E	gi|148545656	lIFVTPDYYEERPk	1	iTRAQ8plex (+304), iTRAQ8plex (+304)	39.66	25	39.66	1.148	1.074	0.2405	0.4652	1.295	1.231	0.4091	0.66	0	0	0	3
PQQ synthesis protein E	gi|148545656	qLPVQFPNVR	1	iTRAQ8plex (+304)	32.27	25	30.29	0.7226	0.6529	No Values	0.4798	0.7923	0.8279	No Values	No Values	0	0	2	0
synthase, large subunit	gi|148549746	hEQAATHMADGYAR	0.9	iTRAQ8plex (+304)	19.24	25	19.24	0.9888	0.9311	0.8274	0.8298	0.1082	2.786	1.655	2.024	0	0	2	3
synthase, large subunit	gi|148549746	hEQAATHmADGYAR	1	iTRAQ8plex (+304), Oxidation (+16)	63.16	25	63.16	0.8986	1.083	0.6582	1.302	2.036	2.056	1.772	2.636	0	0	0	4
c, class I	gi|148548298	mADYLSQEALWAVR	0.9	iTRAQ8plex (+304)	16.14	25	16.14					0.1642	0.9413	0.9311	0.7828	0	0	2	0
c, class I	gi|148548298	sGGIAPDLR	0.99	iTRAQ8plex (+304)	57.94	25	18.14	1.04	0.9065	0.2697	0.9178	1.235	1.231	0.5004	0.9439	0	3	6	0
system protein B	gi|148548992	aILYADNVTGSMQR	0.95	iTRAQ8plex (+304)	25.89	25	14.67	1.201	1.28	2.499	0.9657	1.012	0.921	1.105	1.133	0	0	3	0
system protein B	gi|148548992	tLAAQLYGEFk	1	iTRAQ8plex (+304), iTRAQ8plex (+304)	44.17	25	44.17	0.6423	1.863	1.666	1.329	1.077	0.1825	1.566	0.829	0	0	2	1
system protein B	gi|148548992	yLHSDIDTVER	0.94	iTRAQ8plex (+304)	21.7	25	21.7					1	1.08	No Values	No Values	0	1	0	0
cyclo-ligase	gi|148549259	aEIIDGSk	0.97	iTRAQ8plex (+304), iTRAQ8plex (+304)	21.19	25	21.19	1.099	1.504	1.505	0.96	1.134	1.242	1.455	1.306	0	0	7	0
cyclo-ligase	gi|148549259	aMAHITGGGLLDNIPR	1	iTRAQ8plex (+304)	50.17	25	50.17	0.6215	0.9468	1.403	1.7	0.1472	1.607	1.207	1.536	0	0	4	2
cyclo-ligase	gi|148549259	dAGVDIDAGEALVER	1	iTRAQ8plex (+304)	69.98	25	69.98	0.4881	0.978	0.9602	1.25	0.5594	1.06	1.52	1.299	0	0	9	0
cyclo-ligase	gi|148549259	gNVDEHEMHR	1	iTRAQ8plex (+304)	43.98	25	43.98	0.8781	1.246	1.137	2.168	1.249	1.13	0.2135	1.677	0	0	1	4
cyclo-ligase	gi|148549259	lALNLNk	0.9	iTRAQ8plex (+304), iTRAQ8plex (+304)	19.51	25	16.35	1.115	0.7978	2.214	1.26	1.125	0.9211	1.424	1.814	0	0	2	0
cyclo-ligase	gi|148549259	qPSLSYk	0.9	iTRAQ8plex (+304), iTRAQ8plex (+304)	25.22	25	25.22					1.526	1.248	0.7695	1.827	0	0	1	0
cyclo-ligase	gi|148549259	qPVLVSGTDGVGTk	0.95	iTRAQ8plex (+304), iTRAQ8plex (+304)	19.71	25	19.5					0.8313	1.336	1.538	1.567	0	0	1	0
dehydrogenase (decarboxylating)	gi|148550299	nVLENPGWYTAYTPYQPEIAQGR	1	iTRAQ8plex (+304)	47.54	25	47.54	0.7915	No Values	1.155	1.269	0.8827	No Values	1.288	No Values	0	1	1	0
dehydrogenase (decarboxylating)	gi|148550299	vDNVYGDR	0.99	iTRAQ8plex (+304)	35.84	25	35.84	1.065	1.037	No Values	No Values	1.057	0.9965	1.111	1.155	0	1	2	0
I secretion outer membrane protein, TolC family	gi|148550001	aEEAAFk	0.9	iTRAQ8plex (+304), iTRAQ8plex (+304)	26.94	25	26.45	1.029	1.563	1.113	1.043	0.9049	1.312	1.113	1.444	0	0	3	0
I secretion outer membrane protein, TolC family	gi|148550001	dFLPPDLAAAAAk	0.94	iTRAQ8plex (+304), iTRAQ8plex (+304)	19.32	25	19.32					1.369	1.021	1.132	1.163	0	0	1	0
I secretion outer membrane protein, TolC family	gi|148550001	nIVDVLDAQR	0.99	iTRAQ8plex (+304)	36.5	25	24.71	1.03	1.675	0.8352	1.137	0.8897	1.525	1.524	0.9848	0	2	4	0
I secretion outer membrane protein, TolC family	gi|148550001	qSIISNQSALEATEIGYQVGTR	1	iTRAQ8plex (+304)	36.44	25	31.5	0.886	1.542	No Values	No Values					0	0	1	0
synthase	gi|148545658	eQIQGWVANR	0.99	iTRAQ8plex (+304)	37.86	25	26.73	1.321	1.636	0.3878	0.985	1.483	1.346	0.8753	1.12	0	16	5	0
synthase	gi|148545658	fAVDAYVNFAR	1	iTRAQ8plex (+304)	43.47	25	43.47	1.307	0.9496	No Values	No Values	0.1076	1.609	1.108	0.9468	0	1	2	0
mismatch repair protein MutL	gi|148549974	dLFFNTPAR	0.98	iTRAQ8plex (+304)	25.5	25	23.43	4.463	3.913	No Values	2.426					0	0	1	0
mismatch repair protein MutL	gi|148549974	lGFELQR	0.9	iTRAQ8plex (+304)	21.02	25	20.97					0.8056	No Values	0.8967	1.641	0	0	1	0
mismatch repair protein MutL	gi|148549974	lVAHAVR	0.9	iTRAQ8plex (+304)	32.35	25	25.34	Value Missing	0.05147	3.486	0.05147	1.163	0.8214	0.6688	1.963	0	0	2	0
kDa surface antigen	gi|148546111	iATVAGAVGGGYAGNk	1	iTRAQ8plex (+304), iTRAQ8plex (+304)	29.94	25	29.94	0.4795	No Values	1.502	2.495	0.827	2.365	3.953	2.006	0	0	5	1
kDa surface antigen	gi|148546111	iATVAGAVGGGYAGNkVQEGMQER	1	iTRAQ8plex (+304), iTRAQ8plex (+304)	35.48	25	35.48	1.481	1.423	2.341	1.813					0	0	0	1
TolB	gi|148546494	ePILSPR	0.9	iTRAQ8plex (+304)	37.67	25	37.67	1.408	0.9008	1.061	0.7021					0	0	1	0
TolB	gi|148546494	iAYVSFEQk	0.94	iTRAQ8plex (+304), iTRAQ8plex (+304)	20.29	25	20.29	0.8157	1.315	0.9163	0.9614	0.9271	1.044	0.7573	0.7407	0	0	5	2
3-epimerase	gi|148545701	aGLVFNPATSLDALk	0.91	iTRAQ8plex (+304), iTRAQ8plex (+304)	19.7	25	17.19	0.456	2.209	2.084	0.329	0.7085	1.071	0.8654	1.147	0	0	2	2
3-epimerase	gi|148545701	aLIDASGR	0.98	iTRAQ8plex (+304)	27.64	25	19.45					1.094	0.9012	0.4428	1.688	0	1	0	0
3-epimerase	gi|148545701	fIPGTLDk	0.99	iTRAQ8plex (+304), iTRAQ8plex (+304)	34.81	25	33.13	1.674	1.893	1.809	2.703	1.139	1.144	0.7108	0.7964	0	0	3	0
3-epimerase	gi|148545701	kYGVTAPIDVHLMVSPVDR	1	iTRAQ8plex (+304), iTRAQ8plex (+304)	31.22	25	31.22	2.486	1.587	1.568	2.715					0	0	0	0
3-epimerase	gi|148545701	lGEDVDk	0.9	iTRAQ8plex (+304), iTRAQ8plex (+304)	23.6	25	23.6					0.6114	0.8313	1.137	1.276	0	0	1	0
3-epimerase	gi|148545701	mQPYAIAPSILSADFAR	1	iTRAQ8plex (+304)	66.68	25	65.84	Value Missing	2.024	2.024	No Values	0.09158	0.8931	No Values	0.992	0	0	5	0
3-epimerase	gi|148545701	mQPYAIAPSILSADFAR	1	Oxidation (+16), iTRAQ8plex (+304)	52.87	25	47.27	2.067	2.182	No Values	1.839	0.7032	1.221	0.0315	No Values	0	0	2	0
3-epimerase	gi|148545701	yGVTAPIDVHLMVSPVDR	0.96	iTRAQ8plex (+304)	21.74	25	21.74	1.87	No Values	No Values	2.192					0	0	1	0
polymerase I	gi|148549764	aGYDFLLLR	1	iTRAQ8plex (+304)	39.99	25	39.99	1.431	0.8251	2.309	1.336	2.834	3.685	No Values	2.403	0	0	3	0
polymerase I	gi|148549764	eIIEVATFR	1	iTRAQ8plex (+304)	48.75	25	46.43	1.132	1.457	1.87	1.181	Value Missing	No Values	3.997	2.011	0	0	2	0
decarboxylase proenzyme	gi|148549986	eMVYVPGR	0.99	iTRAQ8plex (+304)	28.41	25	28.41	0.8392	0.5977	0.9642	1.252	1.121	1.034	1.031	0.7528	0	1	1	0
decarboxylase proenzyme	gi|148549986	vHMPLAGTLR	0.98	iTRAQ8plex (+304)	23.86	25	23.86	0.9615	0.9398	0.919	0.681	0.9503	0.923	1.075	1.02	0	0	6	0
decarboxylase proenzyme	gi|148549986	vHmPLAGTLR	0.99	iTRAQ8plex (+304), Oxidation (+16)	30.65	25	29.16	0.9201	0.9183	0.8258	0.8678	0.8122	0.941	1.004	1.035	0	0	4	0
phosphoglycerate mutase	gi|148550131	iLIPSPk	0.9	iTRAQ8plex (+304), iTRAQ8plex (+304)	23.35	25	22.13	1.102	1.328	1.339	0.884	1.497	1.95	3.17	2.492	0	0	4	0
phosphoglycerate mutase	gi|148550131	vATYDLQPEMSAPEVTDR	1	iTRAQ8plex (+304)	72.29	25	72.29	0.573	1.121	1.176	1.186	0.02292	2.019	2.228	2.309	0	0	4	4
phosphoglycerate mutase	gi|148550131	vATYDLQPEmSAPEVTDR	1	iTRAQ8plex (+304), Oxidation (+16)	60.41	25	60.41	0.8039	1.369	1.482	0.9832	1.285	No Values	2.997	2.733	0	0	3	0
phosphoglycerate mutase	gi|148550131	vVYQDFTR	0.9	iTRAQ8plex (+304)	18.55	25	17.59	0.8908	1.275	1.416	0.9974					0	1	0	0
ribosomal protein L18	gi|148545755	aLADAAR	0.9	iTRAQ8plex (+304)	35.83	25	23.73	1.081	1.187	0.772	0.9448	1.084	1.42	0.7437	0.8708	0	6	0	0
ribosomal protein L18	gi|148545755	vLASASTLDk	1	iTRAQ8plex (+304), iTRAQ8plex (+304)	41.15	25	32.25	0.8769	0.7532	1.166	1.186	0.8782	0.9043	1.187	1.041	0	2	7	0
acid dehydrogenase small subunit	gi|148550380	vGGMAEIAGFDLSLNPR	1	iTRAQ8plex (+304)	53.2	25	51.12	1	1.367	1.279	0.6183	0.1724	5.963	8.253	8.458	0	0	4	0
synthase subunit delta	gi|148550498	aELTTLARPYAk	0.98	iTRAQ8plex (+304), iTRAQ8plex (+304)	23.36	25	23.36	1.326	1.511	0.3714	0.633	1.206	1.492	0.3815	0.8094	0	0	0	5
synthase subunit delta	gi|148550498	aGDLVIDGSVR	0.89	iTRAQ8plex (+304)	18.2	25.0106	18.2	0.52	1.07	0.6267	0.8906	0.5588	0.9635	0.4006	0.9634	0	2	18	1
dehydrogenase [cytochrome]	gi|148549804	aLPAIADAVk	0.99	iTRAQ8plex (+304), iTRAQ8plex (+304)	28.25	25	28.17	0.346	5.313	6.595	4.273	1.317	4.337	4.039	1.068	0	0	4	0
dehydrogenase [cytochrome]	gi|148549804	vAMVLTGAk	0.92	iTRAQ8plex (+304), iTRAQ8plex (+304)	19.03	25	16.91					0.8781	5.198	4.812	3.88	0	0	2	0
dehydratase (Trans-methylaconitate-forming)	gi|148548642	rPPYWEGALAGER	0.97	iTRAQ8plex (+304)	24.43	25	24.43	1	1.176	0.7381	1.408	1	0.8151	1.052	0.7903	0	0	4	0
oxidase, aerobic	gi|148545346	aYLLDLQDR	0.99	iTRAQ8plex (+304)	28.64	25	27.03	1.613	2.643	No Values	No Values					0	1	0	0
oxidase, aerobic	gi|148545346	gTLFGLQSGGR	1	iTRAQ8plex (+304)	39.61	25	39.61	1.67	2.536	2.762	1.72	3.272	3.43	4.217	3.486	0	2	4	0
oxidase, aerobic	gi|148545346	lTEYFLQDR	1	iTRAQ8plex (+304)	31.19	25	30.88	Value Missing	1.799	No Values	2.37	Value Missing	0.06861	0.4178	4.495	0	0	3	0
oxidase, aerobic	gi|148545346	tESILMSLPPQVR	0.95	iTRAQ8plex (+304)	20.39	25	20.39	2.535	1.669	1.779	2.415	3.415	3.592	No Values	No Values	0	0	2	0
oxidase, aerobic	gi|148545346	yVEFNLVYDR	1	iTRAQ8plex (+304)	43.23	25	43.23	1.178	No Values	3.632	2.057	0.06861	No Values	0.06861	3.502	0	0	2	0
ligase	gi|148547068	fEEDLFk	0.9	iTRAQ8plex (+304), iTRAQ8plex (+304)	27.5	25	20.25	1.537	1.022	1.321	1.188	1.128	0.9004	1.259	0.9191	0	0	6	0
ligase	gi|148547068	tYDLEVWVPSQDk	0.99	iTRAQ8plex (+304), iTRAQ8plex (+304)	28.9	25	28.9	0.08915	0.8588	1.698	1.355	0.8302	0.192	0.2019	1.616	0	0	1	3
ligase	gi|148547068	tYDLEVWVPSQDkYR	0.99	iTRAQ8plex (+304), iTRAQ8plex (+304)	29.52	25	29.39	1.401	1.549	1.076	1.048	1.19	1.211	1.002	0.8833	0	0	0	4
oxidoreductase subunit C/D	gi|148546982	aDHPLTTPPPkER	0.99	iTRAQ8plex (+304), iTRAQ8plex (+304)	27.52	25	27.52					1.293	No Values	No Values	0.9687	0	0	0	1
oxidoreductase subunit C/D	gi|148546982	iGGVAHDLPR	1	iTRAQ8plex (+304)	68.8	25	65.73	1	0.9479	1.216	1.065	0.9216	0.9814	1.486	1.22	0	0	5	0
oxidoreductase subunit C/D	gi|148546982	lHPAWYR	0.9	iTRAQ8plex (+304)	22.89	25	20.06	0.9461	0.9051	1.134	1.264	1.175	0.7677	1.288	1.351	0	0	2	0
ribosomal protein L28	gi|148550392	fLPNLQHHR	1	iTRAQ8plex (+304)	64.03	25	63.31	0.7605	1.079	0.7744	0.9155	0.4219	1.563	0.9167	1.38	0	0	3	8
ribosomal protein L28	gi|148550392	fWVESEk	0.9	iTRAQ8plex (+304), iTRAQ8plex (+304)	27.01	25	27.01	0.8552	0.6432	1.586	0.6984	1.037	0.812	2.092	2.046	0	1	2	0
ribosomal protein L28	gi|148550392	fWVESEkR	0.99	iTRAQ8plex (+304), iTRAQ8plex (+304)	29.44	25	26.54	1.041	1.209	0.9078	0.5333	1.526	1.377	1.248	1.382	0	1	1	0
gi|148545795|Thioredoxin	gi|148545795	aQLTFLR	0.9	iTRAQ8plex (+304)	21.37	25	18.07	0.9425	1.025	0.9488	1.115	1.292	1.217	1.174	1.335	0	4	2	0
gi|148545795|Thioredoxin	gi|148545795	sLPTVVLFk	0.99	iTRAQ8plex (+304), iTRAQ8plex (+304)	25.31	25	25.31	0.8805	1.253	0.8403	0.8992	0.6308	1.21	1.428	0.6176	0	0	7	0
hydrolase	gi|148545429	nADVFGNLER	0.98	iTRAQ8plex (+304)	24.86	25	24.86	0.8268	1.164	1.116	0.9441					0	0	1	0
hydrolase	gi|148545429	rMPFQVDSTLR	1	iTRAQ8plex (+304)	38.68	25	38.68	1.117	1.183	0.6784	0.9994	1.246	1.295	0.5715	0.6284	0	0	2	2
hydrolase	gi|148545429	rmPFQVDSTLR	0.99	iTRAQ8plex (+304), Oxidation (+16)	30.28	25	24.44	1.222	1.316	0.6502	0.9702	0.9017	1.703	0.7047	0.7125	0	0	2	0
cytosol aminopeptidase	gi|148546261	vEVLDEk	0.9	iTRAQ8plex (+304), iTRAQ8plex (+304)	27.27	25	25.35	0.9067	0.4741	0.5977	0.4987	0.9382	1.142	1.518	1.427	0	0	10	0
ribosomal protein S17	gi|148545748	vkHPIYGk	0.93	iTRAQ8plex (+304), iTRAQ8plex (+304), iTRAQ8plex (+304)	18.76	25	18.76					1	0.9736	0.6252	0.5696	0	0	0	2
ribosomal protein S17	gi|148545748	vVSDkMDk	0.98	iTRAQ8plex (+304), iTRAQ8plex (+304), iTRAQ8plex (+304)	23.39	25	23.32					0.992	1.894	0.439	0.4203	0	0	0	1
hydroxymethyltransferase	gi|148545599	dADAALGR	0.99	iTRAQ8plex (+304)	33.13	25	26.88	0.8518	0.43	1.779	1.617	0.8631	0.6532	1.535	2.019	0	1	1	0
hydroxymethyltransferase	gi|148545599	iGTPAVTTR	1	iTRAQ8plex (+304)	48.05	25	37.91	1.128	0.6972	1.121	1.194	1.046	1.121	1.377	1.046	0	0	3	0
hydroxymethyltransferase	gi|148545599	nAVPNDPQSPFVTSGLR	0.99	iTRAQ8plex (+304)	28.57	25	28.57	0.7661	No Values	1.18	1.151	0.7448	1.775	No Values	No Values	0	0	2	0
hydroxymethyltransferase	gi|148545599	vEALAIER	0.96	iTRAQ8plex (+304)	25.34	25	16.88	0.8617	No Values	1.285	0.9392					0	0	1	0
hydroxymethyltransferase	gi|148545599	vMQAQGSGLTNk	1	iTRAQ8plex (+304), iTRAQ8plex (+304)	30.27	25	30.27					1.158	1.324	1.271	0.8963	0	0	1	0
kinase	gi|148550398	dIVNLINR	0.99	iTRAQ8plex (+304)	52.95	25	46.15	0.5058	0.6786	1.832	1.195	0.9307	1.252	3.101	2.285	0	2	3	0
kinase	gi|148550398	hGGSAIGLTGk	1	iTRAQ8plex (+304), iTRAQ8plex (+304)	37.41	25	37.41	0.8696	0.8541	1.507	1.325	0.3607	1.421	2.19	2.045	0	0	1	2
kinase	gi|148550398	lSIESHFIDGMR	1	iTRAQ8plex (+304)	43.71	25	43.71	1.203	1.261	0.8167	1.294	1.585	2.017	1.85	1.638	0	0	1	2
kinase	gi|148550398	lSIESHFIDGmR	1	iTRAQ8plex (+304), Oxidation (+16)	41.6	25	40.46	0.7267	1.006	1.956	1.038					0	0	1	0
kinase	gi|148550398	vAEALkAEk	0.98	iTRAQ8plex (+304), iTRAQ8plex (+304), iTRAQ8plex (+304)	23.84	25	23.84	1.373	0.7864	0.8513	1.614					0	0	0	1
protein HscA homolog	gi|148546120	aQEFTTYk	0.9	iTRAQ8plex (+304), iTRAQ8plex (+304)	17.56	25	17.56					0.1369	4.24	0.1369	4.792	0	0	1	0
protein HscA homolog	gi|148546120	lSQVTDAFAAR	1	iTRAQ8plex (+304)	76.18	25	75	0.9005	1.778	1.402	0.8234					0	0	1	0
protein HscA homolog	gi|148546120	rLSQVTDAFAAR	0.94	iTRAQ8plex (+304)	20.04	25	20.04	1.138	0.02192	1.195	0.02192	5.398	3.891	4.231	4.645	0	0	2	0
dehydratase	gi|148546932	aLGSGEVk	0.94	iTRAQ8plex (+304), iTRAQ8plex (+304)	21.49	25	21.49	0.9938	0.8067	0.9063	0.6102	0.9323	0.8623	0.8004	0.6761	0	0	9	0
dehydratase	gi|148546932	kVTYNIHIk	0.93	iTRAQ8plex (+304), iTRAQ8plex (+304), iTRAQ8plex (+304)	19.63	25	19.63	0.9676	0.7515	1.022	0.5992	0.9064	0.8713	0.8045	0.7204	0	0	0	3
dehydratase	gi|148546932	tkQHAFTR	0.93	iTRAQ8plex (+304), iTRAQ8plex (+304)	18.77	25	18.77					1.077	0.9007	0.6772	0.697	0	0	0	1
chemotaxis sensory transducer	gi|148548689	gIAEQTNLLALNAAIEAAR	1	iTRAQ8plex (+304)	67.28	25	47.65	0.8828	0.4784	0.01793	0.5776	0.8828	0.81	0.5592	0.7467	0	0	8	1
protein	gi|148546039	tGLEVIWNHITR	0.99	iTRAQ8plex (+304)	30.72	25	30.72	0.5808	4.557	1.957	3.15	1	0.7235	No Values	0.6135	0	0	3	1
polymerase sigma factor RpoS	gi|148549360	eLNVYLR	0.9	iTRAQ8plex (+304)	29.58	25	20.79					1	0.81	1.225	1.129	0	1	0	0
polymerase sigma factor RpoS	gi|148549360	lPIHVVk	0.9	iTRAQ8plex (+304), iTRAQ8plex (+304)	26.84	25	10.35	1	1.438	No Values	1.426					0	0	1	0
7 large subunit	gi|148546310	lDSLAER	0.9	iTRAQ8plex (+304)	31.75	25	17.15					1	1.506	1.014	1.026	0	0	1	0
esterase	gi|148545816	vIEGMSGQT	0.92	iTRAQ8plex (+304)	20.69	25	14.35					0.7849	1.214	1.517	1.398	0	0	1	0
esterase	gi|148545816	vIEGmSGQT	1	iTRAQ8plex (+304), Oxidation (+16)	42.37	25	42.22					1.193	1.404	0.9434	1.305	0	1	1	0
ribosomal protein S19	gi|148545743	gPFIDLHLLk	0.92	iTRAQ8plex (+304), iTRAQ8plex (+304)	19.35	25	17.76	0.9125	0.9906	0.7814	0.8397	0.8483	1.042	0.9571	0.9364	0	0	2	4
ribosomal protein S19	gi|148545743	kGPFIDLHLLk	0.99	iTRAQ8plex (+304), iTRAQ8plex (+304), iTRAQ8plex (+304)	24.84	25	24.84	0.9064	1.245	0.8171	0.6532	1.042	1.138	0.7988	0.8366	0	0	0	3
ribosomal protein S19	gi|148545743	kVEVAVEk	0.99	iTRAQ8plex (+304), iTRAQ8plex (+304), iTRAQ8plex (+304)	29.04	25	29.04	1.063	0.8085	0.9964	0.7452	1.043	1.079	0.8634	0.8154	0	0	0	3
ribosomal protein S19	gi|148545743	qHVPVLVNEDMVGHk	0.99	iTRAQ8plex (+304), iTRAQ8plex (+304)	28.21	25	28.21	0.949	0.9739	0.7866	0.86	1.034	0.9405	0.9164	0.8541	0	0	0	4
ribosomal protein S19	gi|148545743	qHVPVLVNEDmVGHk	0.97	iTRAQ8plex (+304), Oxidation (+16), iTRAQ8plex (+304)	22.27	25	21.04	0.9718	0.7864	0.7599	1.061	0.8742	1.075	0.9813	0.859	0	0	0	2
ribosomal protein S19	gi|148545743	vEVAVEk	0.9	iTRAQ8plex (+304), iTRAQ8plex (+304)	19.25	25	19.25	1.212	0.623	0.9885	0.8258					0	1	0	0
protein	gi|148546225	dQGFGITLYVGQR	0.94	iTRAQ8plex (+304)	19.56	25	19.56	2.272	4.19	3.165	3.074					0	0	2	0
protein	gi|148546225	eTVAAALAIAR	1	iTRAQ8plex (+304)	54.49	25	32.91	1.41	1.278	2.252	3.401	1.99	0.4219	1.622	2.236	0	4	3	0
protein	gi|148546225	eVETVEFNR	0.93	iTRAQ8plex (+304)	19.97	25	19.97	0.2061	No Values	3.085	No Values	Value Missing	2.609	2.277	2.555	0	2	2	0
protein	gi|148546225	vYGNSHGFIGGYASTR	0.99	iTRAQ8plex (+304)	27.11	25	27.11	Value Missing	3.145	No Values	3.026	2.657	2.307	No Values	No Values	0	0	2	0
protein	gi|148546225	vYGNSHGFIGGyASTR	0.99	iTRAQ8plex (+304), iTRAQ8plex (+304)	26.48	25	26.48	4.091	2.211	3.699	2.708	3.304	2.435	1.597	2.926	0	0	0	2
transfer flavoprotein, alpha subunit-like protein	gi|148546890	aAVDAGFVPNDMQVGQTGk	1	iTRAQ8plex (+304), iTRAQ8plex (+304)	33.5	25	33.5	1.009	1.577	1.205	1.008	0.3251	1.199	1.1	1.281	0	0	4	2
transfer flavoprotein, alpha subunit-like protein	gi|148546890	aAVDAGFVPNDmQVGQTGk	1	iTRAQ8plex (+304), Oxidation (+16), iTRAQ8plex (+304)	34.99	25	34.99					1.159	1.16	1.407	1.127	0	0	0	1
transfer flavoprotein, alpha subunit-like protein	gi|148546890	lGAAVGASR	0.98	iTRAQ8plex (+304)	28.95	25	23.23	0.9646	0.9725	1.567	1.276	0.9683	1.04	1.498	1.413	0	6	0	0
transfer flavoprotein, alpha subunit-like protein	gi|148546890	sDRPELTAAk	1	iTRAQ8plex (+304), iTRAQ8plex (+304)	36.55	25	32.68	1.147	1.352	0.9379	1.29	1.244	1.252	1.17	1.17	0	0	0	2
transfer flavoprotein, alpha subunit-like protein	gi|148546890	vIVAINk	0.9	iTRAQ8plex (+304), iTRAQ8plex (+304)	27.7	25	10.64	1.038	0.8167	1.486	1.488	1.023	0.6174	1.985	1.699	0	0	2	0
response regulator CbrB	gi|148549763	gAFTGASAGR	0.98	iTRAQ8plex (+304)	28.44	25	24.21	2.434	1.822	2.76	4.039	1.576	2.156	1.559	2.049	0	3	1	0
response regulator CbrB	gi|148549763	lIAATHR	0.9	iTRAQ8plex (+304)	40.88	25	28.46	1.75	2.31	3.072	3.947	1.271	1.184	2.331	2.97	0	0	5	0
response regulator CbrB	gi|148549763	nQYQVSEAGSVQEAQER	1	iTRAQ8plex (+304)	58.61	25	58.61	Value Missing	No Values	2.646	No Values	Value Missing	1.797	No Values	No Values	0	0	2	0
response regulator CbrB	gi|148549763	rVGSVQSQk	0.92	iTRAQ8plex (+304), iTRAQ8plex (+304)	18.3	25	18.3	1.894	1.823	3.777	3.76					0	0	1	0
response regulator CbrB	gi|148549763	vAPTDSNVLIQGESGTGk	0.91	iTRAQ8plex (+304), iTRAQ8plex (+304)	17.04	25	17.04	Value Missing	3.169	4.395	1.33	1.43	1.677	2.196	1.98	0	0	2	0
response regulator CbrB	gi|148549763	vGSVQSQk	0.96	iTRAQ8plex (+304), iTRAQ8plex (+304)	23.6	25	19	1.349	2.851	4.084	3.121	2.143	1.16	2.744	1.528	0	0	2	0
carboxylase	gi|148549423	eVLLLAR	0.9	iTRAQ8plex (+304)	24.16	25	14.18					0.822	1.037	1.403	1.468	0	1	0	0
carboxylase	gi|148549423	gGGPAHAAILSQPPGSVAGR	1	iTRAQ8plex (+304)	42.94	25	42.94	Value Missing	4.556	No Values	No Values	1.118	0.9194	2.4	0.7112	0	0	0	2
carboxylase	gi|148549423	lPLGSRPAk	0.89	iTRAQ8plex (+304), iTRAQ8plex (+304)	16.13	25	16.13	3.856	2.888	7.415	5.217					0	0	0	1
protein	gi|148546296	aGMQIMGDWAk	1	iTRAQ8plex (+304), iTRAQ8plex (+304)	50.22	25	50.22	1	1.066	4.099	1.586	1	1.178	2.894	1.315	0	0	2	2
oxidase, alpha subunit family	gi|148545602	iDIQGPDAR	0.92	iTRAQ8plex (+304)	19.71	25	19.35	0.8766	1.289	No Values	0.9349					0	0	1	0
oxidase, alpha subunit family	gi|148545602	vILADEQEEFGGSLLDTR	1	iTRAQ8plex (+304)	76.21	25	74.42	1.116	1.01	1.297	0.7359					0	0	1	0
oxidase, alpha subunit family	gi|148545602	yTALGFGTDQGk	0.99	iTRAQ8plex (+304), iTRAQ8plex (+304)	30.7	25	30.7	1.047	1.037	1.304	0.7597	1	0.6119	0.3867	0.659	0	0	2	0
ligase alpha subunit	gi|148545334	aIGLDPLVHDIR	1	iTRAQ8plex (+304)	56.02	25	56.02	1.001	2.044	1.053	1.008	1.048	1.136	1.082	1.013	0	0	5	2
ligase alpha subunit	gi|148545334	aSHTFNLLDAR	0.95	iTRAQ8plex (+304)	20.24	25	20.24					0.9558	1.299	0.9533	1.047	0	0	1	1
ligase alpha subunit	gi|148545334	lGFPMATPELR	1	iTRAQ8plex (+304)	34.83	25	34.83	1.062	0.8522	2.645	0.9666	0.8898	1.083	1.541	0.8516	0	0	2	0
ligase alpha subunit	gi|148545334	lGFPmATPELR	0.99	iTRAQ8plex (+304), Oxidation (+16)	28.59	25	28.59	1.229	No Values	No Values	1.237	0.998	0.01338	0.01338	1.127	0	0	2	0
ligase alpha subunit	gi|148545334	lGFPMATPELRDEVLAk	0.91	iTRAQ8plex (+304), iTRAQ8plex (+304)	19.27	25	19.27					1.247	1.474	0.5768	1.193	0	0	0	1
ligase alpha subunit	gi|148545334	rAISVTER	0.99	iTRAQ8plex (+304)	30.67	25	30.67	0.9722	1.295	1.344	1.368	0.9316	0.8355	1.034	1.571	0	0	2	0
polymerase III, gamma subunit / DNA polymerase III, tau subunit	gi|148546837	aLINALDNQR	0.98	iTRAQ8plex (+304)	22.93	25	22.93	1.129	No Values	No Values	No Values					0	0	1	0
polymerase III, gamma subunit / DNA polymerase III, tau subunit	gi|148546837	dAMSLTDQAIAFGEGk	0.91	iTRAQ8plex (+304), iTRAQ8plex (+304)	17.85	25	17.85	0.9622	1.324	No Values	No Values					0	0	0	1
polymerase III, gamma subunit / DNA polymerase III, tau subunit	gi|148546837	dLPLAPDPR	1	iTRAQ8plex (+304)	53.55	25	48.91	0.7349	0.9172	1.425	1.689	1.129	0.9124	1.369	1.176	0	0	3	0
polymerase III, gamma subunit / DNA polymerase III, tau subunit	gi|148546837	eLLDNVQYAPSR	0.97	iTRAQ8plex (+304)	21.84	25	21.84	1.314	0.7717	1.973	0.881	0.9945	1.34	1.126	1.175	0	1	2	0
host factor subunit alpha	gi|148548427	eLVELFFEEIR	1	iTRAQ8plex (+304)	60.7	25	57.85	0.8389	1.039	No Values	0.9184	1.036	1.176	No Values	0.7455	0	0	4	0
host factor subunit alpha	gi|148548427	lSGFGNFDLR	0.99	iTRAQ8plex (+304)	29.2	25	28.35	0.8197	1.207	0.536	1.274	0.7734	1.089	0.5087	1.05	0	2	5	0
host factor subunit alpha	gi|148548427	tGEEIPITAR	0.99	iTRAQ8plex (+304)	29.44	25	22.76	1.35	1.394	0.4094	0.8997	1.143	1.14	0.7266	0.8631	0	2	3	0
host factor subunit alpha	gi|148548427	vVTFRPGQk	0.99	iTRAQ8plex (+304), iTRAQ8plex (+304)	26.69	25	21.56	1.159	1.051	0.5899	1.035					0	0	0	1
dehydrogenase	gi|148548977	eLTGGIYFGAPR	0.98	iTRAQ8plex (+304)	25.49	25	17.97	0.957	3.875	5.333	No Values	0.6961	0.9224	0.9616	0.9422	0	2	5	0
dehydrogenase	gi|148548977	hGVPLADETLER	1	iTRAQ8plex (+304)	58.06	25	56.26	Value Missing	3.089	5.001	3.766	1.097	1.016	1.138	1.721	0	0	2	1
dehydrogenase	gi|148548977	vGFDMAR	0.9	iTRAQ8plex (+304)	29.37	25	29.32	2.981	5.312	3.43	4.152	1.149	1.011	1.704	1.209	0	2	1	0
[truncated: 1,070 more rows]
