# Supplementary material for: iTRAQ-based quantitative proteomic analysis of the global response to 17β-estradiol in estrogen-degradation strain Pseudomonas putida SJTE-1
Source: Sci Rep. 2017 Feb 3;7:41682. doi: 10.1038/srep41682 (PMC5290480; doi:10.1038/srep41682)
Supplement: Supplementary Table s3 [file srep41682-s3.xls]

## Sheet: Sheet1
iTRAQ-based quantitative proteomic analysis of the global response to 17β-estradiol in estrogen-degradation strain Pseudomonas putida SJTE-1
Jing Xu1, Lei Zhang2, Jingli Hou3, Xiuli Wang1, Huan Liu1, Daning Zheng1, Rubing Liang1*
1 State Key Laboratory of Microbial Metabolism, School of Life Sciences and Biotechnology, Shanghai Jiaotong University, 800 Dongchuan Road, Shanghai 200240, China
2 School of Life Sciences, Fudan University, Shanghai 200433, China
3 Instrumental Analysis Center of Shanghai Jiaotong University, 800 Dong-Chuan Road, Shanghai 200240, China
* Corresponding author.
Rubing Liang
State Key Laboratory of Microbial Metabolism, School of Life Sciences and Biotechnology, Shanghai Jiaotong University, 800 Dongchuan Road, Shanghai 200240, China
Tel: 86-21-34204192;
E-mail: icelike@sjtu.edu.cn

## Sheet: Table S3
			Table S3 Identified protein of Pseudomonas putide SJTE-1 in this study
	Identified Proteins	Accession Number	Molecular Weight	1-E2_1	1-E2_2	1-Glucose_1	1-Glucose_2	2-E2_1	2-E2_2	2-Glucose_1	2-Glucose_2
1	RNA polymerase subunit beta	gi|148545732	151 kDa	1.0773	1.1447	1.1773	1.2826	0.9517	0.9879	1.1923	1.0613
2	RNA polymerase subunit beta'	gi|148545733	155 kDa	0.9478	0.9711	1.0589	0.9067	0.9493	0.988	1.0353	0.919
3	synthase subunit beta	gi|148550495	49 kDa	0.9082	1.1556	0.7571	0.9848	0.9251	0.9035	0.724	0.9142
4	synthase subunit alpha	gi|148550497	55 kDa	0.9017	0.9144	0.5539	0.6539	0.919	0.8949	0.4846	0.636
5	factor G	gi|148545736	79 kDa	0.9582	1.1491	1.1445	0.9768	0.8845	1.0639	1.0791	0.8642
6	kDa chaperonin	gi|148549568	57 kDa	1.1135	1.1672	1.2322	1.1155	0.9651	1.0166	1.0521	1.0747
7	factor Tu	gi|148545737	43 kDa	0.9236	0.9244	0.789	0.814	0.9378	0.9515	0.6979	0.7823
8	ribosomal protein S7	gi|148545735	18 kDa	1.0126	0.9873	0.9294	0.8571	0.8482	0.9202	0.7382	0.7633
9	quinone	gi|148548299	69 kDa	0.8313	0.8296	0.2756	0.5279	0.9406	0.7744	0.2278	0.5704
10	dehydrogenase E1 component	gi|148545619	99 kDa	0.9328	1.0357	1.9619	1.5225	0.8255	0.844	1.6182	1.2337
11	synthetase	gi|148550122	52 kDa	0.9448	0.9874	0.6826	0.8507	0.999	0.9466	0.6877	0.8543
12	ribosomal protein S1	gi|148549148	62 kDa	1.0151	0.955	0.7696	0.9415	0.8887	0.8527	0.7187	0.6605
14	E	gi|148549015	121 kDa	1.0474	1.1401	1.2257	1.3886	0.9457	0.9947	1.0161	0.9228
15	synthase	gi|148548864	86 kDa	1.0499	1.3459	1.9629	1.4921	1.334	1.3581	1.513	1.8673
16	protein DnaK	gi|148549795	65 kDa	0.8698	1.2033	1.2813	1.1759	0.881	1.0948	1.1186	1.0881
17	RNA polymerase subunit alpha	gi|148545764	37 kDa	0.9248	0.8879	0.8622	0.9406	0.93	0.9521	0.8712	0.931
18	dehydrogenase	gi|148545834	55 kDa	1.0235	1.0694	0.7925	0.9082	0.8721	0.7595	0.5401	0.886
19	ribosomal protein S3	gi|148545745	26 kDa	1.0146	0.9827	0.9952	1.1081	0.9943	0.8935	0.8502	1.0965
20	synthase large chain	gi|148549791	116 kDa	0.9599	1.1705	1.1449	0.992	1.0728	1.1161	1.2663	1.2733
21	initiation factor IF-2	gi|148549779	92 kDa	1.0673	1.2055	1.0758	1.2336	1.0336	1.2872	1.0642	1.1105
22	dehydrogenase (NAD)	gi|148548866	183 kDa	0.8646	1.1563	1.7495	1.5156	0.8638	1.0722	1.5192	1.6163
23	ribosomal protein L14	gi|148545749	13 kDa	0.9025	1.0341	1.0341	1.0341	0.9127	1.0114	1.0114	0.9851
24	ligase [ADP-forming] subunit alpha	gi|148546907	30 kDa	1.0027	0.9043	1.4955	1.0433	1.0027	1.0481	1.6523	1.3137
25	nucleotidyltransferase	gi|148549775	75 kDa	0.882	1.1305	1.1861	1.2282	0.9382	0.9675	1.0188	0.8967
26	protease	gi|148548675	89 kDa	0.887	1.0754	1.5098	1.452	0.8611	1.0456	1.271	1.1754
27	reductase	gi|148546453	107 kDa	0.9731	1.1111	1.3071	1.1455	0.9572	1.1326	1.246	1.1721
28	ribosomal protein S2	gi|148549392	27 kDa	0.8241	0.8918	0.9254	1.013	0.9197	1.0798	1.1035	1.0105
29	ribosomal protein S8	gi|148545753	14 kDa	0.9144	1.0732	0.817	0.8886	1.0182	1.1128	0.8944	0.934
30	quinone	gi|148548294	65 kDa	0.8221	0.9231	0.3627	0.6123	0.9712	0.9724	0.3628	0.6713
31	serine protein kinase, PrkA	gi|148545683	74 kDa	0.879	1.0112	0.9761	1.1121	0.9907	0.9938	0.9477	1.1374
32	dehydrogenase, type I	gi|148548799	53 kDa	1.0881	1.1696	1.304	1.2542	0.9237	0.9119	1.2558	1.1895
33	ligase [ADP-forming] subunit beta	gi|148546906	41 kDa	0.9633	1.1058	1.4831	1.2243	0.8975	1.0915	1.3642	1.1126
34	ribosomal protein L5	gi|148545751	20 kDa	1.1532	1.2071	1.3145	1.0242	1.1155	1.1041	1.0828	1.0998
35	gi|148548833|Aconitase	gi|148548833	99 kDa	0.9321	0.9955	1.6479	1.5967	0.9402	1.0702	1.2812	1.089
36	gi|148549371|Enolase	gi|148549371	45 kDa	0.9706	0.9743	1.2301	1.0058	1.0366	1.3166	1.3695	1.2021
37	synthase (NADPH) large subunit	gi|148550151	162 kDa	0.9669	0.9919	0.9502	1.1322	0.957	1.102	0.9073	0.9279
38	ribosomal protein S4	gi|148545763	23 kDa	0.9527	0.8622	0.9046	0.9514	0.8501	0.8902	0.9881	0.995
39	ribosomal protein S5	gi|148545756	18 kDa	0.9484	1.1861	0.9953	1.0213	0.9788	1.1268	1.0511	0.9238
40	partition protein Smc	gi|148546830	132 kDa	1	0.8198	0.7282	1.5146	1	0.6739	0.8575	0.1725
41	synthase	gi|148546898	48 kDa	0.9848	1.0964	1.2336	1.1631	0.9848	0.9451	1.3264	1.1811
42	termination/antitermination protein NusA	gi|148549780	55 kDa	0.9173	0.9217	1.0882	1.0327	0.9205	0.8497	0.759	0.8298
43	ligase	gi|148546485	67 kDa	1.0373	0.9989	1.0427	1.1386	1.0523	1.057	1.0144	1.0628
44	ribosomal protein S10	gi|148545738	12 kDa	1.0083	0.8196	0.7692	0.6857	1.0845	0.9861	0.7703	0.777
45	carboxylase carboxyltransferase subunit alpha	gi|148545847	49 kDa	1.0396	1.5898	1.5046	1.801	0.9794	1.2334	0.9751	0.9108
46	gi|148546682|Aspartokinase	gi|148546682	45 kDa	0.864	0.9898	1.2081	1.0259	1.0528	0.9156	0.8797	0.8973
47	transfer flavoprotein, alpha/beta-subunit-like protein	gi|148546889	26 kDa	0.9823	1.0231	1.0119	0.8997	0.9934	1.0787	0.9985	1.0172
48	A carboxylase carboxyl transferase subunit alpha	gi|148549376	35 kDa	0.9448	0.9322	0.8639	0.9263	0.906	0.9823	0.7773	1.0516
49	ribosomal protein L16	gi|148545746	15 kDa	0.9718	1.1608	0.9731	0.9656	0.9563	1.1629	0.9506	0.8477
50	carbamoyltransferase	gi|148546280	38 kDa	1.0073	0.9876	0.8734	1.1376	0.9079	0.6775	0.7062	0.8313
51	ribosomal protein L20	gi|148548430	13 kDa	0.997	1.0004	0.8766	0.8138	0.997	1.0789	0.8754	0.904
52	ribosomal protein S21	gi|148545675	8 kDa	0.9507	1.0391	0.8846	0.8909	1.0572	1.0784	1.0255	1.0227
53	synthase	gi|148546321	141 kDa	0.8121	0.7898	0.9998	0.9015	0.8899	1.4119	1.4584	1.408
54	dehydrogenase	gi|148546248	48 kDa	1.0388	1.1335	1.6856	1.3852	1.0212	1.1923	1.9508	1.6265
55	factor	gi|148548678	48 kDa	1.1039	1.5094	1.249	1.3324	1.1324	1.2571	1.0761	1.1274
56	ribosomal protein L6	gi|148545754	19 kDa	0.9207	1.0058	0.7513	0.8233	0.9054	0.9552	0.811	0.8201
57	ligase	gi|148548433	73 kDa	1.0337	0.8246	0.758	1.0275	1.0337	0.5599	0.9114	1.4346
58	dehydrogenase subunit A	gi|148546901	63 kDa	0.8902	0.9233	0.4841	0.5931	0.9334	0.9936	0.4915	0.6915
59	dehydrogenase [NADP]	gi|148547057	46 kDa	0.9537	1.3268	1.8971	1.5347	0.9174	0.9501	1.2396	1.0838
60	dehydratase	gi|148550204	66 kDa	1.0208	1.0612	1.2534	1.2579	1.0477	1.2126	1.3053	1.3551
61	ligase	gi|148546681	95 kDa	1	1.2889	0.8917	1.0159	1	1.0609	0.8983	1.1637
62	carboxylase carboxyltransferase subunit alpha	gi|148550456	52 kDa	1.1047	1.2662	1.5136	1.3909	1.0052	1.2376	1.6954	1.4835
63	polymerase sigma factor RpoD	gi|148545673	69 kDa	1.0278	1.1242	1.1925	1.1828	1.0051	1.0699	1.1522	1.0643
64	ribosomal protein S6	gi|148549960	16 kDa	0.9014	0.9708	0.8893	0.9663	0.889	1.052	0.9604	0.9259
65	termination factor Rho	gi|148550323	47 kDa	0.9442	1.2142	1.121	1.2023	0.9957	1.046	1.0858	1.0388
66	ribosomal protein L10	gi|148545730	21 kDa	0.9407	0.9658	0.6558	0.6233	0.9212	0.8728	0.5905	0.6094
67	ribosomal protein L22	gi|148545744	12 kDa	1	0.7939	0.991	1.0186	1	0.7445	0.8657	0.7211
68	factor	gi|148548800	128 kDa	0.9335	1.1937	1.1227	1.3981	0.9335	1.2096	0.6342	1.1369
69	AAA-2 domain protein	gi|148545915	95 kDa	0.8382	1.3236	1.9159	1.526	0.9014	0.9357	1.2338	1.2423
70	gi|148546179|Fumarase	gi|148546179	55 kDa	0.8251	0.6904	1.1301	1.0306	0.8144	1.6741	1.5886	1.1807
71	acid oxidation complex subunit alpha	gi|148548812	77 kDa	0.8996	1.7507	2.894	2.4365	0.8887	0.9565	2.1411	1.3612
72	gyrase subunit A	gi|148549153	102 kDa	1.0388	1.6005	1.5453	1.2924	0.8857	0.805	0.7375	0.8186
73	zinc metalloprotease FtsH	gi|148549786	69 kDa	0.8215	0.7656	0.9905	0.6617	0.8853	0.6634	0.7414	0.8869
74	protease ATPase subunit HslU	gi|148550077	50 kDa	1.0001	1.1627	1.7572	1.5278	1.0169	1.118	2.0568	1.6294
75	shape-determining protein MreB	gi|148546216	37 kDa	1.0146	1.0768	1.0934	1.1486	1.1299	0.9989	1.0147	1.2024
76	nucleoid protein HU beta subunit	gi|148548674	9 kDa	0.7562	0.7239	0.7217	0.7618	0.9094	0.8697	0.7955	0.6856
77	dehydrogenase E1 component	gi|148546903	107 kDa	1.0259	1.1661	2.0979	1.5621	1.0251	1.1198	1.904	1.6605
78	translocase subunit SecA	gi|148549584	103 kDa	1.1078	1.1812	1.1542	1.1864	0.9789	1.1403	1.1184	1.1498
79	dehydrogenase (Oxaloacetate-decarboxylating) (NADP(+))	gi|148550160	45 kDa	1.056	1.1987	1.3331	1.3885	1.0708	1.197	1.451	1.0728
80	ribosomal protein L2	gi|148545742	30 kDa	1.0273	1.348	0.8964	1.208	1.0273	0.8775	0.7729	0.9047
81	dioxygenase	gi|148547550	40 kDa	0.8368	0.9636	0.5642	0.6962	0.9776	1.041	0.7808	0.8916
82	recognition particle protein	gi|148549466	49 kDa	0.5024	2.1695	2.9423	2.4331	0.5908	0.6842	0.8481	1.1682
83	copper receptor	gi|148549918	75 kDa	0.9147	1.0729	0.3771	0.4677	0.9275	0.8473	0.4053	0.5624
84	dehydrogenase E2 component	gi|148546904	42 kDa	0.9284	0.9294	1.3293	1.0993	0.9277	0.8916	1.1777	1.2107
85	protein HtpG	gi|148546927	72 kDa	0.8336	1.5958	2.2411	1.8864	0.8619	1.0917	1.5976	1.2996
86	topoisomerase 1	gi|148548809	97 kDa	1.0015	1.1077	1.1023	1.0735	0.8734	1.0543	1.1539	0.9117
87	reductoisomerase	gi|148549744	36 kDa	0.9835	0.9152	0.9081	0.8476	0.9718	0.9722	0.9154	0.8432
88	regulatory protein P-II	gi|148550343	12 kDa	0.995	0.8104	0.3392	0.6503	0.9798	0.903	0.3085	0.584
89	decarboxylase alpha subunit	gi|148550455	66 kDa	1.0344	1.5878	2.0561	1.435	0.8576	0.9564	1.5736	0.9934
90	topoisomerase 4 subunit A	gi|148549990	83 kDa	1.2554	1.418	1.0739	1.0351	1.2554	1.2055	1.2016	1.27
91	hydratase	gi|148550109	61 kDa	1	1.2907	0.6759	1.1709	1	0.868	0.7759	0.9893
92	synthase gamma chain	gi|148550496	31 kDa	0.874	0.8449	0.8119	0.9198	0.8713	0.9273	0.7062	0.8664
93	synthase [glutamine-hydrolyzing]	gi|148546315	58 kDa	1.1632	1.3132	1.7909	1.43	1.1738	1.4306	1.714	1.8479
94	aldolase	gi|148550035	38 kDa	1.0514	1.0784	2.0053	1.6921	0.9761	0.9586	1.7447	1.4519
95	acid adenylation domain protein	gi|148546912	573 kDa	No Values	No Values	No Values	No Values	No Values	No Values	No Values	No Values
96	ligase	gi|148549597	54 kDa	0.9262	1.1483	0.6685	0.9425	0.9262	1.4669	1.4854	1.9482
97	binding S1 domain protein	gi|148545516	85 kDa	1.0824	2.1923	3.1652	2.4225	1.0846	4.2335	5.8342	5.1247
98	Clp protease ATP-binding subunit ClpX	gi|148548676	47 kDa	0.9795	1.1838	1.2401	1.3273	0.9864	1.2218	1.2519	1.0727
99	synthetase I, SpoT/RelA	gi|148550411	79 kDa	1.0237	1.3653	0.9302	1.0053	1.0237	0.806	0.7131	1.0264
100	ligase	gi|148545721	44 kDa	0.9415	0.8594	1.2042	1.0351	0.8246	1.0188	0.9812	1.0251
101	Era	gi|148549493	34 kDa	1.0698	0.9703	0.9691	1.2827	1.0698	1.1071	0.9969	1.4323
102	R	gi|148549962	97 kDa	0.9328	0.9669	0.7875	1.0689	0.9328	0.9429	0.3528	0.8536
103	helicase HrpA	gi|148546586	147 kDa	1.0901	0.834	1.0483	1.4218	1.0901	0.8889	1.0526	1.2113
104	ligase	gi|148549432	57 kDa	1	1.0322	0.8729	0.8334	1	0.9436	0.8131	1.036
105	deiminase	gi|148546281	46 kDa	0.9676	0.8405	0.712	0.7871	1.0311	1.0268	0.9902	0.8371
106	dehydrogenase / delta-1-pyrroline-5-carboxylate dehydrogenase	gi|148550021	143 kDa	0.2737	11.4474	15.4705	16.1499	1	1.0179	0.7542	0.6819
107	phosphatase	gi|148550325	56 kDa	1.0895	0.9794	1.0641	1.0831	1.1055	1.5295	1.8997	1.7674
109	ribosomal protein S11	gi|148545762	14 kDa	0.9458	1.0319	0.8569	0.897	0.9591	1.0683	0.9346	0.8081
110	dehydrogenase, NADP-dependent	gi|148547056	83 kDa	1.0883	1.2297	2.4882	1.4714	0.9931	1.1352	2.5039	1.5686
111	HflC	gi|148549969	33 kDa	0.9521	1.0377	0.745	0.8163	0.9521	1.1094	0.6763	0.924
112	synthase G	gi|148545637	78 kDa	0.9853	1.2295	0.6323	1.4497	1.0037	1.2378	0.5442	1.3446
113	ligase	gi|148546477	64 kDa	1.0089	1.3401	1.5039	1.2891	1.0161	1.2991	1.4252	1.1478
114	ribosomal protein L11	gi|148545728	15 kDa	1	1.0845	0.5786	0.655	1	1.1515	0.7779	0.7516
115	synthase	gi|148546372	45 kDa	1.0271	0.7325	1.3536	1.3189	1.0271	0.8709	1.4507	1.2844
116	ligase	gi|148549871	97 kDa	0.9404	0.903	0.9084	1.1807	1.0327	1.2311	1.0371	0.8011
117	dehydrogenase	gi|148550262	44 kDa	1.0523	1.1604	1.1721	0.948	0.9608	1.215	1.4861	1.0979
118	dehydrogenase	gi|148548976	41 kDa	0.8935	0.9451	1.9361	1.4058	0.9345	1.0126	3.2587	2.4324
119	processing peptidase-1, Serine peptidase, MEROPS family S41A	gi|148549206	79 kDa	0.9155	1.8685	1.765	1.9809	0.9097	0.8929	0.967	0.8068
120	synthase	gi|148550042	43 kDa	1	1.1764	0.9578	1.1787	1	1.2334	1.0315	0.9689
121	gyrase subunit B	gi|148545263	90 kDa	1.1869	1.1716	1.1388	0.8929	1.2694	1.5895	1.285	1.3679
122	RecA	gi|148549294	38 kDa	0.7551	1.0827	0.8436	0.8856	0.8159	1.1746	0.8431	1.116
123	dehydrogenase	gi|148547542	60 kDa	0.9533	1.5148	3.3392	2.0533	0.896	0.7301	2.6203	1.8635
124	transporter related protein	gi|148548815	71 kDa	0.7508	2.7806	3.4306	3.852	0.652	2.2963	3.1262	2.9241
125	class 1	gi|148550116	37 kDa	0.9903	1.7413	2.3351	2.2307	0.9548	0.9547	1.5464	1.3223
126	dehydratase large subunit	gi|148548980	51 kDa	1.0145	1.274	1.0913	0.88	1.0056	1.6502	1.9044	1.3951
127	division protein FtsZ	gi|148549587	42 kDa	1.1292	1.2184	1.9426	1.9714	1.1348	1.1588	2.0788	1.9323
128	division protein ftsA	gi|148549588	45 kDa	0.849	1.324	1.0872	1.1912	0.9421	1.0368	1.2008	1.1367
129	metabolism transcriptional regulator, NtrC, Fis Family	gi|148550125	53 kDa	0.9167	1.0844	0.6755	0.8289	1.0875	1.028	0.6418	0.9131
130	ribosomal protein L1	gi|148545729	24 kDa	0.9937	1.0166	0.8198	0.7442	0.9937	0.956	0.7825	0.7485
131	ligase beta subunit	gi|148548428	87 kDa	0.9207	0.9527	1.0793	1.1885	0.8983	1.1552	1.1094	1.367
132	A, Metallo peptidase, MEROPS family M03A	gi|148545368	77 kDa	1.0442	1.0061	1.2451	1.2862	1.0442	1.2942	1.2162	1.3204
133	semialdehyde dehydrogenase	gi|148545484	52 kDa	0.8181	0.9586	1.1522	0.9465	0.8868	0.972	1.2185	1.1969
134	dehydrogenase subunit F	gi|148546980	49 kDa	1.0504	1.9471	1.492	1.1356	1.0341	1.1138	0.6062	0.6567
135	synthetase I, SpoT/RelA	gi|148549268	84 kDa	0.9601	0.9068	1.0863	0.8731	0.951	1.4242	1.4967	1.4117
136	uptake regulator, Fur family	gi|148549798	15 kDa	0.8289	0.8971	0.9575	0.8178	0.8401	0.9525	1.3683	1.2201
137	transporter related protein	gi|148545951	62 kDa	0.897	0.9714	1.1191	0.8828	0.897	0.9985	0.9383	0.8157
138	pyridine nucleotide transhydrogenase	gi|148548797	51 kDa	0.6848	1.3892	1.3667	1.2129	0.6726	2.3421	2.5342	2.022
139	chemotaxis sensory transducer	gi|148550065	74 kDa	0.6973	0.7017	0.4828	0.5931	0.6912	1.7312	1.426	1.9613
140	DNA-binding protein family	gi|148549408	8 kDa	1.0296	1.2741	1.3948	1.1718	0.7771	0.8299	0.649	1.028
141	dehydrogenase complex dihydrolipoamide acetyltransferase	gi|148545618	55 kDa	0.9528	1.1143	1.4421	1.2874	0.9524	1.1477	1.1417	1.1409
142	Clp protease ATP-binding subunit ClpA	gi|148547060	83 kDa	0.9455	1.3482	1.524	1.2905	0.9489	1.1881	1.3431	1.264
143	synthase (B12-dependent)	gi|148548528	135 kDa	1.021	1.4779	1.3586	1.1058	1.021	1.363	1.3274	1.067
144	with GAF domain, PtsP	gi|148550252	83 kDa	1.0447	0.8352	1.0092	1.2978	1.0447	1.0623	1.1565	1.1935
145	aminotransferase apoenzyme	gi|148545485	45 kDa	1	0.9027	0.922	0.9118	1	0.915	1.0578	0.9095
146	polymerase III subunit beta	gi|148545261	41 kDa	0.9941	1.086	0.9888	1.0339	0.9823	1.0787	1.1697	1.1604
147	ligase	gi|148546258	107 kDa	0.9298	0.8771	0.7275	0.9007	0.9298	0.9665	1.0447	0.7457
148	factor G	gi|148546991	78 kDa	0.9866	1.2435	1.2431	1.2522	1.1527	1.3183	1.449	1.2996
149	synthase	gi|148549373	59 kDa	1.1054	1.2435	1.2481	1.3567	1.0374	1.0648	0.9225	0.9929
150	ribosomal protein S15	gi|148549776	10 kDa	0.8342	0.8834	0.7444	0.824	0.8934	1.0623	0.899	1.0866
151	ligase	gi|148545894	106 kDa	0.9575	0.8108	1.0784	0.9408	0.9575	0.7995	1.4733	0.9293
152	specific transcriptional regulator, Fis family	gi|148546733	56 kDa	1	1.244	0.6679	0.9664	1	1.0297	0.7102	0.6317
153	N	gi|148548931	100 kDa	1.1217	1.5172	1.4889	1.4684	1.0193	0.962	1.7625	1.6126
154	gi|148550051|Adenosylhomocysteinase	gi|148550051	51 kDa	1.0572	0.9525	0.9129	0.8701	1.0037	1.065	1.0148	1.0177
155	membrane sensor hybrid histidine kinase	gi|148549231	127 kDa	1	0.9482	No Values	No Values	1	1.1099	0.1659	1.2561
156	domain protein	gi|148547351	135 kDa	1	0.9174	0.6063	1.1406	1	1.02	0.7894	0.9109
157	dehydrogenase	gi|148547014	43 kDa	0.8045	1.3852	1.5046	1.566	0.8176	1.6049	1.3863	1.232
158	topoisomerase 4 subunit B	gi|148549993	70 kDa	0.7852	1.3237	1.1258	1.5299	0.7783	0.9228	0.9134	0.4339
159	RNA helicase RhlE	gi|148550055	68 kDa	1.1425	0.9713	0.9565	1.1625	1.0998	1.2499	1.1641	1.1519
160	ABC transporter ATPase subunit	gi|148545697	41 kDa	0.7873	1.8864	1.8029	2.7019	0.7929	1.3826	2.5312	2.0116
161	ligase	gi|148548989	56 kDa	0.8891	0.9931	0.9089	1.0813	0.9772	1.1822	1.0922	1.1423
162	purine biosynthesis protein PurH	gi|148549899	58 kDa	0.8854	1.0699	0.9826	0.84	0.9174	1.2219	1.306	1.0386
163	gi|148550040|Transketolase	gi|148550040	72 kDa	0.9605	1.0522	1.4818	1.0587	0.9605	0.7033	1.202	1.0459
164	ligase	gi|148548001	65 kDa	1.0391	1.53	1.1861	1.2066	0.8901	0.9089	0.8557	1.246
165	chemotaxis sensory transducer	gi|148549098	68 kDa	1	No Values	1.0993	No Values	1	0.1954	1.044	0.0274
166	gi|148550397|Phosphomannomutase	gi|148550397	51 kDa	0.9448	1.1249	2.2323	1.8509	0.9431	0.9006	2.2143	1.5979
167	FtsH subunit HflK	gi|148549970	43 kDa	0.9718	1.0347	0.5579	0.6238	0.9857	0.98	0.6363	0.5478
168	protease	gi|148549484	90 kDa	1	1.139	1.1144	1.6378	1	0.8723	1.6296	1.9932
169	protein TypA	gi|148550120	67 kDa	1	1.1649	1.3847	1.3603	1	1.5453	1.3173	1.1868
170	dehydrogenase domain protein	gi|148545434	43 kDa	1.1412	1.4759	1.6514	1.6899	1.0076	1.0289	1.1001	1.1208
171	decarboxylase	gi|148546138	44 kDa	0.8897	1.0092	0.6917	0.8773	0.8897	0.8115	0.8092	0.8679
172	transporter related protein	gi|148546235	27 kDa	1.0922	1.0116	1.3405	1.569	1.1336	1.1571	1.2034	1.1828
173	diphosphate synthase	gi|148546127	40 kDa	0.9077	1.1684	1.5669	1.4333	0.8413	2.2874	2.9905	3.9147
174	ribosomal protein S9	gi|148549612	15 kDa	0.8683	0.9953	0.9764	0.9746	0.9448	0.9062	0.8203	0.9577
175	ligase	gi|148549594	48 kDa	1.0457	0.9429	0.7092	0.9979	1.0055	1.1665	0.9996	1.2582
176	dehydrogenase subunit B	gi|148546902	26 kDa	1	0.8461	0.5636	0.6726	1	0.917	0.5091	0.7234
177	pyrophosphokinase	gi|148546002	34 kDa	0.9404	1.4192	1.1314	1.293	1.0534	0.8055	0.6879	0.8782
178	ligase	gi|148546832	84 kDa	1.0222	1.2761	1.045	1.6791	0.9614	0.658	0.877	0.7523
179	solute-binding protein, family 1	gi|148549442	42 kDa	0.9813	0.8061	0.485	0.6248	0.9813	1.1366	0.363	0.6513
180	reductase	gi|148549793	28 kDa	0.9622	1.446	1.9114	1.9685	1.0102	0.9458	1.318	1.0831
181	gi|148548967|Amidophosphoribosyltransferase	gi|148548967	55 kDa	0.836	1.6676	1.9392	1.7687	0.9025	0.7357	1.387	1.0681
182	recognition particle receptor FtsY	gi|148550186	52 kDa	0.8995	1.0242	0.866	0.8801	0.9154	1.2729	0.9259	1.0631
183	ribosomal protein S12	gi|148545734	14 kDa	0.9044	1.0468	0.9892	1.0602	0.8743	0.8962	0.9784	0.8034
184	lyase	gi|148545463	55 kDa	0.9642	1.31	1.6177	1.4242	0.9912	1.088	1.1127	0.9564
185	protein Pput_0430	gi|148545682	49 kDa	1	1.148	0.8931	0.9324	1	0.9412	0.7986	0.6442
186	gi|148547974|Amidase	gi|148547974	60 kDa	1.017	1.8214	1.7576	1.4562	0.967	1.1449	1.3168	1.1355
187	ribosomal protein L3	gi|148545739	23 kDa	0.9696	1.012	0.7123	0.831	0.9891	1.0608	0.8341	1.0029
188	synthase, component I	gi|148545703	54 kDa	0.8837	1.0643	1.1393	0.9934	0.8837	0.842	1.0559	0.9489
189	TPR_2 repeat protein	gi|148546005	64 kDa	1	0.9388	0.9251	0.8353	1	0.9973	0.7149	0.5024
190	protein	gi|148545971	105 kDa	1.1252	2.236	2.7369	2.3638	1	1.247	1.1649	1.1638
191	amidotransferase subunit B	gi|148546213	53 kDa	1	1.0609	0.8228	0.8171	1	0.8645	0.7633	0.9882
192	dehydrogenase	gi|148546314	52 kDa	1.0513	1.0206	0.918	1.0036	1.0513	1.2354	1.1788	1.1329
193	5'-phosphate synthase	gi|148549491	26 kDa	1.0001	1.7834	1.7957	1.7771	1.0001	1.2146	1.3873	1.476
194	ligase	gi|148549900	46 kDa	0.8499	1.2032	1.6383	1.4501	0.9238	0.9243	1.2566	1.0714
195	gi|148550018|Carbamoyltransferase	gi|148550018	66 kDa	0.8192	2.051	1.9692	1.9773	0.7783	0.5886	1.0876	0.7942
196	N-terminal domain protein	gi|148550403	32 kDa	1.0601	1.3802	1.7079	1.4608	1.1245	1.6468	2.2791	1.5493
197	lipoprotein	gi|148546495	18 kDa	0.9428	1.0604	0.9596	0.8832	0.937	0.9326	1.1324	0.9807
198	translocase subunit SecD	gi|148546109	67 kDa	0.9395	1.016	0.965	0.9269	0.9395	1.0794	0.8126	0.9077
199	ribosomal protein S20	gi|148545891	10 kDa	0.9106	0.9915	0.5343	0.5474	0.9106	1.0341	0.627	0.64
200	dehydrogenase	gi|148546888	61 kDa	0.9369	1.3181	0.8765	0.7838	0.961	1.1834	0.8098	0.7718
201	dehydrogenase (quinone)	gi|148548851	39 kDa	1	0.9662	0.7468	1.183	1	0.9291	1.1266	0.9567
202	acid/amide ABC transporter substrate-binding protein, HAAT family	gi|148549921	46 kDa	0.9905	1.0885	0.439	0.4656	0.9905	0.9563	0.0854	0.4155
203	factor	gi|148549389	20 kDa	1	1.1376	1.4625	1.7054	1	1.4571	1.2618	1.2401
204	polymerase sigma factor FliA	gi|148546765	28 kDa	0.8463	1.2584	0.9836	No Values	0.8561	1.4505	2.2003	2.2043
205	oxidoreductase putative, PIG3	gi|148549205	34 kDa	1	1.1727	1.463	1.1108	1	1.0976	1.2479	1.0995
206	domain protein	gi|148546044	26 kDa	Value Missing	7.6525	13.85	12.7821	0.833	1.5732	6.3374	4.1443
207	synthase	gi|148550000	70 kDa	0.9837	1.2686	1.2958	1.5534	0.9837	0.876	1.1148	1.6521
208	1-dehydrogenase	gi|148546303	55 kDa	0.9393	0.7757	2.5588	1.551	0.9925	0.5566	3.4871	2.618
209	dehydrogenase	gi|148548293	55 kDa	0.9067	1.4542	1.1592	1.1165	1.0297	1.2483	1.27	0.9736
210	c oxidase, cbb3-type, subunit II	gi|148546850	23 kDa	1.0095	0.8793	0.6146	0.8722	1.0095	1.0323	0.5789	1.1848
211	dehydrogenase domain protein	gi|148548466	45 kDa	Value Missing	87.4335	100	76.27	1	No Values	2.6026	1.2463
212	DNA helicase UvrD	gi|148550460	82 kDa	1	1.6566	1.5321	1.0581	1	0.6815	1.9686	No Values
213	pyrophosphorylase	gi|148547174	31 kDa	1	0.913	1.8769	1.3295	1	0.9866	1.6786	1.5094
214	reductase (Ferredoxin)	gi|148548532	62 kDa	1.0596	0.8454	1.2437	0.8052	1.0869	1.0556	1.5498	1.2014
215	regulator, LysR family	gi|148548651	36 kDa	0.9358	1.2773	0.9117	0.8575	0.9617	1.217	0.8916	1.054
216	mismatch repair protein MutS	gi|148549358	95 kDa	0.2091	2.6326	1.7744	2.6326	0.1846	2.9803	2.7396	2.2625
217	synthase (NADPH) small subunit	gi|148550150	52 kDa	0.9583	1.5374	1.5374	1.448	0.8701	0.912	1.0816	0.988
218	initiation factor IF-3	gi|148548432	21 kDa	0.8955	1.6852	1.5149	1.2312	0.9913	1.0032	1.0351	1.211
219	granule-associated protein	gi|148550083	26 kDa	0.9377	0.8946	0.3505	0.6737	0.9377	0.8406	0.3301	0.6268
220	gi|148546266|Aminomethyltransferase	gi|148546266	40 kDa	1	1.0242	0.8523	0.7133	1	1.153	0.5723	0.8042
221	mutator type	gi|148546614	45 kDa	No Values	No Values	No Values	No Values	No Values	No Values	No Values	No Values
222	lipoprotein	gi|148545386	28 kDa	1	0.9691	0.7815	0.7458	1	0.9103	0.6843	0.6332
223	transhydrogenase subunit beta	gi|148545430	50 kDa	0.9321	0.7559	0.7122	0.5723	0.9321	0.9279	0.6944	0.7305
224	system protein A	gi|148545768	104 kDa	0.9857	1.4157	1.7361	1.515	0.9442	0.8963	0.9477	1.0362
225	1-carboxyvinyltransferase	gi|148546246	45 kDa	0.9727	1.0146	1.0681	1.0956	0.9727	0.7221	1.3212	1.2388
226	ribosomal protein L17	gi|148545765	14 kDa	1	1.0245	0.988	0.8418	1	0.9643	0.8149	0.8744
227	reductase	gi|148545717	36 kDa	0.8444	1.3663	1.6793	1.8288	0.8055	1.3692	1.2855	1.3048
228	kinase	gi|148550326	84 kDa	1	1.3628	No Values	No Values	1	0.1949	0.2097	1.022
229	D	gi|148546540	43 kDa	No Values	No Values	No Values	No Values	1	1.6278	1.7086	2.108
230	ligase	gi|148546380	75 kDa	0.986	1.1112	1.3175	1.6008	0.986	1.2158	1.4329	1.6454
231	dehydrogenase subunit G	gi|148546979	98 kDa	1.0146	2.1881	2.1691	1.9501	0.9037	0.9181	1.0095	1.2425
232	synthetase	gi|148549967	47 kDa	0.8089	1.4188	2.1312	1.6631	0.7621	1.1322	1.0697	1.2257
233	polymerase-associated protein RapA	gi|148546422	106 kDa	0.9958	0.6606	0.7627	1.2389	0.9958	1.1169	0.8531	1.0166
234	dehydrogenase	gi|148546905	50 kDa	1.0208	1.1651	1.6213	1.1753	1.0208	1.1249	1.9616	1.5343
235	SurA	gi|148545689	49 kDa	0.759	1.5465	1.3726	1.6672	0.8657	1.1464	1.0199	1.2209
236	adenylyltransferase	gi|148545620	109 kDa	No Values	No Values	No Values	No Values	No Values	No Values	Reference Missing	No Values
237	G	gi|148546220	55 kDa	0.8374	1.3364	1.336	1.6669	0.9316	2.2698	2.9131	2.0674
238	reductase	gi|148549006	25 kDa	0.9821	0.9852	1.2585	1.2672	0.9494	1.0552	1.3543	1.265
239	replication initiator protein DnaA	gi|148545260	56 kDa	0.8827	1.185	1.2845	1.0642	0.8827	1.3335	1.1562	0.9893
240	zinc metalloprotease FtsH	gi|148547674	67 kDa	0.8771	2.7523	0.0199	1.6581	1	0.8121	0.0109	0.4331
241	5-kinase	gi|148545969	40 kDa	1.047	1.1467	1.2387	1.4305	1.047	0.9677	0.7116	1.0719
242	ligase beta subunit	gi|148545333	75 kDa	0.9464	1.1549	0.8544	0.8704	0.9464	0.9477	0.8143	0.8425
243	protein	gi|148548275	53 kDa	0.7554	0.6377	0.392	0.4825	0.7554	0.9325	0.127	0.7056
244	protein	gi|148549192	30 kDa	0.9939	1.4375	2.11	1.6112	1.112	1.1182	1.8659	1.7977
245	ribosomal protein L13	gi|148549613	16 kDa	1	0.9485	0.9128	1.067	1	0.9131	0.8676	0.9727
246	carrier protein	gi|148549005	9 kDa	0.9051	0.7043	0.9716	1.0706	0.9051	0.7139	0.933	1.0215
247	response regulator AlgR	gi|148545464	27 kDa	0.9536	1.227	0.8808	0.8813	0.9536	1.466	0.7663	0.8869
248	signal transduction histidine kinase	gi|148546768	80 kDa	1.1451	1.2796	0.9367	1.0395	1.1222	1.2593	1.0535	1.2219
249	sensor hybrid histidine kinase	gi|148547393	72 kDa	1.2681	3.7061	3.3937	4.0642	Value Missing	No Values	No Values	6.8643
250	gi|148547283|Catalase-peroxidase	gi|148547283	82 kDa	1.4364	1.232	1.5029	2.1246	1.4	1.0534	1.0003	1.0371
251	ribosomal protein L15	gi|148545758	15 kDa	1	1.092	0.9211	0.9459	1	1.0094	0.9603	0.8309
252	dehydrogenase subunit E	gi|148546981	18 kDa	0.9647	0.9964	0.6795	0.7852	1.0178	1.2076	1.0282	1.0285
253	ribosomal protein L21	gi|148545966	12 kDa	0.9131	0.9218	0.8974	0.8485	0.9131	0.8688	0.8012	0.6905
254	membrane chaperone Skp (OmpH)	gi|148549383	19 kDa	1	1.0124	0.9947	0.987	1	0.904	0.6109	0.6594
255	acid adenylation domain protein	gi|148546914	380 kDa	1	0.6156	1.3703	0.7596	1	0.6608	0.2853	1.1383
256	carboxykinase [ATP]	gi|148545524	56 kDa	1.1329	1.1566	1.3573	1.5186	1.1329	0.8085	0.9814	1.4151
257	protein DnaJ	gi|148549794	40 kDa	1.0607	0.9618	2.3333	1.7021	1.0607	1.0151	1.4448	1.3951
258	oxidoreductase subunit B	gi|148546983	26 kDa	1.0442	1.1059	0.8837	1.3172	1.0442	0.8462	0.8273	0.8273
259	gi|148548993|Aminotransferase	gi|148548993	43 kDa	1	0.9572	1.4749	1.5675	1	0.8788	1.286	1.3193
260	family protein MvaT	gi|148549562	14 kDa	0.9675	1.1456	1.2459	1.099	0.9675	0.8849	0.9548	0.9147
261	protease-like protein	gi|148545957	90 kDa	0.9975	1.2955	1.3868	1.5242	0.9701	0.7416	1.3615	0.8279
262	dehydratase small subunit	gi|148548979	24 kDa	1.0507	1.1449	0.9239	0.9574	1.04	1.2615	1.1024	1.0255
263	kinase	gi|148550038	40 kDa	0.9892	0.8922	1.9625	1.4855	0.9892	1.4252	1.7053	1.4094
264	aminotransferase	gi|148546249	39 kDa	1.0064	0.826	1.2674	1.6816	1.0064	0.7511	0.8078	0.8758
265	polymerase I	gi|148545397	100 kDa	0.9822	1.0412	1.3762	1.3633	1.0264	1.1819	1.0605	1.4507
266	transhydrogenase subunit alpha	gi|148545432	39 kDa	1.0122	0.9849	0.7002	0.8693	0.9986	1.1335	0.5241	0.7573
267	membrane protein assembly factor BamA	gi|148549384	87 kDa	0.9936	1.011	0.7599	1.008	0.9936	1.147	0.8313	1.0213
268	RNA helicase RhlB	gi|148549632	53 kDa	0.975	1.2076	1.1107	1.371	1.0236	0.9579	0.7234	0.9193
269	membrane sensor signal transduction histidine kinase	gi|148546455	59 kDa	1	0.9515	0.9627	1.0183	1	1.2115	0.8638	1.1662
270	hydroxymethyltransferase	gi|148545948	45 kDa	1.0628	1.2572	1.5312	1.2678	1.027	1.1671	1.5907	1.3609
271	adenylyltransferase subunit 1	gi|148549623	69 kDa	1	1.0641	0.752	0.7513	1	1.0156	1.2294	1.0271
272	biosynthesis protein G	gi|148550102	64 kDa	0.9313	0.9255	0.8844	0.5658	0.914	1.1225	0.5271	1.1057
273	chain release factor 1	gi|148546007	40 kDa	1.005	1.0537	1.1837	0.9691	1.0244	1.6	1.5015	1.7079
274	PQQ synthesis protein E	gi|148545656	43 kDa	1.0442	0.9435	0.2405	0.4798	1.0442	1.0911	0.4091	0.66
275	synthase, large subunit	gi|148549746	63 kDa	1	0.9728	0.7325	0.96	1.0326	2.5187	1.7723	2.3819
276	c, class I	gi|148548298	17 kDa	1.0398	0.9065	0.2697	0.9178	1.0034	1.1243	0.5465	0.935
277	system protein B	gi|148548992	76 kDa	0.965	1.4665	2.1162	1.0465	0.965	0.5798	1.403	0.9252
278	cyclo-ligase	gi|148549259	37 kDa	0.7521	1.108	1.3512	1.2502	0.8728	1.201	1.1585	1.5046
279	dehydrogenase (decarboxylating)	gi|148550299	104 kDa	1	1.0367	1.1551	1.2692	1	0.9965	1.1373	1.1551
280	I secretion outer membrane protein, TolC family	gi|148550001	53 kDa	1	1.74	0.9552	1.022	1	1.3036	1.2065	1.1945
281	synthase	gi|148545658	29 kDa	1.3203	1.5814	0.3878	0.985	1.2208	1.3412	0.9281	1.0316
282	mismatch repair protein MutL	gi|148549974	70 kDa	0.5264	0.8574	3.486	0.6284	0.934	0.8214	0.8331	1.7585
283	kDa surface antigen	gi|148546111	18 kDa	0.7545	1.4226	1.6819	2.2282	0.827	2.3645	3.9531	2.0065
284	TolB	gi|148546494	46 kDa	0.9271	1.2336	0.9163	0.9018	0.9271	1.044	0.7573	0.7407
285	3-epimerase	gi|148545701	24 kDa	0.6077	2.0242	1.7867	1.8634	0.6964	1.0442	0.5752	1.1246
286	polymerase I	gi|148549764	53 kDa	1.3278	1.0593	2.1934	1.2792	1.2245	3.685	3.9966	2.2481
287	decarboxylase proenzyme	gi|148549986	32 kDa	0.9201	0.8106	0.9355	0.8678	0.9201	0.941	1.0039	0.9136
288	phosphoglycerate mutase	gi|148550131	55 kDa	0.8051	1.2412	1.304	0.9917	0.7725	2.0193	2.8814	2.485
289	ribosomal protein L18	gi|148545755	13 kDa	0.9846	0.9167	0.9715	1.0607	0.9846	1.0495	1.0092	0.9356
290	acid dehydrogenase small subunit	gi|148550380	47 kDa	1	1.3667	1.2793	0.6183	0.1724	5.9627	8.2534	8.4585
291	synthase subunit delta	gi|148550498	19 kDa	0.7727	1.2939	0.468	0.8059	0.6531	1.0753	0.4006	0.9634
292	dehydrogenase [cytochrome]	gi|148549804	41 kDa	0.346	5.313	6.595	4.273	1.0151	4.8555	4.1172	2.1712
293	dehydratase (Trans-methylaconitate-forming)	gi|148548642	94 kDa	1	1.1756	0.7381	1.4084	1	0.8151	1.0518	0.7903
294	oxidase, aerobic	gi|148545346	34 kDa	1.2654	2.3088	2.4885	2.0919	1.1745	2.3372	1.9065	3.5022
295	ligase	gi|148547068	47 kDa	1.1443	1.2569	1.2647	1.1135	1.0655	0.8765	0.9341	1.0201
296	oxidoreductase subunit C/D	gi|148546982	68 kDa	1	0.9479	1.1583	1.0884	1	0.8892	1.3866	1.1499
297	ribosomal protein L28	gi|148550392	9 kDa	0.8285	0.9905	1.0526	0.7712	0.8285	1.2179	1.2682	1.5355
298	gi|148545795|Thioredoxin	gi|148545795	32 kDa	0.9713	1.1362	0.91	1.0878	0.9713	1.2098	1.2607	0.9764
299	hydrolase	gi|148545429	54 kDa	1.1167	1.1887	0.7964	0.9702	1.1167	1.3812	0.6332	0.6402
300	cytosol aminopeptidase	gi|148546261	52 kDa	0.9067	0.4741	0.5977	0.4987	0.9382	1.1418	1.5177	1.4273
301	ribosomal protein S17	gi|148545748	10 kDa	No Values	No Values	No Values	No Values	1	1.2312	0.5497	0.5151
302	hydroxymethyltransferase	gi|148545599	45 kDa	1	0.5994	1.289	1.2576	1	1.086	1.4285	1.13
303	kinase	gi|148550398	32 kDa	0.8749	0.8766	1.2795	1.2745	0.9511	1.421	2.4165	2.0235
304	protein HscA homolog	gi|148546120	66 kDa	1.0046	0.3953	1.3533	0.2378	1.0046	4.2399	0.8829	4.7917
305	dehydratase	gi|148546932	19 kDa	0.9938	0.8067	0.9516	0.6102	0.9938	0.8713	0.8045	0.657
306	chemotaxis sensory transducer	gi|148548689	55 kDa	0.8828	0.4784	0.0179	0.5776	0.8828	0.81	0.5592	0.7467
307	protein	gi|148546039	51 kDa	0.5808	4.557	1.9575	3.1501	1	0.7235	No Values	0.6135
308	polymerase sigma factor RpoS	gi|148549360	38 kDa	1	1.4377	No Values	1.4263	1	0.81	1.2249	1.1286
309	7 large subunit	gi|148546310	52 kDa	No Values	No Values	No Values	No Values	1	1.5056	1.0141	1.0257
310	esterase	gi|148545816	32 kDa	No Values	No Values	No Values	No Values	1	1.3313	1.1056	1.3051
312	ribosomal protein S19	gi|148545743	10 kDa	0.9718	0.9408	0.8158	0.7746	0.9718	1.0749	0.8828	0.859
313	protein	gi|148546225	48 kDa	1.085	2.1864	2.5587	3.0259	1.0244	1.6507	1.8452	2.4881
314	transfer flavoprotein, alpha subunit-like protein	gi|148546890	31 kDa	1.0087	1.1851	1.2814	1.2189	0.9619	1.083	1.348	1.3654
315	response regulator CbrB	gi|148549763	53 kDa	1.0556	2.2453	3.1612	3.1995	1.2569	1.5921	2.1	2.1721
316	carboxylase	gi|148549423	97 kDa	0.5319	3.5496	7.4148	5.2167	0.9303	1.0081	1.661	1.1268
317	protein	gi|148546296	45 kDa	1	1.0656	4.099	1.5859	1	1.1778	2.894	1.3153
318	oxidase, alpha subunit family	gi|148545602	109 kDa	1	1.1274	1.2967	0.8213	1	0.6119	0.3867	0.659
319	ligase alpha subunit	gi|148545334	36 kDa	0.998	1.3926	1.6513	1.1149	0.998	0.979	0.9173	1.1269
320	polymerase III, gamma subunit / DNA polymerase III, tau subunit	gi|148546837	75 kDa	1.1286	0.8426	1.8159	1.0397	1.1286	1.1485	1.1747	1.1764
321	host factor subunit alpha	gi|148548427	12 kDa	0.958	1.1813	0.5163	1.0419	0.9905	1.1762	0.6115	0.9619
322	dehydrogenase	gi|148548977	39 kDa	0.957	4.3248	4.3064	4.0402	0.9385	0.9979	1.1138	1.2093
323	aldolase	gi|148549372	31 kDa	1.0297	1.0982	1.2208	1.1004	1.0297	1.3103	0.6558	1.1222
324	ABC transporter ATPase subunit	gi|148550286	42 kDa	1.0865	1.2391	0.9913	1.136	1.0865	0.8541	0.6802	0.761
325	ABC transporter ATP-binding protein	gi|148546299	42 kDa	1.0216	1.1259	2.8783	1.6258	1.0216	1.0511	3.0297	1.7804
326	regulator of ribonuclease activity	gi|148548862	18 kDa	0.9267	0.8293	0.9691	0.8128	0.9237	1.684	1.413	1.432
327	gi|148550289|Aminotransferase	gi|148550289	50 kDa	0.8144	1.2076	1.0333	0.8744	0.6667	1.8472	1.4186	1.8753
328	synthetase	gi|148550290	51 kDa	No Values	No Values	No Values	No Values	No Values	No Values	No Values	No Values
329	peroxiredoxin	gi|148545506	24 kDa	1.0127	0.8831	1.2517	1.0752	1.0127	0.9544	1.065	1.1204
330	dehydrogenase (decarboxylating)	gi|148546268	102 kDa	No Values	No Values	No Values	No Values	1	0.733	0.4234	0.9259
331	sulfhydrylase	gi|148548966	43 kDa	1	1.3203	1.0003	1.9796	1	1.1773	0.8816	2.3742
332	family protein	gi|148545681	61 kDa	1	No Values	1.3456	1.8337	1	1.2098	0.6674	0.923
334	response regulator protein-glutamate methylesterase	gi|148546769	39 kDa	1	0.7321	0.7146	0.8221	1	1.0028	0.5582	0.7153
335	glycerol phosphate synthase subunit HisF	gi|148545568	27 kDa	Value Missing	10.2389	28.4858	22.3125	0.6507	1.1972	0.741	1.6278
336	1-carboxyvinyltransferase	gi|148549150	79 kDa	1	1.0601	0.2218	1.1281	0.5521	2.8353	3.0514	2.8357
337	dehydratase	gi|148545564	22 kDa	0.9283	0.9941	0.9966	1.0395	0.9283	0.8402	0.6282	0.8633
338	division and transport-associated protein TolQ	gi|148546491	25 kDa	1.0142	0.8067	1.538	0.9663	1.0142	0.5325	1.2483	0.8795
339	associated with various cellular activities, AAA_3	gi|148548916	35 kDa	1	1.4438	1.1412	1.6304	0.2589	4.9508	4.8565	6.0551
340	dehydrogenase domain protein	gi|148548730	41 kDa	0.1968	9.5456	No Values	7.3039	1	1.2742	0.0541	No Values
341	biosynthesis bifunctional protein ArgJ	gi|148549583	42 kDa	1	1.0118	1.3002	1.4646	0.9077	2.0893	2.2916	3.1762
342	protein	gi|148546317	53 kDa	1	1.2311	1.1736	1.0661	1	0.6647	0.996	0.9278
343	ATPase YchF	gi|148545999	40 kDa	0.9097	1.1635	1.6703	1.8889	0.8694	0.6893	1.0208	0.8732
344	chain release factor 3	gi|148546146	61 kDa	0.9849	1.0207	0.972	1.4499	0.9849	0.7851	1.0065	0.7533
345	aminotransferase	gi|148549152	43 kDa	0.9328	1.5205	1.5836	1.5672	0.9907	1.3696	1.2263	1.2206
346	2,1-aminomutase	gi|148549862	45 kDa	1.0245	1.2397	1.2638	1.1698	1.0245	0.8972	1.1417	1.1884
347	ribonucleotide synthase	gi|148550443	39 kDa	0.9694	1.0044	0.9066	0.9854	0.9694	0.9544	1.0185	0.8308
348	initiation factor IF-1	gi|148547061	8 kDa	1.0183	0.9645	0.8348	0.7512	1.0183	1.0978	0.9563	0.8544
349	division ATP-binding protein FtsE	gi|148550185	25 kDa	1	No Values	No Values	1.3732	1	1.3373	1.7902	0.5132
350	acetyltransferase	gi|148550292	47 kDa	1	No Values	1.3508	0.7655	1	0.9468	1.1474	0.9166
352	protein	gi|148546223	50 kDa	1	No Values	1.0428	0.9748	1	1.9733	1.4099	No Values
353	carboxyl carrier protein	gi|148545848	16 kDa	1.5483	1.4766	0.7256	1.2681	1.5569	1.7991	0.9198	1.3618
356	acid/amide ABC transporter substrate-binding protein, HAAT family	gi|148549947	40 kDa	1.0593	0.8035	0.2038	0.5897	1.0593	0.8317	0.2976	0.7495
357	biosynthesis C-methyltransferase UbiE	gi|148550087	28 kDa	1.0714	1.4317	1.167	1.3695	1.0714	1.3371	1.0444	1.4028
358	dehydrogenase domain protein	gi|148545651	64 kDa	0.4387	6.1009	7.6695	5.5462	0.0786	19.7363	19.9874	16.6334
359	synthase	gi|148550153	39 kDa	0.901	0.8564	0.8803	0.9601	0.9215	1.3988	1.0407	0.9685
360	synthase subunit b	gi|148550499	17 kDa	0.964	0.7163	0.4073	0.7007	0.964	0.9287	0.5332	0.7838
361	dehydratase	gi|148549151	40 kDa	1.0172	0.7776	1.0289	0.7169	1.0172	1.0657	1.44	1.2881
362	synthase beta chain	gi|148545355	44 kDa	0.8974	0.6615	0.3405	1.4648	0.931	2.1442	3.288	1.1892
363	P, Metallo peptidase, MEROPS family M24B	gi|148550307	49 kDa	0.8843	1.0799	1.1307	1.1161	0.8843	0.8392	0.9347	1.0067
364	phosphoribosyltransferase regulatory subunit	gi|148549968	43 kDa	1.0644	1.3151	1.4335	1.1835	1.0644	1.1748	0.9584	1.0862
365	YVTN family beta-propeller repeat protein	gi|148548304	36 kDa	1	1.0835	0.2992	0.609	1	0.9965	0.6616	0.6183
366	synthase B	gi|148549270	34 kDa	1.0475	0.4321	1.0348	1.0399	1.133	2.1691	2.1185	1.5514
367	protein LptD	gi|148545690	106 kDa	1	1.1189	0.4936	0.5836	1	0.926	0.4322	0.7769
368	gamma-lyase	gi|148546537	43 kDa	No Values	No Values	No Values	No Values	No Values	No Values	No Values	No Values
369	polymerase III, alpha subunit	gi|148549377	131 kDa	1.0695	2.356	3.0063	2.1918	1.0747	0.8592	1.5255	1.665
370	oxidase	gi|148545662	62 kDa	1.0083	1.0448	1.2052	1.3357	1.0083	0.5823	0.6214	0.9351
371	ABC transporter, periplasmic phosphonate-binding protein	gi|148546095	31 kDa	1	1.1682	0.9178	0.7024	1	1.0905	0.8337	0.9387
372	N-acetylglucosamine deacetylase	gi|148549586	33 kDa	0.8941	0.9057	1.7075	1.5063	0.9402	1.1627	1.774	1.4358
373	ribosomal protein S18	gi|148549959	9 kDa	1	1.012	0.703	0.7754	1	0.8811	0.6531	0.8162
374	ligase	gi|148550395	46 kDa	0.6709	6.099	5.1436	4.5692	0.7891	3.0457	2.583	2.3774
375	desulfurase	gi|148546116	44 kDa	1.1747	1.7431	2.3297	2.2673	1.1437	0.8409	1.3342	1.2688
376	nucleotide-binding protein Pput_0988	gi|148546231	32 kDa	1	1.4785	1.008	1.5427	1	0.6833	0.8564	0.8909
377	ribosomal protein L23	gi|148545741	11 kDa	1.0325	1.1815	0.4289	0.5885	1.0325	1.1271	0.687	0.7381
378	dehydratase	gi|148546291	65 kDa	1	1.6291	3.9901	3.5722	1	0.9545	1.9733	1.8176
379	gi|148549758|Aminotransferase	gi|148549758	43 kDa	Value Missing	92.6912	No Values	No Values	1	No Values	1.6908	0.787
380	Fe3+ transport system periplasmic component-like protein	gi|148549199	39 kDa	0.8741	0.99	0.4072	0.4465	0.8741	1.4361	1.0061	0.8894
381	protein	gi|148547289	51 kDa	0.722	1.7867	1.3947	2.2376	0.6583	0.593	0.9606	1.5657
382	3	gi|148549494	25 kDa	1	0.9114	0.8593	1.0801	1	0.6299	0.7247	1.1085
383	dehydrogenase	gi|148549457	46 kDa	1.0076	0.931	1.036	0.7979	1.0076	1.2011	0.5568	0.5745
384	cyclase/phosphodiesterase	gi|148546196	79 kDa	1.4174	5.0597	1.4133	4.1642	1	0.8324	0.4296	0.6189
385	acid ABC transporter substrate-binding protein, PAAT family	gi|148549630	37 kDa	1	0.8254	0.2939	0.5835	1	1.0227	0.3401	0.4733
386	helicase/exodeoxyribonuclease V, gamma subunit	gi|148549740	130 kDa	Reference Missing	Reference Missing	Reference Missing	Reference Missing	Reference Missing	Reference Missing	Reference Missing	Reference Missing
387	protein	gi|148545853	39 kDa	0.9005	7.7063	11.876	8.5721	1	0.9956	0.6673	0.9216
388	regulator, AsnC family	gi|148550381	19 kDa	1.063	1.8344	0.8769	0.9086	1.063	0.3548	1.2311	1.4143
389	RNA small subunit methyltransferase H	gi|148549600	34 kDa	1	0.916	0.6506	0.9316	1	1.2085	0.9439	0.7537
391	segregation ATPase	gi|148550504	29 kDa	1.0822	1.6272	2.8678	2.4719	1.0822	1.6096	1.2018	1.0732
392	ligase	gi|148549591	52 kDa	0.6882	2.7483	2.7577	2.6366	0.719	1.8486	2.405	2.7186
393	kinase	gi|148549422	23 kDa	1	1.0754	0.799	0.8199	1	0.7739	0.8378	0.717
394	regulator receiver protein	gi|148548548	17 kDa	0.8219	1.9653	2.1157	2.1119	1	0.5685	1.2532	0.5595
396	dehydrogenase	gi|148545952	49 kDa	1.4409	1.3934	1.3163	1.2055	1.4455	1.9487	3.1329	2.2741
397	factor 4	gi|148549496	66 kDa	1.3498	3.0262	2.7436	2.6465	1.2269	2.3827	3.2924	2.5722
398	domain protein	gi|148548295	34 kDa	1.0669	1.2582	0.6381	0.8864	1.0662	1.1166	0.4819	0.9328
399	protein kinase UbiB	gi|148550089	62 kDa	0.9804	0.9238	1.0433	0.9336	Value Missing	5.904	4.1584	7.2518
400	ligase	gi|148549617	49 kDa	1	1.2723	0.7871	1.0391	1	0.9065	0.8465	1.2736
401	chemotaxis sensory transducer	gi|148545851	70 kDa	1	1.3394	No Values	No Values	1	1.2506	No Values	No Values
402	chemotaxis sensory transducer	gi|148547569	49 kDa	1	0.8829	0.7305	0.1514	1	1.3274	No Values	1.3183
403	domain protein	gi|148549145	52 kDa	1.6382	0.862	1.2487	1.0275	1.6159	2.9215	2.3458	3.0451
404	protein HldE	gi|148550008	50 kDa	0.834	0.864	0.9769	0.8002	0.8853	1.4083	0.9427	1.8753
405	protease	gi|148550133	46 kDa	0.8906	0.5858	0.6161	0.7536	0.9116	1.4398	1.0867	1.3597
406	dehydrogenase (Acylating)	gi|148549733	54 kDa	1.0199	1.0202	0.7532	0.6783	1.0199	1.0298	0.6055	0.7592
407	domain containing protein	gi|148549867	31 kDa	1	0.832	No Values	0.9314	1	1.0352	0.8731	1.4555
408	arginine decarboxylase	gi|148545856	71 kDa	1	1.0676	0.9276	1.9611	1	1.4416	1.7802	0.9922
409	hydrophobe/amphiphile efflux-1 (HAE1) family	gi|148549543	113 kDa	1	1.2256	0.9752	0.8596	0.2513	9.0817	No Values	No Values
410	pseudouridine synthase B	gi|148549777	33 kDa	1	1.0495	1.0245	1.8212	1	1.3858	0.8386	2.0585
411	ammonia-lyase	gi|148550256	55 kDa	1	0.9925	0.6609	1.2361	No Values	No Values	No Values	No Values
412	carbamoyltransferase	gi|148550074	36 kDa	0.9624	0.9483	1.3014	1.2415	0.9624	0.8652	0.9044	1.023
413	dehydratase FabZ	gi|148549381	17 kDa	0.9752	1.2847	1.2236	1.7769	0.9863	1.1761	1.1403	2.6606
414	synthase	gi|148546513	27 kDa	0.9405	0.8894	1.1403	1.1106	0.9405	1.1287	1.4685	2.0744
415	biosynthesis protein RibD	gi|148545799	40 kDa	0.779	2.8432	2.3729	4.6716	0.793	0.9771	0.3947	1.4139
416	reductase	gi|148549278	13 kDa	0.9524	1.2262	0.9444	0.9718	0.9524	0.9904	1.0044	0.8216
417	component transcriptional regulator, winged helix family	gi|148548500	28 kDa	1	1.2174	3.5214	2.6274	1	1.1943	1.8586	1.3023
418	chemotaxis sensory transducer	gi|148550096	69 kDa	1	1.0634	0.4129	0.6957	1	0.6541	0.1775	1.2036
419	transporter related protein	gi|148547970	59 kDa	1	0.5698	0.8008	0.5044	1	1.0555	0.7395	0.8022
420	A ABC exporter family, fused ATPase and inner membrane subunits	gi|148548828	64 kDa	1	1.1118	0.9461	1.8749	1	1.0417	1.4228	2.2456
421	MraZ	gi|148549601	17 kDa	1	0.8037	0.4368	0.7411	1	0.9416	0.592	0.6699
422	transporter related protein	gi|148546073	80 kDa	1	2.4868	No Values	1.1462	1	0.8655	0.5707	1.5316
423	ribosomal protein L27	gi|148545967	9 kDa	1	0.8289	1.4597	1.11	1	0.6842	1.7533	1.8765
424	protein Pput_3252	gi|148548460	24 kDa	1	1.2753	1.1956	1.1247	1	0.7654	0.6045	0.4862
425	amidase	gi|148549975	51 kDa	1	1.2732	1.0531	1.0776	No Values	No Values	No Values	No Values
426	ABC transporter ATP-binding protein / L-arginine ABC transporter ATP-binding protein	gi|148546672	28 kDa	0.9529	0.7344	0.6191	0.7798	1.0549	1.0017	1.0282	2.1984
427	5-phosphate isomerase	gi|148546239	34 kDa	1.1069	1.5981	1.2081	1.1976	1.0836	0.9096	0.736	1.0561
428	reductase	gi|148547175	49 kDa	0.8613	2.8179	2.9862	2.5671	0.8365	0.8589	1.6104	1.8424
429	regulator, GntR family	gi|148547303	28 kDa	0.2196	10.0615	9.8324	8.8414	1	0.6534	0.9433	0.4616
430	synthase	gi|148549014	37 kDa	1	0.6964	1.1062	0.7131	1	0.572	1.4733	1.3873
431	protein	gi|148548656	9 kDa	0.9589	0.9747	1.1717	1.0681	0.9589	1.0826	1.3844	1.1723
432	siderophore receptor	gi|148547776	78 kDa	1	1.0828	0.8951	0.9697	1	1.0702	0.7428	1.1506
433	solute-binding protein, family 5	gi|148546167	60 kDa	0.9486	1.1667	0.2842	1.122	0.9486	0.8577	0.3775	1.2354
434	protein	gi|148549771	107 kDa	1	0.8353	0.6438	1.0519	No Values	No Values	No Values	No Values
435	protein / L-leucine-binding protein / L-valine-binding protein	gi|148546418	39 kDa	0.9707	1.0545	0.6633	0.9054	0.9707	1.0247	0.654	0.8436
436	synthase	gi|148547069	49 kDa	1	1.7194	1.5737	1.6546	1	2.2484	1.8041	1.0408
437	oxidase	gi|148549501	59 kDa	1	1.1328	1.2491	1.517	0.9654	2.1514	1.3842	2.1558
438	synthase	gi|148549785	30 kDa	4.7099	4.7126	No Values	7.8407	Value Missing	12.5436	13.7997	11.4225
439	deoxyguanosinetriphosphate triphosphohydrolase	gi|148548843	53 kDa	1	1.0865	No Values	1.0053	1	1.0412	No Values	No Values
440	synthase ((2E,6E)-farnesyl-diphosphate specific)	gi|148549388	28 kDa	Value Missing	No Values	83.548	No Values	1	0.7712	0.9356	0.749
441	phosphoenolpyruvate synthase regulatory protein	gi|148548865	31 kDa	Value Missing	No Values	58.4131	58.4131	1	0.3312	1.7648	3.3368
442	ammonia-lyase	gi|148547787	48 kDa	No Values	Reference Missing	Reference Missing	Reference Missing	Reference Missing	Reference Missing	No Values	Reference Missing
443	reductase	gi|148549614	39 kDa	0.568	0.5544	0.614	0.9833	0.6396	0.5442	0.526	0.9383
444	phosphotransferase	gi|148549168	58 kDa	0.7795	1.6609	1.4482	1.0414	0.7688	0.8403	0.1344	1.5209
445	protein S12 methylthiotransferase RimO	gi|148546471	49 kDa	1	1.0249	1.4575	1.8071	1	1.4744	1.9307	1.5245
446	2-dehydrogenase (Acceptor)	gi|148547597	65 kDa	0.9457	No Values	0.7857	0.6879	0.9882	2.0043	1.817	2.7504
447	A synthetase	gi|148549769	71 kDa	0.7273	6.0709	No Values	3.4664	1	1.9624	0.8697	1.3263
448	phosphoribosyltransferase	gi|148546247	23 kDa	1	1.1041	1.3353	1.8748	1	1.1437	1.7042	1.7402
449	aminopeptidase	gi|148549393	29 kDa	1	0.8029	1.0451	1.0827	1	0.8991	1.0088	0.9076
450	diphosphate kinase	gi|148546123	15 kDa	1.0333	1.0349	0.5074	0.5668	1.0333	0.9914	0.4452	0.6385
451	regulator, GntR family	gi|148546823	29 kDa	0.87	1.6023	1.6132	1.8496	0.8749	0.9501	1.4267	1.3228
452	cis-trans isomerase	gi|148549211	27 kDa	1	0.8626	1.4973	1.051	1	1.0086	1.8181	1.1287
453	component transcriptional regulator, Fis family	gi|148546170	21 kDa	1	1.1593	1.6664	1.2662	1	1.1048	1.2453	2.0019
454	ABC, A subunit	gi|148547852	91 kDa	1.0597	1.0228	0.9217	0.8638	1.0597	1.2074	0.8357	1.2659
455	ribosomal protein S14	gi|148545752	11 kDa	1	0.9943	0.6376	0.6373	1	1.1067	0.6452	0.7235
456	regulator, TetR family	gi|148548998	25 kDa	1	0.4987	0.7984	0.5392	1	No Values	No Values	No Values
458	formyltransferase 2	gi|148549470	43 kDa	1.0983	1.2165	0.9775	1.5744	1.0983	1.1704	1.0835	1.2745
459	thiolase	gi|148548811	42 kDa	0.978	1.867	3.087	1.5986	1.0094	1.0724	2.1382	1.7617
460	ligase alpha subunit	gi|148548429	38 kDa	1	1.0843	0.5792	1.2831	1	0.9302	1.1562	1.669
461	carboxylase, alpha subunit	gi|148547011	70 kDa	1	1.24	1.788	1.3616	Value Missing	40.3996	33.4874	37.2516
462	oxidase	gi|148550383	47 kDa	0.9682	1.2291	0.1278	0.2436	0.1711	5.9457	5.5146	4.8824
463	CoA thiolase	gi|148549551	42 kDa	Value Missing	94.3768	100	100	1	1.5129	2.0826	1.8398
464	component transcriptional regulator, winged helix family	gi|148546454	26 kDa	0.9197	1.4835	1.2124	1.4307	0.9027	1.5393	No Values	No Values
465	ligase	gi|148550164	64 kDa	1	0.8043	0.6749	0.7926	1	0.8132	2.0458	1.2057
466	transporter related protein	gi|148549203	36 kDa	0.8187	2.8795	0.9994	2.2542	0.9077	0.7999	0.872	0.8242
467	dehydrogenase domain protein	gi|148545649	66 kDa	0.9364	1.248	0.7764	0.9424	0.9364	0.7705	0.9119	0.6756
468	GTP-binding protein EngB	gi|148545398	23 kDa	1	1.0944	0.9442	1.1177	1	0.8999	1.1702	0.8984
469	synthase	gi|148549456	52 kDa	1.4133	1.0847	1.4676	1.9466	1.2478	2.331	2.6246	2.2473
470	protein	gi|148546365	17 kDa	0.9253	0.7174	0.7269	0.9181	0.9516	1.0427	1.3385	1.2333
471	domain protein DNA binding domain protein	gi|148546685	12 kDa	1.0502	No Values	No Values	No Values	1.0502	0.7877	1.2504	1.5762
472	synthase alpha chain	gi|148545354	28 kDa	1	1.4297	1.4386	1.2753	1	0.9089	1.2623	1.1558
473	metal translocating P-type ATPase	gi|148550214	79 kDa	No Values	No Values	No Values	Reference Missing	No Values	No Values	No Values	No Values
474	gi|148546084|Aminotransferase	gi|148546084	45 kDa	1	0.5728	1.2066	0.7443	No Values	No Values	No Values	No Values
475	associated with various cellular activities, AAA_5	gi|148546558	32 kDa	1.1482	4.4491	4.9988	4.4817	1.1482	1.7723	2.8221	2.9163
476	regulator, LysR family	gi|148550418	34 kDa	1.2323	2.1358	1.0267	1.3623	1.1922	1.5071	2.036	2.8537
477	synthase	gi|148549877	38 kDa	1	0.608	1.4726	0.9836	1	0.9147	1.8448	1.6352
478	peptide chain release factor 2 (BRF-2)	gi|148549433	34 kDa	0.8374	3.1872	2.9801	1.9214	0.8798	0.5377	1.4549	0.7697
479	Der	gi|148546131	54 kDa	0.2542	9.8397	No Values	5.7262	1	0.7184	0.4356	1.439
480	selenium transferase	gi|148545779	52 kDa	2.2977	No Values	No Values	No Values	0.4352	No Values	0.4352	12.1312
481	PH	gi|148550402	26 kDa	0.8599	1.0346	2.3616	0.9547	0.3106	12.0832	10.8148	4.4722
482	gi|148550301|Aminomethyltransferase	gi|148550301	39 kDa	1	0.8796	1.3086	0.7227	1.0172	2.9092	4.3976	3.1653
483	ABC transporter ATP-binding protein, PhoT family	gi|148550434	31 kDa	1	3.4244	1.5345	No Values	1	0.6815	1.4204	No Values
485	transport system accessory protein PhoU	gi|148550433	29 kDa	0.949	2.1203	3.0599	3.0201	0.9343	1.8028	1.9346	1.6054
486	4-phosphate synthase	gi|148545801	39 kDa	1.0564	0.6139	0.9604	0.9555	1.0564	0.8883	1.0551	0.756
487	synthase	gi|148545811	68 kDa	0.915	1.6497	1.1744	1.4264	0.915	0.7094	0.7256	0.722
488	M16 domain protein	gi|148550188	52 kDa	1.056	1.7943	0.9522	1.415	1.056	1.7569	1.4794	1.3944
489	linked oxidase domain protein	gi|148550261	52 kDa	1	1.0867	1.1354	1.3953	1	0.8626	1.144	1.0954
490	releasing system, ATP-binding protein	gi|148548793	25 kDa	1	0.7159	0.8087	0.9087	1	2.7631	1.512	1.6544
491	regulator, LacI family	gi|148547599	37 kDa	1	1.2866	No Values	2.0339	1	0.6817	0.7408	0.6973
492	protein	gi|148549750	59 kDa	1.0195	2.2461	2.2129	2.8814	1	1.3446	1.9951	1.6338
493	5'-phosphate oxidase	gi|148546408	25 kDa	1	1.1365	3.2337	1.4825	1.0279	1.1992	1.3249	1.5109
494	dehydrogenase, zinc-binding domain protein	gi|148549101	36 kDa	1	No Values	No Values	3.1647	1	0.5687	1.2689	1.325
495	kDa surface antigen	gi|148546410	16 kDa	1	0.802	1.7437	1.8075	1	0.8905	1.8782	1.6427
496	kDa chaperonin	gi|148549569	10 kDa	1	0.7936	1.4866	1.4125	1	0.7345	1.3785	1.258
497	mutase	gi|148549784	48 kDa	1	1.2797	1.3815	1.4824	1	1.2107	1.1362	1.353
498	regulator receiver protein	gi|148546766	14 kDa	0.9026	0.8914	0.6079	0.9381	0.8878	0.8762	0.5343	1.245
500	associated with various cellular activities, AAA_5	gi|148549822	97 kDa	1	1.5134	1.1282	1.3758	1	0.9159	0.9858	0.8053
501	kinase	gi|148547083	53 kDa	1	1.1227	1.5172	1.3248	1	0.8015	1.2766	1.1383
502	ABC transporter ATP-binding protein / Diaminopimelate ABC transporter ATP-binding protein	gi|148545496	28 kDa	No Values	No Values	No Values	No Values	0.2145	1.2151	0.9698	7.0894
503	IS111A/IS1328/IS1533	gi|148550193	35 kDa	1	1.2875	2.8068	1.6164	1	0.5795	0.0156	0.4693
504	CheW protein	gi|148548818	35 kDa	0.1848	6.785	8.1445	11.0074	No Values	No Values	No Values	No Values
505	protein	gi|148549429	50 kDa	No Values	No Values	No Values	No Values	1	0.6645	1.3042	0.9425
507	polymerase sigma-54 factor	gi|148546234	56 kDa	0.955	1.2314	0.9198	1.1071	0.9063	1.0597	1.22	3.2566
508	lyase	gi|148547052	52 kDa	2.0399	1.0024	7.0698	8.0551	0.9642	0.9789	0.9909	0.9235
509	pyridine nucleotide-disulfide oxidoreductase	gi|148548463	55 kDa	0.9768	1.6388	1.2815	2.4566	0.9534	0.9467	1.1085	1.4529
510	regulator receiver modulated diguanylate cyclase	gi|148549434	37 kDa	0.9563	1.2515	1.6322	1.5886	0.9563	0.9031	0.6769	1.1534
511	specific 2-hydroxyacid dehydrogenase, NAD-binding protein	gi|148549664	35 kDa	0.9978	1.1844	1.5932	1.5455	0.9978	0.7613	0.9762	0.9843
512	ligase-like protein	gi|148548648	36 kDa	1	1.4781	No Values	0.8486	1	0.9911	1.2336	No Values
513	methyltransferase	gi|148550203	44 kDa	1	0.9124	0.9087	1.3601	1	1.2723	1.2426	1.4473
514	signal transduction protein	gi|148550202	32 kDa	1.0134	2.325	2.2636	2.179	1	1.1882	1.6751	1.4107
515	ribosomal protein L19	gi|148549462	13 kDa	1	0.9583	0.6015	0.8494	1	0.8958	0.7928	0.8468
516	synthetase	gi|148547783	51 kDa	No Values	No Values	No Values	No Values	1	No Values	No Values	No Values
517	ribosomal protein S16	gi|148549465	9 kDa	1	1.201	0.8275	1.4247	1	0.9828	0.688	0.9211
518	solute-binding protein, family 5	gi|148550393	58 kDa	0.9257	1.4298	0.7428	1.1775	1	1.026	0.7765	0.7213
519	protein	gi|148549441	24 kDa	1.0299	0.9925	0.8004	1.2631	1.0299	0.9517	0.7954	1.1593
520	ABC transporter ATP-binding protein / L-isoleucine ABC transporter ATP-binding protein / L-valine ABC transporter ATP-binding protein	gi|148546414	26 kDa	1	1.4095	1.0593	1.2294	1	0.9929	0.8829	0.9091
521	carboxylase	gi|148547013	58 kDa	0.8486	1.2334	0.7756	1.101	0.8201	0.8627	0.7521	0.8595
522	sodium solute transporter superfamily	gi|148549182	59 kDa	0.9262	0.658	No Values	1.539	0.8975	1.377	0.9311	1.2319
523	synthase	gi|148546510	32 kDa	0.9757	1.9311	2.4854	2.1761	1	0.7231	0.7778	0.7564
524	aminotransferase [isomerizing]	gi|148550491	66 kDa	1	0.9479	0.4754	0.4543	1	0.897	0.7674	0.8037
526	family protein	gi|148545562	80 kDa	1	1.0101	0.5715	0.7921	No Values	No Values	No Values	No Values
528	protein	gi|148545914	26 kDa	0.9589	1.3746	1.9467	0.7859	0.8856	1.2389	1.1215	1.4594
529	dehydrogenase	gi|148546690	48 kDa	1.2727	1.5213	1.7361	No Values	0.6315	7.0941	4.0301	5.7988
530	aminotransferase	gi|148546674	43 kDa	0.9844	0.7927	1.5723	1.6327	0.9844	0.9026	1.2042	1.4873
531	dehydrogenase	gi|148550039	39 kDa	1.0609	0.7419	1.4052	1.6969	1.0138	0.5211	1.3027	0.7144
532	chemotaxis sensory transducer	gi|148549440	59 kDa	0.936	0.8672	0.6094	0.8833	0.936	0.3973	0.5658	0.3096
533	adenylyltransferase subunit 2	gi|148549624	35 kDa	0.9964	0.7822	0.876	0.9951	0.9964	0.8086	1.1004	1.1197
534	synthase	gi|148546656	40 kDa	0.9802	1.1421	1.4011	0.961	0.9802	0.6308	0.694	1.2736
535	ribosomal protein L29	gi|148545747	7 kDa	0.8623	0.8436	0.5459	0.5569	0.8623	0.8057	0.7687	0.6651
536	termination/antitermination protein NusG	gi|148545727	20 kDa	1.6792	2.7846	1.4013	1.4837	1.4857	3.1866	2.7271	3.4715
537	acid/amide ABC transporter ATP-binding protein 2, HAAT family	gi|148549943	26 kDa	1	1.2367	0.4644	0.6925	1	0.955	0.4505	1.0933
538	synthase	gi|148546560	34 kDa	0.9707	0.9762	1.3548	1.0396	0.9707	0.9406	1.264	0.7095
539	kinase	gi|148545625	29 kDa	1	1.1224	1.1656	No Values	1	No Values	3.1463	No Values
540	malate:quinone oxidoreductase	gi|148546025	54 kDa	1.0046	0.9734	0.534	0.7256	1.0046	1.4516	0.5298	0.8219
541	system, YbgF	gi|148546496	29 kDa	1	0.8288	0.7888	1.0259	1	0.7907	0.9702	1.1204
542	gi|148546370|Dihydroorotase	gi|148546370	38 kDa	1	1.0956	1.0049	0.9598	1	0.7569	0.7445	0.917
543	protein / L-ornithine-binding protein	gi|148546669	28 kDa	1	1.3933	0.9257	1.2528	1	0.7209	0.9164	1.0506
544	ribosomal protein L24	gi|148545750	11 kDa	1	1.1104	0.4722	0.5965	1	1.0679	0.495	0.3968
545	efflux system, outer membrane lipoprotein, NodT family	gi|148548880	51 kDa	No Values	No Values	No Values	No Values	1	1.264	0.5481	1.0777
546	translocase FtsK	gi|148547064	91 kDa	1	1.3897	0.4762	0.399	No Values	No Values	No Values	No Values
547	nucleosidase	gi|148549857	58 kDa	0.8925	1.9536	2.2892	2.4361	0.9514	1.0668	1.2425	0.9772
548	segregation DNA-binding protein	gi|148550503	32 kDa	0.8853	0.9824	0.4948	0.4511	0.8951	1.9579	1.4583	1.6188
549	synthetase	gi|148550069	35 kDa	0.5464	11.5876	9.3929	4.8992	1.0624	1.1988	1.7908	1.7448
550	gi|148549078|Sulfatase	gi|148549078	77 kDa	1	1.2946	1.0929	0.74	1	0.938	1.0199	1.1817
551	(guanine-N(1)-)-methyltransferase	gi|148549463	28 kDa	1	1.1158	0.7423	0.5807	1	0.5523	0.9812	0.7752
552	polymerase sigma factor	gi|148549500	22 kDa	1	1.0546	1.1492	0.9191	1	2.2687	0.9754	0.8376
553	polymerase III, delta subunit	gi|148549873	38 kDa	1	0.6558	1.0319	0.9974	1	0.308	0.961	0.4188
554	domain protein	gi|148550329	23 kDa	1	1.3224	1.6906	1.3927	1	0.7732	1.1256	0.6759
555	component transcriptional regulator, winged helix family	gi|148548557	25 kDa	1	1.0996	No Values	0.85	1	0.0207	1.5954	0.9662
556	regulator, LysR family	gi|148548981	32 kDa	1	1.1192	1.5435	0.8195	1	1.3468	0.942	0.9501
557	ligase	gi|148549596	47 kDa	1	1.0865	0.8885	0.956	0.8288	2.9251	3.7867	2.6375
558	response regulator OmpR	gi|148545517	27 kDa	1	1.6444	0.9807	1.513	1	1.3054	1.3041	1.5403
559	acid ABC transporter substrate-binding protein, PAAT family	gi|148547400	27 kDa	0.9388	0.71	0.3407	0.5493	0.9388	0.9862	0.5413	0.7912
561	amidase	gi|148546390	89 kDa	1	1.207	0.6708	1.9759	1	1.6543	1.4516	1.4668
562	receptor, plug	gi|148545810	69 kDa	1	1.0093	1.169	1.9335	No Values	No Values	No Values	No Values
564	aldolase	gi|148548654	39 kDa	0.9163	0.8472	1.3743	1.0953	0.9217	0.9389	1.5771	1.3242
565	ABC transporter substrate-binding protein, PhoT family	gi|148550437	35 kDa	1.2018	1.5194	2.4415	2.3427	1.2705	1.7474	2.5231	2.0484
566	racemase	gi|148550379	39 kDa	1.0399	1.3387	1.6816	1.2497	1.0399	0.6072	0.833	1.5471
568	synthase	gi|148546308	62 kDa	0.9527	1.0967	1.4037	1.1443	0.9527	0.8128	0.9478	1.2532
569	synthase	gi|148545913	38 kDa	0.9263	3.5632	2.6461	3.277	Value Missing	2.6098	2.8182	16.4227
570	family protein	gi|148548657	35 kDa	0.6278	1.3485	1.8334	1.9481	0.5515	1.7579	0.7763	2.2993
571	translocase subunit SecY	gi|148545759	48 kDa	1	0.7154	1.3045	0.8052	1	1.1225	1.5816	1.4491
572	ABC transporter ATP-binding protein / L-glutamate ABC transporter ATP-binding protein	gi|148546352	27 kDa	0.2779	5.1132	12.1504	15.2259	1.0337	No Values	3.6051	4.2276
573	cyclohydrolase 1	gi|148549094	20 kDa	1	1.1286	1.185	1.547	1	1.0362	1.0191	0.7369
574	ligase	gi|148548000	52 kDa	1	1.1346	1.4626	1.1573	0.1943	9.5262	9.8664	7.2093
575	CoA transferase	gi|148547810	23 kDa	0.8645	0.6519	0.3117	0.4177	0.9181	2.0204	2.1851	1.8093
576	phosphatase CheZ	gi|148546767	29 kDa	1	0.958	0.7941	0.6546	1	1.3027	0.5044	0.9745
577	gi|148549095|Glutaredoxin	gi|148549095	14 kDa	1	0.01	1.1627	0.01	1	1.2738	1.1773	1.8608
578	periplasmic serine endoprotease DegP-like	gi|148549497	51 kDa	0.7516	2.3408	8.3544	5.5979	0.7698	0.0716	4.2123	2.5397
579	hydrolase subunit 1	gi|148546555	25 kDa	No Values	No Values	No Values	No Values	1	1.152	0.7144	0.4558
580	O-acetyltransferase	gi|148545499	34 kDa	1	1.0401	0.925	0.8557	1	0.8616	1.3328	1.2487
581	synthase	gi|148550179	29 kDa	0.8417	0.8818	1.2885	1.0967	0.8007	1.0456	2.2879	1.8789
582	protein / L-aspartate-binding protein	gi|148546355	33 kDa	0.8858	2.1492	3.1039	2.6817	0.9069	1.2992	1.5764	1.2778
583	(FAA) hydrolase	gi|148550260	24 kDa	0.962	1.0522	2.0815	1.5345	0.962	1.6616	1.3472	1.1853
584	III Xth	gi|148550400	30 kDa	0.8932	0.8691	1.6363	1.485	0.9128	1.1778	2.0415	1.6848
585	pseudouridine synthase D	gi|148549364	38 kDa	1	1.5935	No Values	0.769	1	0.3985	No Values	0.558
586	regulator, BadM/Rrf2 family	gi|148546115	20 kDa	1	2.0357	0.4144	0.6645	1	1.3002	0.8517	1.0924
587	acid synthase, class II	gi|148550079	62 kDa	0.9618	0.8821	0.4619	0.8065	0.9618	1.2818	0.367	0.8486
588	component, sigma54 specific, transcriptional regulator, Fis family	gi|148545534	51 kDa	1	1.6502	1.4382	1.3156	1	0.6795	0.8101	0.6398
589	protein / Diaminopimelate-binding protein	gi|148545498	29 kDa	1	0.9153	1.5461	1.3413	1	1.019	1.5454	1.4726
590	family protein	gi|148545970	17 kDa	1	1.5014	1.3914	0.9331	1	0.3751	0.5865	1.5861
591	gi|148545767|Bacterioferritin	gi|148545767	18 kDa	1	1.0564	0.4597	0.8232	1	1.023	0.5337	0.8715
592	kinase	gi|148549149	24 kDa	No Values	No Values	Reference Missing	No Values	No Values	Reference Missing	No Values	Reference Missing
593	acetyltransferase	gi|148549700	40 kDa	0.8676	1.2804	0.5368	0.7024	0.9157	1.3699	0.458	0.9977
594	oxidoreductase	gi|148545329	60 kDa	1	0.842	No Values	No Values	1	0.7246	0.634	0.714
595	synthase epsilon chain	gi|148550494	15 kDa	1	0.8905	0.4527	0.8059	1	0.8772	0.5613	0.8098
596	repressor NrdR	gi|148545798	18 kDa	0.3702	No Values	15.2345	13.7437	0.0852	54.6332	60.311	34.2037
597	domain protein	gi|148546126	35 kDa	1	0.6642	1.9233	1.9323	1	1.0367	0.9986	0.5761
598	repair protein RecN	gi|148549797	61 kDa	No Values	No Values	No Values	No Values	1	1.1707	0.9222	1.5157
599	membrane protein-like protein	gi|148545323	15 kDa	0.8931	1.5497	6.148	4.2818	0.907	0.9247	3.1142	2.6183
600	regulator, GntR family	gi|148549802	29 kDa	1	0.7347	0.5102	No Values	1	No Values	No Values	No Values
603	L-PSP	gi|148550412	14 kDa	1.0485	0.9637	1.1579	1.0825	1.0485	1.2297	1.1173	1.1224
604	subunit alpha	gi|148548058	60 kDa	1	1.2384	0.7546	0.9717	1	1.2112	0.5468	0.8126
605	protein Pput_1600	gi|148546838	12 kDa	0.8823	2.5966	3.8848	2.1098	0.9249	1.62	2.1455	1.8694
606	uridylyltransferase/uridylyl-removing enzyme	gi|148549394	103 kDa	1	1.3296	1.3309	1.0575	1	2.0336	1.2063	No Values
607	protein Pput_4372	gi|148549577	19 kDa	1	1.3404	1.187	1.4804	1	1.1714	1.2218	1.2753
608	component transcriptional regulator, LuxR family	gi|148547003	23 kDa	2.5306	No Values	No Values	3.9796	Value Missing	21.747	No Values	20.4882
609	cyclohydrolase 1	gi|148548415	21 kDa	1	0.8603	1.1638	1.3145	1	0.8731	1.7998	1.624
610	synthase A	gi|148546503	38 kDa	1	0.8944	0.9522	1.053	1	1.1031	1.765	1.2155
611	phosphoribosyltransferase	gi|148546020	23 kDa	1	0.739	1.1146	1.2076	1	2.0508	0.8607	1.3357
612	A carboxylase carboxyl transferase subunit beta	gi|148548971	33 kDa	1	0.7058	0.7609	1.0672	1	0.988	0.8794	0.6749
613	phosphotransferase	gi|148545640	37 kDa	No Values	No Values	No Values	No Values	1	No Values	No Values	No Values
614	protein	gi|148549818	63 kDa	1.4469	8.8364	7.0102	5.3451	1	1.4151	0.9707	1.3108
615	membrane porin	gi|148548209	49 kDa	0.9462	0.8601	1.0445	1.3846	0.9462	0.8663	0.6865	0.6684
616	oxidase	gi|148550058	66 kDa	1	0.3976	0.3798	0.4526	1	0.4782	0.4808	0.3762
617	III effector Hrp-dependent outer	gi|148547081	50 kDa	No Values	No Values	No Values	No Values	No Values	No Values	No Values	No Values
619	regulator, LysR family	gi|148548386	33 kDa	1	1.6331	0.9225	1.5101	No Values	No Values	No Values	No Values
620	transglycosylase, catalytic	gi|148548816	75 kDa	1	0.7293	0.5691	0.827	No Values	No Values	No Values	No Values
621	protein	gi|148550140	79 kDa	1	1.2344	0.657	1.0236	No Values	No Values	No Values	No Values
622	thiolase	gi|148545871	45 kDa	1	0.64	0.4392	0.5585	1	1.0771	0.7469	0.8355
623	glycerol phosphate synthase subunit HisH	gi|148545565	24 kDa	1	1.4383	1.3678	1.2793	1	0.8518	1.0346	0.8488
624	gi|148549049|Aminotransferase	gi|148549049	45 kDa	1	0.7038	0.887	0.4741	1	1.5226	1.5498	0.9043
625	O-acyltransferase	gi|148549380	28 kDa	1	1.4676	0.9179	0.9603	1	0.9338	0.9334	0.6876
626	N-succinyltransferase	gi|148549400	36 kDa	0.9833	1.0085	1.1204	1.2937	0.9833	1.5629	1.2048	1.3073
627	diester phosphodiesterase	gi|148548796	26 kDa	0.8793	1.8528	1.5338	0.6279	0.8793	0.4485	0.4399	1.0211
628	reductase	gi|148546006	46 kDa	1	No Values	1.9196	1.2044	1	1.1063	1.1695	1.3711
629	lyase apoprotein	gi|148549003	29 kDa	Value Missing	99.5974	No Values	No Values	1	2.399	No Values	1.4119
630	c1-like protein	gi|148549609	29 kDa	0.7849	1.1794	1.0734	1.3241	0.8007	2.0181	1.0281	1.0625
631	regulator, MarR family	gi|148546636	16 kDa	1	0.4514	1.0256	0.4377	1	0.9286	0.8192	0.6523
632	synthase small chain	gi|148549792	42 kDa	0.958	2.9422	1.7834	2.901	1	0.9428	0.5349	0.9916
633	domain protein	gi|148547601	34 kDa	Value Missing	100	100	100	1	1.4944	2.9807	2.1218
634	reductase subunit beta	gi|148546452	47 kDa	1	1.1125	1.2168	1.1301	1	0.7373	1.0567	1.811
635	cytidylyltransferase	gi|148549018	28 kDa	No Values	No Values	No Values	No Values	0.9294	0.9922	1.5218	1.3
636	acid/amide ABC transporter substrate-binding protein, HAAT family	gi|148545909	43 kDa	No Values	Reference Missing	No Values	Reference Missing	No Values	No Values	No Values	No Values
637	acid a,c-diamide reductase	gi|148549251	24 kDa	1	No Values	0.9424	1.7674	No Values	No Values	No Values	No Values
638	phosphatase	gi|148546112	30 kDa	1	1.0395	1.0897	1.23	1	0.6902	1.1034	0.8873
639	alpha-keto acid dehydrogenase E1 component	gi|148546692	39 kDa	1	1.0315	0.6182	0.5612	1	1.1308	0.5279	0.6321
640	acid/amide ABC transporter substrate-binding protein, HAAT family	gi|148548303	43 kDa	0.9203	0.9556	0.5221	0.8488	0.9203	0.5379	0.3039	0.5132
641	dehydrogenase/reductase SDR	gi|148547139	27 kDa	1.2037	1.379	2.6515	2.0873	1.0709	1.1624	2.2563	2.0513
642	amidotransferase subunit A	gi|148546214	52 kDa	1	1.2656	0.9013	No Values	1	1.1273	1.0164	0.8266
643	protein	gi|148550344	15 kDa	1	0.8004	0.8206	1.6941	1	1.3117	1.1977	1.0796
644	III	gi|148548014	31 kDa	1.0125	0.0126	1.3892	1.4891	1.1102	2.465	1.8952	1.6498
645	ribosyltransferase-isomerase	gi|148546106	38 kDa	1	0.0298	3.7905	2.3233	1	1.3919	1.0432	2.0534
646	reductase (Thioredoxin)	gi|148548650	28 kDa	1	0.6805	1.3457	1.2284	0.126	8.2155	8.251	9.1762
647	RNA small subunit methyltransferase I	gi|148549602	31 kDa	Reference Missing	No Values	No Values	Reference Missing	No Values	Reference Missing	Reference Missing	Reference Missing
648	gi|148549985|Sulfurtransferase	gi|148549985	29 kDa	1.0921	1.9777	2.4766	1.7258	1	0.7474	0.9053	0.6085
649	reductase	gi|148550052	31 kDa	1	0.5333	0.7407	No Values	1	0.3588	0.4935	0.6778
650	transporter related protein	gi|148545474	71 kDa	0.826	1.7777	1.2995	1.4031	0.8221	1.3902	1.4615	0.854
651	protein	gi|148548276	36 kDa	1	0.7113	0.1898	0.7255	1	0.7481	0.1517	0.5273
652	hydroperoxide reductase/ Thiol specific antioxidant/ Mal allergen	gi|148546368	22 kDa	0.4966	5.2699	4.9989	4.2119	1	1.2506	1.53	0.859
653	membrane sensor signal transduction histidine kinase	gi|148546646	50 kDa	No Values	No Values	No Values	No Values	1	1.5189	2.2025	2.683
654	M23B	gi|148550132	49 kDa	No Values	No Values	No Values	No Values	1	0.7314	0.6685	1.4299
656	family protein	gi|148549678	10 kDa	1	0.923	0.2913	0.7499	1	1.1556	0.3794	0.9763
658	decarboxylase	gi|148549539	32 kDa	1	1.1932	1.8143	1.2077	1	1.3673	1.328	1.0571
659	dehydrogenase	gi|148550388	56 kDa	0.3875	26.6136	28.0126	12.007	1.1344	1.7666	1.8782	2.0806
660	isopropylaminohydrolase	gi|148547744	46 kDa	0.9825	1.1172	1.2046	0.944	0.6143	2.3849	3.6796	3.3234
661	gi|148550075|Dihydroorotase	gi|148550075	44 kDa	0.7418	1.4191	1.2652	1.3317	0.7216	0.8101	0.4546	0.8714
662	reductase	gi|148545785	33 kDa	2.1	No Values	No Values	2.0614	0.4762	8.5641	0.4762	9.8314
663	kinase	gi|148549390	26 kDa	1	1.116	1.1154	1.3424	1	0.8597	1.7005	1.4329
664	biosynthesis protein MetW	gi|148550173	23 kDa	1	1.0312	1.1102	1.3608	1	1.09	1.5327	0.7132
665	division protein ZipA homolog	gi|148546831	33 kDa	0.8983	0.5771	0.5332	0.5688	0.8386	1.2538	2.1959	0.7104
666	transferase, group 1	gi|148547792	46 kDa	0.4837	5.2478	3.3861	5.6536	0.2917	4.89	5.0876	6.9024
667	cis-trans isomerase	gi|148546047	17 kDa	1	1.1607	1.4394	0.9279	1	0.6921	1.1765	0.9334
668	FAD/NAD(P)-binding domain protein	gi|148549285	30 kDa	Value Missing	30.3278	35.7892	29.9943	1	No Values	1.634	0.9579
670	pyridine nucleotide-disulfide oxidoreductase	gi|148545916	47 kDa	1	0.9653	0.3138	0.7758	1	0.8141	0.6702	1.069
671	oxidase	gi|148547785	47 kDa	1	0.6828	2.8616	1.5972	1	2.5017	3.4785	1.755
673	oxidoreductase subunit I	gi|148546977	21 kDa	1.0252	1.2385	0.9217	1.0915	1.0252	0.9708	1.0569	1.0533
674	gi|148545836|UDP-N-acetylmuramate	gi|148545836	48 kDa	1	1.2724	0.732	0.6218	1	0.8151	0.4428	0.6124
675	protein	gi|148546557	46 kDa	Value Missing	55.9425	No Values	No Values	1	0.8756	0.17	7.6736
676	protein	gi|148546381	38 kDa	1.0702	1.238	1.9683	1.3862	1	1.1452	1.1221	0.9194
677	periplasmic protein	gi|148550287	40 kDa	0.9359	1.0187	0.3585	0.5197	0.9359	1.2766	0.4874	0.7403
678	regulator, XRE family	gi|148550378	22 kDa	1	0.8658	No Values	No Values	1	3.7033	2.6465	1.3038
679	protein	gi|148546244	10 kDa	1	2.5007	1.2064	1.7779	1	0.8675	0.5061	0.765
680	succinyltransferase	gi|148546676	38 kDa	0.6804	6.0857	8.9962	7.0466	1	0.6618	0.5326	0.3419
681	transporter related protein	gi|148547352	67 kDa	1	0.808	1.8671	0.7928	1	0.6785	1.347	1.4949
682	host factor subunit beta	gi|148549147	11 kDa	1	0.5666	0.7242	0.7287	No Values	No Values	No Values	No Values
683	lyase	gi|148547455	31 kDa	1	No Values	No Values	No Values	No Values	No Values	No Values	No Values
684	cluster assembly scaffold IscU	gi|148546117	14 kDa	1.0018	0.9306	1.1916	1.2023	1.0018	0.8623	0.8772	1.3754
685	protein Hfq	gi|148549972	9 kDa	1.0694	1.5525	1.7358	1.477	1.0694	1.6943	2.4585	1.807
686	c-type biogenesis protein CcmE	gi|148546783	16 kDa	0.5766	0.4932	0.7464	0.3893	Value Missing	13.8182	12.0265	10.1154
687	dehydrogenase (Acceptor)	gi|148547306	53 kDa	1	1.1362	1.3022	1.2115	1	0.0444	0.0444	1.6934
688	transporter	gi|148546684	54 kDa	1	0.3787	1.5394	1.4375	1	1.797	1.6376	1.176
689	oxidoreductase/NADH oxidase	gi|148549449	40 kDa	0.6358	1.135	4.3203	3.6325	0.8852	1.7992	3.4192	2.1173
690	biogenesis protein NfuA	gi|148548525	21 kDa	1	1.1986	1.1058	1.125	1	0.6607	0.6842	0.6712
691	2-dehydrogenase (Acceptor)	gi|148547596	27 kDa	Value Missing	0.4004	5.6057	13.5103	0.3533	1.9056	3.3706	8.7288
692	chemotaxis sensory transducer	gi|148547438	77 kDa	1	1.9508	0.7029	1.0028	1	0.5476	0.0332	1.015
693	protein	gi|148546038	68 kDa	1	0.7613	1.311	0.8466	1	1.0865	0.5962	0.8052
694	ribosomal protein S13	gi|148545761	13 kDa	1	0.6475	1.4077	1.1105	1	0.9199	1.3995	1.3775
695	factor A	gi|148549778	15 kDa	Value Missing	No Values	55.9755	75.2079	1.0302	0.8023	1.1595	1.2856
697	ABC transporter, periplasmic molybdate-binding protein	gi|148547167	27 kDa	No Values	No Values	No Values	No Values	1	0.7709	0.5025	1.0758
698	component transcriptional regulator, winged helix family	gi|148546183	25 kDa	1	0.9395	0.581	0.7645	No Values	No Values	No Values	No Values
699	protein	gi|148546764	30 kDa	1	1.0321	1.0296	0.9298	No Values	No Values	No Values	No Values
700	dehydrogenase/reductase SDR	gi|148548251	29 kDa	No Values	No Values	No Values	No Values	1	0.3279	0.9849	1.5341
701	protein	gi|148547739	37 kDa	1	1.9916	No Values	1.2777	No Values	No Values	No Values	No Values
702	dehydrogenase/reductase SDR	gi|148548965	27 kDa	1.2514	1.4125	2.7302	2.2661	1.275	1.4609	1.7233	1.8374
703	cofactor biosynthesis protein B	gi|148546532	19 kDa	0.9124	0.9009	0.7059	0.8695	0.7396	1.6303	3.0835	0.4131
704	transcriptional regulator, Crp/Fnr family	gi|148546841	27 kDa	No Values	Reference Missing	No Values	Reference Missing	Reference Missing	Reference Missing	Reference Missing	Reference Missing
705	protein methyltransferase	gi|148546702	31 kDa	1	1.2416	0.6576	1.1057	1	0.8556	0.5913	0.7232
706	lipoprotein LolB	gi|148546004	23 kDa	1	1.2612	No Values	0.9047	1	0.6436	1.0501	0.4531
707	dehydrogenase/reductase SDR	gi|148545870	47 kDa	Value Missing	No Values	No Values	27.8213	1	0.8921	1.7854	No Values
708	region of ABC-type glycine betaine transport system	gi|148549184	31 kDa	1	0.7407	0.5656	0.6371	1	0.8101	0.3543	0.8808
709	acid/amide ABC transporter ATP-binding protein 1, HAAT family	gi|148549944	32 kDa	0.9126	1.1362	0.2608	1.2004	0.9126	0.9734	0.3838	0.9029
710	hydrolase fold-3 domain protein	gi|148547183	36 kDa	Value Missing	41.7037	44.3286	24.7887	1	0.0447	1.0513	0.9204
711	OprB family	gi|148546300	50 kDa	1	0.9581	2.6082	1.5031	1	0.8832	2.3511	1.0366
712	regulator, GntR family	gi|148546894	57 kDa	1	1.7159	1.5568	2.2891	1	1.0577	0.9796	1.1915
713	Serine peptidase, MEROPS family S11	gi|148547200	34 kDa	1	0.7646	2.3538	1.0744	No Values	No Values	No Values	No Values
714	triad (HIT) protein	gi|148546479	16 kDa	0.9407	0.9659	0.4906	0.653	0.9407	1.2705	0.6074	1.3978
715	pyrophosphate enzyme domain protein TPP-binding protein	gi|148547614	60 kDa	No Values	No Values	No Values	No Values	1	3.3002	3.3656	No Values
716	protein 1B	gi|148549749	85 kDa	No Values	No Values	No Values	No Values	1	No Values	3.8114	2.5388
717	adenylyltransferase	gi|148550199	18 kDa	1.0139	1.3961	0.9511	0.8066	1.0139	1.2048	0.9408	0.7325
718	HtpX	gi|148549050	32 kDa	1.4404	7.8391	9.7568	8.1766	Value Missing	No Values	18.878	13.4063
719	regulator, LysR family	gi|148546593	34 kDa	1.2623	1.5652	2.3802	2.4018	1.1755	1.1259	1.1747	1.2502
720	component transcriptional regulator, LuxR family	gi|148547394	25 kDa	0.4004	8.1929	No Values	6.4447	0.9224	0.8923	2.77	1.3686
721	desuccinylase	gi|148546680	37 kDa	1	0.6664	0.8408	1.3388	1	1.3006	0.8821	2.3272
722	(S)-NAD(P)H-hydrate dehydratase	gi|148549977	31 kDa	0.3958	7.091	6.5203	10.8122	1	1.2452	No Values	1.2095
723	protein	gi|148549208	14 kDa	1	0.8677	0.7638	0.6331	1	0.5619	0.9179	1.4377
724	sulfhydrolase	gi|148548399	45 kDa	1	2.0066	2.1699	1.21	1	0.7586	0.4206	1.0586
725	gi|148550324|Thioredoxin	gi|148550324	12 kDa	1	1.6192	1.2052	0.6341	0.3732	8.2831	4.119	5.5625
726	motor switch protein FliG	gi|148546738	37 kDa	1	0.9106	0.5026	0.7198	1	0.8765	0.6735	0.5736
727	hydroxylase	gi|148545712	24 kDa	0.7902	0.9031	0.5264	0.6952	0.8238	2.3321	1.4388	1.586
728	resistance protein	gi|148550280	112 kDa	1	1.1469	0.5198	1.1531	1	1.1182	No Values	0.6643
729	isomerase A	gi|148550257	23 kDa	1	0.7105	0.5475	0.6959	1	1.12	0.8635	0.7286
730	transporter related protein	gi|148546240	29 kDa	Value Missing	100	100	100	1	0.7601	1.0325	1.0317
731	regulator, DeoR family	gi|148546358	31 kDa	1	0.0206	0.0206	1.2619	No Values	No Values	No Values	No Values
732	I secretion membrane fusion protein, HlyD family	gi|148545442	51 kDa	No Values	No Values	No Values	No Values	1	1.1334	0.7447	0.7648
733	transporter, RND family, MFP subunit	gi|148547407	47 kDa	1	0.7925	0.7752	1.0718	No Values	No Values	No Values	No Values
734	sensor hybrid histidine kinase	gi|148547450	60 kDa	No Values	No Values	No Values	No Values	No Values	Reference Missing	Reference Missing	Reference Missing
735	motor switch protein FliM	gi|148546747	36 kDa	1	No Values	1.1005	No Values	No Values	No Values	No Values	No Values
737	protein	gi|148548995	21 kDa	1.0283	1.3769	1.0861	1.3129	1.0283	1.195	1.1463	1.4286
738	component transcriptional regulator, LuxR family	gi|148545696	23 kDa	0.9529	1.0047	0.8387	No Values	0.3065	2.8679	No Values	4.3745
739	glucose dehydrogenase	gi|148549483	87 kDa	1	0.6032	1.2583	1.3936	1	0.7366	1.078	1.0707
740	protein	gi|148549606	21 kDa	0.9614	0.8589	0.7195	1.0957	0.9614	0.7628	1.3258	1.4324
741	protein	gi|148547913	75 kDa	1	0.8898	0.7884	0.7534	1	0.9247	1.0804	0.8984
742	modification GTPase MnmE	gi|148550508	49 kDa	1	2.7579	1.3299	1.246	1	0.9969	No Values	No Values
743	domain protein	gi|148550152	56 kDa	Value Missing	100	93.0859	No Values	1	1.424	0.7518	0.9263
744	T	gi|148546369	25 kDa	No Values	No Values	No Values	No Values	1	1.0181	1.3201	0.9196
745	synthetase	gi|148549170	67 kDa	No Values	No Values	No Values	No Values	0.3506	4.1451	6.7883	5.5959
746	gi|148546406|Beta-lactamase	gi|148546406	46 kDa	No Values	No Values	No Values	No Values	1	1.8641	1.0588	0.9978
748	synthase	gi|148545802	16 kDa	0.9786	1.0419	0.8881	0.9235	0.9786	0.9749	0.7339	1.0161
749	O-acetyltransferase	gi|148550172	42 kDa	1	1.1846	1.2636	1.707	1	1.334	1.3368	0.7165
750	protein-tyrosine kinase	gi|148547804	30 kDa	1	0.7041	0.3809	0.6535	1	3.3064	1.2688	4.5541
751	RNA polymerase subunit omega	gi|148550410	10 kDa	1	0.6753	0.5913	0.8318	1	0.8455	0.5629	0.3361
752	hydratase class II	gi|148549165	49 kDa	1	1.3417	1.2772	2.3191	1	1.0093	0.8101	1.0517
753	component transcriptional regulator, LuxR family	gi|148549288	23 kDa	1	0.8971	0.8117	1.2427	1	1.2563	0.7006	0.8822
754	deacylase	gi|148546361	17 kDa	1	1.288	0.9983	1.0227	1	1.1671	0.8635	0.9985
755	protein Pput_4436	gi|148549638	29 kDa	1	0.4599	0.7744	1.0558	1	1.076	1.5249	1.5339
756	membrane sensor hybrid histidine kinase	gi|148546933	71 kDa	No Values	No Values	No Values	No Values	1	0.0632	0.0632	No Values
757	protein	gi|148545783	31 kDa	No Values	No Values	No Values	No Values	1	53.7982	38.5038	44.9086
758	formyltransferase	gi|148545340	33 kDa	1	1.4438	0.949	0.9458	No Values	No Values	No Values	No Values
759	2-kinase	gi|148546807	44 kDa	No Values	No Values	No Values	No Values	1	0.933	1.5207	1.4069
760	imidazole-4-carboxamide isomerase	gi|148545567	26 kDa	1	1.3847	1.3389	1.053	1	0.661	0.9525	0.9334
761	IIA-like nitrogen-regulatory protein PtsN	gi|148546232	17 kDa	1.0999	0.8986	0.492	0.7288	1.0999	1.8555	0.5257	0.8994
763	NAD/FAD binding protein	gi|148546009	27 kDa	Value Missing	No Values	No Values	100	1	No Values	0.9977	0.971
764	envelope biogenesis YhbN	gi|148546236	19 kDa	1	1.2708	0.8089	1.0166	1	0.909	0.7551	0.9017
765	repeat protein	gi|148548509	165 kDa	No Values	No Values	No Values	No Values	No Values	No Values	Reference Missing	Reference Missing
766	protein UPF0065	gi|148549509	35 kDa	1	1.1162	0.6767	1.1127	No Values	No Values	No Values	No Values
768	component transcriptional regulator, winged helix family	gi|148549507	25 kDa	No Values	No Values	No Values	No Values	No Values	No Values	No Values	No Values
769	synthase	gi|148549519	27 kDa	No Values	No Values	No Values	No Values	0.9289	1.1502	0.2457	0.5595
770	CheW protein	gi|148546774	18 kDa	1	1.0023	1.0601	1.1545	1	1.2114	0.8811	0.9888
771	RNA large subunit methyltransferase G	gi|148549712	41 kDa	0.6701	0.9992	2.56	1.5431	0.1639	1.2107	1.0377	3.2562
772	region of ABC-type glycine betaine transport system	gi|148545571	35 kDa	1	1.0272	0.8417	0.709	1	1.2735	0.4183	No Values
773	acid ABC transporter membrane protein, PAAT family	gi|148550099	35 kDa	1	0.8108	1.9592	1.0735	1	0.5933	0.7658	1.1788
774	pyranopterin monophosphate synthase accessory protein	gi|148549635	21 kDa	1	No Values	No Values	1.6638	1	2.088	1.2617	2.2499
775	motor switch protein FliN	gi|148546748	16 kDa	1	0.7867	0.7985	0.6892	1	1.424	0.565	1.2246
776	ribosomal protein L33	gi|148550391	6 kDa	1	1.7127	0.5034	0.582	1	1.1381	0.2726	0.4714
777	sensor protein envZ	gi|148545518	49 kDa	No Values	No Values	No Values	No Values	1	3.7856	0.1614	5.253
778	kinase	gi|148545624	31 kDa	No Values	No Values	No Values	No Values	1	1.2762	1.3461	0.9487
779	ammonia-lyase	gi|148550108	54 kDa	No Values	No Values	No Values	No Values	1	0.5391	0.9797	0.5457
781	specific 2-hydroxyacid dehydrogenase, NAD-binding protein	gi|148549274	36 kDa	1	1.2992	No Values	No Values	No Values	No Values	No Values	No Values
782	regulator, LysR family	gi|148548077	33 kDa	0.2365	6.9134	8.2415	6.0575	No Values	No Values	No Values	No Values
783	dehydrogenase class III/S-(Hydroxymethyl)glutathione dehydrogenase	gi|148549367	39 kDa	No Values	No Values	No Values	No Values	1	1.363	0.9431	1.0391
784	oxidase, type 3	gi|148546318	51 kDa	No Values	No Values	No Values	No Values	1	0.0422	0.0422	0.8339
785	gi|148546018|Ferrochelatase	gi|148546018	38 kDa	No Values	No Values	No Values	No Values	1	1.2486	2.3583	No Values
788	protein	gi|148549038	66 kDa	No Values	No Values	No Values	No Values	1	43.0483	Value Missing	1
789	component transcriptional regulator, winged helix family	gi|148546459	26 kDa	0.2399	3.4043	6.5082	4.9072	0.5169	1.838	3.3964	5.111
790	division topological specificity factor	gi|148549193	10 kDa	0.9178	1.5491	1.8653	1.1488	0.8999	0.8928	0.9887	0.8923
791	gi|148546543|Nitroreductase	gi|148546543	22 kDa	1	0.8121	0.7959	0.8559	1	0.8124	1.0446	1.314
792	ribonucleotide mutase	gi|148550444	17 kDa	1	1.11	0.9224	0.9789	1	1.7137	1.9064	1.9967
793	sensor hybrid histidine kinase	gi|148548289	61 kDa	1	1.2878	No Values	No Values	1	No Values	No Values	1.2485
794	transport systems inner membrane component	gi|148547436	30 kDa	1	1.5823	1.3402	0.9272	1	1.0661	1.0496	1.2646
795	silencing factor RsfS	gi|148549886	18 kDa	1	0.4198	0.7505	1.2847	1	1.033	0.7242	1.2417
796	transferase	gi|148545692	24 kDa	1	1.0211	1.4111	No Values	1	0.9533	No Values	0.4913
797	hydratase and apolipoprotein N-acyltransferase	gi|148546222	30 kDa	No Values	No Values	No Values	No Values	1	1.5897	0.918	0.7967
798	acid ABC transporter substrate-binding protein, PAAT family	gi|148550100	30 kDa	No Values	No Values	No Values	No Values	1	0.9318	0.7282	0.9216
799	family protein	gi|148547309	39 kDa	1	1.2627	2.1189	No Values	No Values	No Values	No Values	No Values
800	deformylase	gi|148549561	32 kDa	No Values	No Values	No Values	No Values	1	0.874	0.0212	0.0212
801	reductase Pput_4497	gi|148549699	44 kDa	No Values	No Values	No Values	No Values	1	2.3592	2.0746	1.3034
802	aldolase	gi|148545598	38 kDa	No Values	No Values	No Values	No Values	1	0.8024	1.2849	0.9856
804	siderophore receptor	gi|148548404	87 kDa	No Values	No Values	No Values	No Values	1	1.1382	1.2827	1.1493
805	efflux system, outer membrane lipoprotein, NodT family	gi|148547556	51 kDa	1	0.9747	0.8776	0.5429	No Values	No Values	No Values	No Values
806	dehydrogenase (Acylating)	gi|148545887	53 kDa	No Values	No Values	No Values	No Values	0.3641	5.6398	6.0239	6.7524
808	carboxyltransferase	gi|148548284	32 kDa	1	0.7292	2.8663	0.9786	No Values	No Values	No Values	No Values
809	reductase	gi|148550006	29 kDa	1	1.2901	1.0305	1.2803	1	1.3096	1.1177	1.2537
810	kinase	gi|148549001	23 kDa	1	1.2572	0.743	0.7891	1	2.2841	1.7469	0.9062
811	I	gi|148549564	55 kDa	No Values	No Values	Reference Missing	Reference Missing	No Values	Reference Missing	Reference Missing	Reference Missing
812	elongation factor GreA	gi|148549790	18 kDa	1	0.9859	0.8686	0.8712	1	1.2268	0.6918	0.9786
813	acetyltransferase	gi|148546114	28 kDa	1.0225	1.8858	1.7373	1.309	1	0.917	0.6729	0.9118
814	nucleoid protein HU alpha subunit	gi|148550422	11 kDa	1	0.9207	0.3941	0.5833	1	0.9165	0.3774	0.5567
815	anhydrase	gi|148545372	26 kDa	0.9173	1.3684	11.2601	8.5186	0.8763	1.1451	9.7603	4.9939
816	protein	gi|148545883	21 kDa	1	No Values	5.5772	3.5891	1	2.0208	3.8755	2.9847
817	protein	gi|148549275	16 kDa	1	1.4101	1.2864	0.9391	1	0.982	No Values	No Values
818	epimerase/dehydratase	gi|148550414	31 kDa	1	0.852	1.1212	0.6354	1	1.3432	2.4776	2.2289
819	region	gi|148549468	44 kDa	1	1.1255	0.5537	0.6659	1	1.1994	0.2646	0.7786
820	domain protein	gi|148547849	93 kDa	1	0.9368	0.8673	0.8532	No Values	No Values	No Values	No Values
821	M19, renal dipeptidase	gi|148548269	37 kDa	No Values	No Values	No Values	No Values	1	0.5459	1.4025	0.7984
822	synthetase	gi|148548553	69 kDa	No Values	No Values	No Values	No Values	1	No Values	No Values	No Values
824	carbamoyltransferase	gi|148546363	34 kDa	No Values	No Values	No Values	No Values	1	1.7065	1.5516	No Values
825	protein	gi|148548787	10 kDa	No Values	No Values	No Values	No Values	1	1.4881	0.5845	0.6472
826	cycloisomerase	gi|148547275	40 kDa	1	1.0689	0.7171	No Values	No Values	No Values	No Values	No Values
827	family protein	gi|148549865	38 kDa	No Values	No Values	No Values	No Values	1	1.0432	0.8483	0.5673
828	box helicase domain protein	gi|148546618	50 kDa	0.5508	3.107	4.0585	2.9538	No Values	No Values	No Values	No Values
829	M18 family aminopeptidase 2	gi|148549195	47 kDa	1	1.6141	1.0975	1.0115	No Values	No Values	No Values	No Values
830	protein	gi|148549292	42 kDa	No Values	No Values	No Values	No Values	1	1.3636	0.8292	0.9056
832	regulator, LysR family	gi|148548467	35 kDa	No Values	No Values	No Values	No Values	No Values	No Values	No Values	No Values
834	specific 2-hydroxyacid dehydrogenase, NAD-binding protein	gi|148546036	34 kDa	1	1.0643	0.9608	0.6315	1	0.5654	0.9342	1.2385
835	regulator, MerR family	gi|148546014	34 kDa	1	0.9899	1.1312	0.5046	1	0.3673	0.8697	0.5593
836	cluster assembly protein IscA	gi|148546118	12 kDa	1	1.0393	1.0931	No Values	1	0.7109	1.0688	1.135
837	domain protein dehydratase	gi|148549894	17 kDa	0.9732	1.7281	1.5832	1.9745	1	0.8698	1.1341	1.3911
838	protein	gi|148547308	22 kDa	1	1.9908	1.3689	1.4535	1	1.2588	1.0329	0.5252
839	sensor diguanylate cyclase/phosphodiesterase	gi|148545672	139 kDa	No Values	No Values	No Values	No Values	1	1.5011	0.4472	1.4568
840	specific 2-hydroxyacid dehydrogenase, NAD-binding protein	gi|148548395	35 kDa	0.3889	No Values	6.9675	6.2681	No Values	No Values	No Values	No Values
841	regulator, LysR family	gi|148550457	36 kDa	No Values	No Values	No Values	No Values	1	1.1874	1.8437	2.3132
842	CheW protein	gi|148546701	35 kDa	No Values	No Values	No Values	No Values	1	1.0108	0.649	0.6287
843	TusA homolog	gi|148548831	9 kDa	0.9392	2.0999	1.3309	1.4743	No Values	No Values	No Values	No Values
844	acid a,c-diamide synthase	gi|148546772	29 kDa	No Values	No Values	No Values	No Values	1	1.535	1.3285	1.2278
845	ABC transporter ATPase subunit	gi|148549443	38 kDa	No Values	No Values	No Values	No Values	1	0.8728	0.7908	0.9264
847	kinase	gi|148550465	32 kDa	1	1.3425	1.4517	1.3359	0.2233	6.3207	6.5736	9.6255
848	cofactor biosynthesis protein B	gi|148548825	19 kDa	1	1.4275	2.3071	1.3666	1	0.7975	0.7475	1.1496
849	oxide synthase	gi|148549690	16 kDa	Value Missing	No Values	No Values	56.5441	1	0.7131	0.0239	0.8143
850	hydrolase	gi|148550365	23 kDa	1	0.5625	2.1988	1.3906	1	0.7727	1.4363	1.8186
851	synthase I	gi|148546587	42 kDa	1	0.8444	1.3883	1.6415	1	0.8804	0.892	1.7153
852	peroxidase	gi|148546048	18 kDa	1	0.8578	0.673	0.2817	1	0.6299	0.7134	0.6698
853	cleavage system H protein	gi|148550300	13 kDa	1	1.1251	0.8957	1.9339	1	1.3147	0.8038	1.0967
854	signal transduction protein	gi|148549505	30 kDa	1	1.0487	0.5068	0.9313	1	1.2746	1.2044	1.9027
855	epimerase/dehydratase	gi|148547923	38 kDa	1	1.1583	1.087	0.8309	1	1.2715	1.1039	No Values
856	glycerol 3-phosphate dehydrogenase (Quinone)	gi|148546357	57 kDa	1	0.5271	0.7362	1.7461	No Values	No Values	No Values	No Values
857	hybrid histidine kinase	gi|148549273	101 kDa	1	0.8189	0.4427	0.7212	No Values	No Values	No Values	No Values
858	dehydrogenase, type 2, C-terminal domain protein	gi|148545495	45 kDa	No Values	No Values	No Values	No Values	1	0.7571	No Values	1.8174
859	protein FolD	gi|148548680	31 kDa	No Values	No Values	No Values	No Values	0.1334	4.1073	1.7133	5.1057
860	regulator, LysR family	gi|148547184	35 kDa	No Values	No Values	No Values	No Values	1	0.7134	0.5116	0.7974
861	(uracil-C(5))-methyltransferase	gi|148549718	41 kDa	1	0.8482	0.5346	1.0601	No Values	No Values	No Values	No Values
862	P-ring protein	gi|148546711	38 kDa	No Values	No Values	No Values	No Values	1	1.2608	No Values	0.8424
863	protein	gi|148550341	12 kDa	1	1.3225	0.8466	0.6303	1	1.0671	0.8646	0.5725
864	tRNA-ribosyltransferase	gi|148546107	42 kDa	No Values	No Values	No Values	No Values	1	0.3205	0.4468	0.8391
865	YbeY	gi|148549866	18 kDa	Value Missing	No Values	No Values	83.4806	1	1.1113	0.9267	1.1258
866	periplasmic protein	gi|148550288	40 kDa	1	0.9552	0.1824	0.3708	1	0.9926	0.1892	0.3344
867	deaminase	gi|148545881	36 kDa	1	0.9267	0.4662	0.8573	No Values	No Values	No Values	No Values
868	aminotransferase	gi|148550060	52 kDa	1	No Values	1	30.9589	No Values	No Values	No Values	No Values
869	dehydrogenase	gi|148547230	30 kDa	1	0.3148	1.8731	1.2095	No Values	No Values	No Values	No Values
870	basal-body rod protein FlgG	gi|148546709	28 kDa	1	0.8206	No Values	0.5279	No Values	No Values	No Values	No Values
871	aminotransferase apoenzyme	gi|148546132	42 kDa	1	No Values	1.9337	No Values	No Values	No Values	No Values	No Values
872	protein insertase YidC	gi|148550509	62 kDa	0.2233	6.9171	13.3737	8.6935	No Values	No Values	No Values	No Values
873	5'-phosphate decarboxylase	gi|148549102	25 kDa	1	0.7147	1.6744	0.7678	1	1.1844	1.482	1.0832
874	phosphoribosyltransferase	gi|148546840	20 kDa	0.4904	No Values	4.9047	5.7426	1	0.6001	0.9687	0.9613
875	protein SecB	gi|148550128	18 kDa	1	0.9523	0.7608	0.6252	1	1.0853	0.9746	1.0891
877	family protein	gi|148545710	15 kDa	1	1.2389	1.132	0.6662	1	No Values	1.1308	1.0427
878	protein	gi|148548987	31 kDa	1	1.0373	1.2372	1.2717	1	1.849	1.404	1.5045
879	YVTN family beta-propeller repeat protein	gi|148547503	71 kDa	No Values	No Values	No Values	No Values	1	1.8321	1.672	1.6134
880	2-thiocytidine biosynthesis protein TtcA	gi|148549282	31 kDa	No Values	No Values	No Values	No Values	1	0.6976	1.2089	1.0032
881	dehydrogenase/reductase SDR	gi|148549175	29 kDa	No Values	No Values	No Values	No Values	No Values	No Values	No Values	No Values
882	dihydrolase	gi|148546678	49 kDa	No Values	No Values	No Values	No Values	1	No Values	No Values	1.3416
883	biosynthesis O-methyltransferase	gi|148549155	26 kDa	1	1.0369	0.8532	1.1136	1	1.0773	0.6471	1.0751
884	transcriptional regulatory protein Pput_1243	gi|148546486	27 kDa	No Values	No Values	No Values	No Values	1	1.1436	1.2708	1.0946
885	acid a,c-diamide adenosyltransferase	gi|148549253	23 kDa	No Values	No Values	No Values	No Values	1	0.6793	0.5934	1.2399
889	decarboxylase	gi|148546963	82 kDa	No Values	No Values	No Values	No Values	Reference Missing	Reference Missing	Reference Missing	Reference Missing
890	sensor kinase CbrA	gi|148549762	109 kDa	1	0.0964	0.0964	0.9006	No Values	No Values	No Values	No Values
891	acid/amide ABC transporter substrate-binding protein, HAAT family	gi|148547364	42 kDa	No Values	No Values	No Values	No Values	1	0.9814	1.1857	1.0178
892	chorismate pyruvate-lyase	gi|148550425	21 kDa	1	1.0305	1.0201	1.326	1	0.9178	0.7928	0.6078
893	isomerase	gi|148549605	21 kDa	1	0.8957	0.8361	0.1959	1	No Values	1.6739	1.2791
894	component transcriptional regulator, winged helix family	gi|148550428	26 kDa	Value Missing	No Values	100	69.1638	1	1.1204	2.0596	2.6046
895	protein	gi|148545529	16 kDa	1.0468	1.0407	0.4925	1.5176	1.0468	0.9647	0.472	0.8657
896	dehydratase	gi|148548640	55 kDa	No Values	Reference Missing	No Values	Reference Missing	No Values	No Values	No Values	No Values
897	regulator, AsnC family	gi|148547617	16 kDa	1	1.046	0.4854	0.7598	1	1.7439	0.5579	1.264
898	dehydratase/bile acid-inducible protein F	gi|148547908	44 kDa	No Values	No Values	No Values	No Values	1	1.4289	0.8325	1.1019
899	DNA helicase RecG	gi|148550419	76 kDa	No Values	No Values	No Values	No Values	1	0.604	1.1608	1.0438
900	protein	gi|148546917	32 kDa	1	1.0312	0.7057	No Values	No Values	No Values	No Values	No Values
901	regulator, RpiR family	gi|148546302	32 kDa	1	No Values	1.9238	0.9526	1	0.8037	0.9968	1.5182
902	ABC transporter, periplasmic sulfate-binding protein	gi|148550278	37 kDa	No Values	No Values	No Values	No Values	1	1.4127	0.6741	1.6843
903	membrane sensor signal transduction histidine kinase	gi|148546351	70 kDa	1	61.1515	45.0156	36.3265	No Values	No Values	No Values	No Values
904	trehalose synthase	gi|148547025	103 kDa	1	0.446	0.7144	1.1929	No Values	No Values	No Values	No Values
905	S-transferase, N-terminal domain protein	gi|148549608	23 kDa	No Values	No Values	No Values	No Values	1	0.656	No Values	0.5568
906	regulator, TetR family	gi|148549939	25 kDa	No Values	No Values	No Values	No Values	1	2.114	0.9786	No Values
907	protein	gi|148549976	17 kDa	No Values	No Values	No Values	No Values	1	0.9279	0.9592	0.6563
909	4'-kinase	gi|148549020	37 kDa	1.8161	No Values	No Values	No Values	0.5506	5.9901	No Values	0.5506
910	protein HlyD family protein	gi|148549659	32 kDa	1	1.4009	0.513	1.1067	1	1.3475	0.4917	1.0881
911	superfamily protein	gi|148550439	14 kDa	1	1.0211	0.8208	0.9769	1	0.9497	0.5509	1.0759
912	hybrid histidine kinase	gi|148547224	129 kDa	No Values	No Values	No Values	No Values	1	1.0012	No Values	No Values
913	regulator, GntR family	gi|148550111	28 kDa	No Values	No Values	No Values	No Values	1	0.5282	0.3161	0.8458
914	I secretion outer membrane protein, TolC family	gi|148546074	52 kDa	No Values	No Values	No Values	No Values	1	1.419	4.1256	6.0501
916	dehydrogenase	gi|148546290	36 kDa	1	1.0684	1.8531	1.3028	No Values	No Values	No Values	No Values
917	dehydrogenase kinase/phosphatase	gi|148546566	66 kDa	No Values	No Values	No Values	No Values	1	No Values	6.3628	0.8001
918	phosphotransferase	gi|148545691	38 kDa	0.1055	3.6657	2.7702	4.3084	No Values	No Values	No Values	No Values
919	kinase / FMN adenylyltransferase	gi|148545893	36 kDa	No Values	No Values	No Values	No Values	1	1.7544	0.4068	1.6839
920	gi|148546021|Phosphoribosyltransferase	gi|148546021	21 kDa	1	0.931	0.5872	0.542	1	0.9228	0.5942	0.4434
921	efflux system, outer membrane lipoprotein, NodT family	gi|148547410	54 kDa	1	0.8353	1.2157	1.068	No Values	No Values	No Values	No Values
922	(guanine-N(7)-)-methyltransferase	gi|148550178	27 kDa	1	1.3582	1.026	0.8881	1	1.1989	0.5463	0.5824
923	synthase (NADPH)	gi|148545541	61 kDa	1	No Values	1.811	0.9834	1	0.6656	0.7927	No Values
924	1,7-bisphosphate phosphatase	gi|148545332	19 kDa	1	1.9629	1.8369	No Values	1	0.0348	0.2348	1.3771
927	efflux system, outer membrane lipoprotein, NodT family	gi|148549654	53 kDa	No Values	No Values	No Values	No Values	1	1.7722	1.5563	2.6689
929	Clp protease adapter protein ClpS	gi|148547059	14 kDa	No Values	No Values	No Values	No Values	1	0.2756	0.8979	0.6879
930	regulator, GntR family	gi|148548883	28 kDa	No Values	No Values	No Values	No Values	1	0.8862	0.9732	0.8961
931	hydrolase, family 3 domain protein	gi|148548803	37 kDa	No Values	No Values	No Values	No Values	No Values	Reference Missing	Reference Missing	Reference Missing
932	protein	gi|148548932	31 kDa	No Values	Reference Missing	Reference Missing	Reference Missing	No Values	No Values	No Values	No Values
933	biosynthesis protein	gi|148547805	58 kDa	No Values	No Values	No Values	No Values	1	1.0162	0.8312	1.0212
934	utilization operon protein PhnA	gi|148545963	12 kDa	1.0351	1.1086	1.2261	1.3388	1.0351	1.0097	0.6123	0.763
935	protein	gi|148546241	28 kDa	1	0.7313	0.6922	1.0474	1	1.2513	2.0624	0.9182
936	phosphoribosyltransferase	gi|148549246	36 kDa	1	0.4999	1.4498	1.3248	1	1.3729	1.2476	1.4996
938	dehydrogenase domain protein	gi|148548909	42 kDa	1	0.8479	0.6262	0.7686	1	0.7397	0.3768	0.5091
939	signal transduction histidine kinase	gi|148550064	180 kDa	1	No Values	No Values	1.1126	No Values	No Values	No Values	No Values
941	5-semialdehyde dehydrogenase	gi|148546677	51 kDa	No Values	No Values	No Values	No Values	1	1.2501	1.3652	0.6836
942	hydrolase	gi|148545854	20 kDa	No Values	No Values	No Values	No Values	No Values	Reference Missing	No Values	No Values
943	deaminase	gi|148545465	33 kDa	1	0.6417	1.1516	0.8041	No Values	No Values	No Values	No Values
944	RNA small subunit methyltransferase E	gi|148550061	26 kDa	1	1.4926	0.8007	1.4925	No Values	No Values	No Values	No Values
945	domain protein	gi|148547847	139 kDa	1	0.704	0.6701	0.9126	No Values	No Values	No Values	No Values
946	protein	gi|148547391	43 kDa	No Values	Reference Missing	Reference Missing	No Values	No Values	No Values	No Values	No Values
947	protein	gi|148549276	15 kDa	1	1.0326	0.7876	2.215	1	1.2156	1.6119	2.737
948	synthetase and ligase	gi|148546037	62 kDa	1	1.0086	2.3413	No Values	No Values	No Values	No Values	No Values
949	CoA-transferase, A subunit	gi|148547811	25 kDa	1	1.4478	No Values	No Values	No Values	No Values	No Values	No Values
950	C39, bacteriocin processing	gi|148548048	25 kDa	1	1.0083	1.0435	0.5775	No Values	No Values	No Values	No Values
951	gi|148549980|Oligoribonuclease	gi|148549980	21 kDa	No Values	No Values	No Values	No Values	Reference Missing	Reference Missing	Reference Missing	Reference Missing
952	c oxidase, cbb3-type, subunit I	gi|148546851	54 kDa	1	1.1498	0.7439	1.4108	No Values	No Values	No Values	No Values
953	transporter related protein	gi|148549026	35 kDa	1	0.7115	1.03	0.8268	No Values	No Values	No Values	No Values
954	kinase	gi|148545922	23 kDa	No Values	No Values	No Values	No Values	1	1.0121	1.3039	1.0731
957	hydratase and apolipoprotein N-acyltransferase	gi|148546133	30 kDa	1	1.5917	0.8909	0.7138	1	No Values	0.7035	1.1095
959	oxidoreductase/NADH oxidase	gi|148546202	38 kDa	1	1.8964	1.598	1.4385	1	1.5601	0.6396	0.7887
960	transporter related protein	gi|148549753	28 kDa	No Values	No Values	No Values	No Values	No Values	Reference Missing	Reference Missing	Reference Missing
961	synthetase and ligase	gi|148546582	62 kDa	1	2.5637	1.913	2.404	No Values	No Values	No Values	No Values
962	of the alpha/beta-hydrolase fold-like protein	gi|148546857	25 kDa	No Values	Reference Missing	No Values	Reference Missing	No Values	No Values	No Values	No Values
963	modulated sigma54 specific transcriptional regulator, Fis family	gi|148548687	64 kDa	No Values	No Values	No Values	No Values	1	0.6067	0.7453	1.2242
964	regulator, TetR family	gi|148548804	26 kDa	1	1.5248	1.0047	1.4876	No Values	No Values	No Values	No Values
965	betaine/L-proline ABC transporter, ATPase subunit	gi|148546142	43 kDa	1	0.7216	1.1573	0.4202	No Values	No Values	No Values	No Values
966	protein	gi|148549045	34 kDa	No Values	Reference Missing	Reference Missing	Reference Missing	No Values	No Values	No Values	No Values
967	regulator, AsnC family	gi|148549854	18 kDa	1	1.2273	No Values	4.612	No Values	No Values	No Values	No Values
968	deaminase	gi|148546825	48 kDa	No Values	No Values	No Values	No Values	1	1.146	0.592	1.5811
969	synthase	gi|148545343	20 kDa	1	No Values	No Values	No Values	No Values	No Values	No Values	No Values
970	c oxidase cbb3 type, accessory protein FixG	gi|148546847	53 kDa	1	1.2559	0.8808	1.1148	No Values	No Values	No Values	No Values
971	biogenesis outer membrane usher protein	gi|148548541	87 kDa	No Values	No Values	No Values	No Values	1	No Values	1.4522	No Values
972	U32	gi|148547495	74 kDa	1	No Values	No Values	No Values	1	0.7399	0.6997	No Values
973	protein	gi|148549029	16 kDa	2.2766	3.2508	3.9008	1.9076	Value Missing	10.4897	11.5042	No Values
974	gi|148549395|Aminotransferase	gi|148549395	44 kDa	No Values	No Values	No Values	No Values	1	1.687	1.1657	1.8915
975	betaine/L-proline ABC transporter, ATPase subunit	gi|148545569	44 kDa	1	2.7001	1.6692	1.0209	No Values	No Values	No Values	No Values
976	translocase subunit yajC	gi|148546108	12 kDa	No Values	No Values	No Values	No Values	1	1.1732	1.2966	0.6857
977	proton channel	gi|148546770	26 kDa	No Values	No Values	No Values	No Values	1	0.7945	2.5687	2.4453
979	protein	gi|148550389	13 kDa	1	No Values	0.805	No Values	1	0.5165	1.0406	0.4637
983	dehydrogenase	gi|148546526	55 kDa	No Values	No Values	No Values	No Values	1	1.0895	1.9113	1.1298
984	ABC transporter, ATPase subunit	gi|148546161	35 kDa	1	No Values	No Values	No Values	No Values	No Values	No Values	No Values
985	protein	gi|148547479	33 kDa	1	0.9685	No Values	1.0839	No Values	No Values	No Values	No Values
986	protein	gi|148550441	19 kDa	No Values	No Values	No Values	No Values	1	2	0.9691	2.311
989	ribosomal protein S18P]-alanine acetyltransferase	gi|148545975	17 kDa	1	0.9985	2.5517	1.7168	No Values	No Values	No Values	No Values
990	molybdochelatase	gi|148548824	44 kDa	No Values	No Values	No Values	No Values	1	No Values	No Values	2.2521
991	DNA-binding protein family	gi|148546481	21 kDa	1	0.8258	1.4186	1.7008	No Values	No Values	No Values	No Values
993	regulator, MerR family	gi|148548426	14 kDa	No Values	No Values	No Values	No Values	1	0.4135	No Values	0.4092
994	protein	gi|148547345	66 kDa	No Values	No Values	No Values	No Values	1	2.3563	1.5628	No Values
1000	efflux system, outer membrane lipoprotein, NodT family	gi|148549544	53 kDa	1	1.1431	0.6307	0.9942	No Values	No Values	No Values	No Values
